# Supplementary material for: Altered Genome-Wide DNA Methylation in the Duodenum of Common Variable Immunodeficiency Patients
Source: J Clin Immunol. 2024 May 23;44(6):133. doi: 10.1007/s10875-024-01726-5 (PMC11116262; doi:10.1007/s10875-024-01726-5)
Supplement: Supplementary file 2 — Supplementary file2 (XLSX 4173 KB) [file 10875_2024_1726_MOESM2_ESM.xlsx]

## Sheet: CVID_N vs Control
feature.name	chr	start	end	pvalue	qvalue	meth.diff	dist.to.feature	ensembl_gene_id	hgnc_symbol	entrezgene_description
ENST00000001008.6	12	2768414	2768414	7.43445e-06	0.00198103	35.5676	-26556	ENSG00000004478	FKBP4	FKBP prolyl isomerase 4
ENST00000005257.7	7	39657002	39657002	9.86401e-12	1.92888e-08	-49.7744	33432	ENSG00000006451	RALA	RAS like proto-oncogene A
ENST00000005260.9	7	98479601	98479601	1.32129e-06	0.000495235	25.548	-78512	ENSG00000006453	BAIAP2L1	BAI1 associated protein 2 like 1
ENST00000005374.10	7	30508544	30508544	1.77292e-10	2.4437e-07	-41.6223	-3704	ENSG00000006625	GGCT	gamma-glutamylcyclotransferase
ENST00000005995.8	16	2821553	2821553	3.25202e-08	2.22738e-05	-47.5068	4318	ENSG00000007038	PRSS21	serine protease 21
ENST00000007390.3	16	1350942	1350942	7.5265e-06	0.00200057	-29.0498	937	ENSG00000007520	TSR3	TSR3 ribosome maturation factor
ENST00000007510.8	19	35790232	35790232	1.96846e-05	0.0041806	31.1775	14632	ENSG00000004777	ARHGAP33	Rho GTPase activating protein 33
ENST00000007699.10	17	7296794	7296794	5.87863e-05	0.00936868	29.7403	-2156	ENSG00000006047	YBX2	Y-box binding protein 2
ENST00000009041.11	7	38100391	38100391	9.76968e-06	0.00244505	28.5714	-77831	ENSG00000010270	STARD3NL	STARD3 N-terminal like
ENST00000009105.5	1	209596033	209596033	6.68585e-11	1.03561e-07	-52.729	12318	ENSG00000008118	CAMK1G	calcium/calmodulin dependent protein kinase IG
ENST00000009530.12	5	150404315	150404315	1.14933e-07	6.512e-05	40.7328	8437	ENSG00000019582	CD74	CD74 molecule
ENST00000011292.8	7	130364349	130364349	2.0511e-10	2.77072e-07	-45.5338	-16145	ENSG00000091704	CPA1	carboxypeptidase A1
ENST00000011473.6	7	106156238	106156238	8.5112e-06	0.00220051	-44.6183	-43663	ENSG00000008282	SYPL1	synaptophysin like 1
ENST00000011619.6	6	13745632	13745632	7.4711e-14	2.62639e-10	57.0654	-33798	ENSG00000010017	RANBP9	RAN binding protein 9
ENST00000011898.10	12	3083861	3083861	2.10957e-05	0.00440656	34.9928	6484	ENSG00000011105	TSPAN9	tetraspanin 9
ENST00000013034.3	17	51157516	51157516	5.9272e-12	1.24135e-08	-46.0942	3853	ENSG00000239672	NME1	NME/NM23 nucleoside diphosphate kinase 1
ENST00000013070.11	14	93227076	93227076	3.71373e-19	5.06674e-15	-67.6438	19822	ENSG00000012963	UBR7	ubiquitin protein ligase E3 component n-recognin 7 (putative)
ENST00000014914.5	12	12888135	12888135	3.94612e-06	0.00120122	41.8663	-2647	ENSG00000013588	GPRC5A	G protein-coupled receptor class C group 5 member A
ENST00000014930.9	12	12997970	12997970	4.11476e-11	6.78615e-08	47.9743	2296	ENSG00000013583	HEBP1	heme binding protein 1
ENST00000020673.6	10	102415269	102415269	2.00207e-06	0.000693417	-33.0081	3517	ENSG00000059915	PSD	pleckstrin and Sec7 domain containing
ENST00000020926.8	11	45287619	45287619	5.40944e-05	0.00883364	-25.4756	-1279	ENSG00000019505	SYT13	synaptotagmin 13
ENST00000020945.4	8	48890594	48890594	1.15302e-08	9.13588e-06	-38.6115	30836	ENSG00000019549	SNAI2	snail family transcriptional repressor 2
ENST00000023064.9	19	32870167	32870167	1.03726e-05	0.00256139	35.9104	-401	ENSG00000021488	SLC7A9	solute carrier family 7 member 9
ENST00000023939.8	20	56458656	56458656	3.15741e-06	0.00100355	-36.2384	-9929	ENSG00000022277	RTF2	replication termination factor 2
ENST00000024061.7	8	141232805	141232805	1.15459e-10	1.67489e-07	-26.2159	-4232	ENSG00000022567	SLC45A4	solute carrier family 45 member 4
ENST00000025301.4	13	42221046	42221046	2.92692e-10	3.79722e-07	29.1262	-51106	ENSG00000023516	AKAP11	A-kinase anchoring protein 11
ENST00000035307.6	7	151233879	151233879	1.5893e-17	1.44511e-13	-45.2294	1382	ENSG00000033100	CHPF2	chondroitin polymerizing factor 2
ENST00000037502.11	1	171647380	171647380	4.04868e-05	0.00716812	35.1901	5309	ENSG00000034971	MYOC	myocilin
ENST00000038176.8	8	58699972	58699972	1.20701e-05	0.00288167	31.114	-40120	ENSG00000035681	NSMAF	neutral sphingomyelinase activation associated factor
ENST00000043402.8	22	20264430	20264430	7.43277e-07	0.000308515	-26.6292	3889	ENSG00000040608	RTN4R	reticulon 4 receptor
ENST00000053243.6	16	11958625	11958625	5.63734e-13	1.58886e-09	59.382	-6585	ENSG00000048462	TNFRSF17	TNF receptor superfamily member 17
ENST00000053468.4	6	42224171	42224171	1.34491e-05	0.00313199	34.5807	-6311	ENSG00000048544	MRPS10	mitochondrial ribosomal protein S10
ENST00000053867.8	17	44343308	44343308	2.78301e-13	8.50107e-10	-63.8578	-1994	ENSG00000030582	GRN	granulin precursor
ENST00000054668.5	1	7853385	7853385	3.25846e-09	3.06736e-06	47.451	47	ENSG00000049247	UTS2	urotensin 2
ENST00000056233.4	7	26118334	26118334	4.9125e-06	0.0014294	33.4253	-33864	ENSG00000050344	NFE2L3	nuclear factor, erythroid 2 like 3
ENST00000061240.7	4	165836015	165836015	1.25629e-05	0.00297129	36.3038	-37222	ENSG00000038295	TLL1	tolloid like 1
ENST00000064778.8	11	73619491	73619491	1.47259e-08	1.12965e-05	32.9861	-21303	ENSG00000054965	FAM168A	family with sequence similarity 168 member A
ENST00000066544.8	17	47191562	47191562	2.62281e-07	0.000130739	-42.3077	-2268	ENSG00000004897	CDC27	cell division cycle 27
ENST00000072516.7	3	190510559	190510559	3.13031e-08	2.15586e-05	-52.4291	-3492	ENSG00000196083	IL1RAP	interleukin 1 receptor accessory protein
ENST00000075120.12	12	7922522	7922522	7.69823e-08	4.63651e-05	28.5714	13666	ENSG00000059804	SLC2A3	solute carrier family 2 member 3
ENST00000078429.9	19	3102169	3102169	1.36504e-08	1.05765e-05	33.0029	7809	ENSG00000088256	GNA11	G protein subunit alpha 11
ENST00000078445.7	19	4153165	4153165	4.0582e-06	0.00122844	39.6471	-466	ENSG00000060566	CREB3L3	cAMP responsive element binding protein 3 like 3
ENST00000084798.9	19	48642256	48642256	5.42368e-22	1.4771e-17	83.9564	3932	ENSG00000063180	CA11	carbonic anhydrase 11
ENST00000158762.8	17	7342354	7342354	5.90201e-12	1.2368e-08	-52.0563	5827	ENSG00000072818	ACAP1	ArfGAP with coiled-coil, ankyrin repeat and PH domains 1
ENST00000159647.9	22	50160121	50160121	1.57099e-07	8.47831e-05	49.4831	-10610	ENSG00000073150	PANX2	pannexin 2
ENST00000160298.8	19	7585587	7585587	3.67303e-07	0.000172561	-37.3684	-10315	ENSG00000076826	CAMSAP3	calmodulin regulated spectrin associated protein family member 3
ENST00000160373.8	7	117804111	117804111	9.75636e-06	0.00244234	26.2103	69331	ENSG00000077063	CTTNBP2	cortactin binding protein 2
ENST00000164024.5	3	48662773	48662773	5.90258e-05	0.00939566	31.0606	114	ENSG00000008300	CELSR3	cadherin EGF LAG seven-pass G-type receptor 3
ENST00000164133.7	11	64925395	64925395	1.12479e-05	0.00272817	37.3864	708	ENSG00000068971	PPP2R5B	protein phosphatase 2 regulatory subunit B'beta
ENST00000165524.1	2	237575578	237575578	1.57408e-05	0.00353044	-37.4735	9006	ENSG00000071677	PRLH	prolactin releasing hormone
ENST00000167586.7	17	41586927	41586927	6.07046e-11	9.49806e-08	40.7407	-33	ENSG00000186847	KRT14	keratin 14
ENST00000168712.3	11	69796606	69796606	2.85581e-05	0.00552654	-31.5402	-21266	ENSG00000075388	FGF4	fibroblast growth factor 4
ENST00000169298.8	3	186928099	186928099	3.98752e-05	0.00709128	-32.5706	-2427	ENSG00000073849	ST6GAL1	ST6 beta-galactoside alpha-2,6-sialyltransferase 1
ENST00000169551.11	18	74180112	74180112	3.22597e-10	4.1406e-07	-37.931	31591	ENSG00000075336	TIMM21	translocase of inner mitochondrial membrane 21
ENST00000170150.4	20	33015363	33015363	5.35472e-09	4.72182e-06	-48.0087	7661	ENSG00000078898	BPIFB2	BPI fold containing family B member 2
ENST00000170168.9	19	1843627	1843627	3.01261e-05	0.00575112	-32.5556	4857	ENSG00000079313	REXO1	RNA exonuclease 1 homolog
ENST00000170630.6	16	27343210	27343210	6.74797e-07	0.000285017	48.4496	1923	ENSG00000077238	IL4R	interleukin 4 receptor
ENST00000171111.10	19	10507293	10507293	1.58874e-07	8.55663e-05	-25.9259	-3938	ENSG00000079999	KEAP1	kelch like ECH associated protein 1
ENST00000172229.8	17	49487584	49487584	1.70623e-11	3.11377e-08	-51.3741	-7709	ENSG00000064300	NGFR	nerve growth factor receptor
ENST00000173229.7	17	9075029	9075029	4.72887e-13	1.35977e-09	-51.4906	53521	ENSG00000065320	NTN1	netrin 1
ENST00000176763.10	5	172103309	172103309	3.4878e-05	0.00642157	-28.8136	84916	ENSG00000072786	STK10	serine/threonine kinase 10
ENST00000180166.6	8	16965320	16965320	2.0092e-05	0.0042448	34.1712	37026	ENSG00000078579	FGF20	fibroblast growth factor 20
ENST00000181383.10	13	46110961	46110961	2.66414e-05	0.00524703	35.8225	-5929	ENSG00000080618	CPB2	carboxypeptidase B2
ENST00000181796.6	10	14786276	14786276	6.09743e-19	7.91364e-15	-67.2634	-11380	ENSG00000065809	FAM107B	family with sequence similarity 107 member B
ENST00000182290.8	11	2298703	2298703	2.69608e-05	0.00529454	32.1689	-3310	ENSG00000064201	TSPAN32	tetraspanin 32
ENST00000182527.4	6	52502318	52502318	5.61666e-07	0.000245898	43.3752	74743	ENSG00000065308	TRAM2	translocation associated membrane protein 2
ENST00000183605.10	3	138047166	138047166	3.57423e-08	2.41802e-05	49.7432	37003	ENSG00000066405	CLDN18	claudin 18
ENST00000186436.10	2	98040130	98040130	3.73843e-08	2.5145e-05	27.238	-44183	ENSG00000075568	TMEM131	transmembrane protein 131
ENST00000187608.13	19	41584481	41584481	9.45558e-06	0.00238381	44.5513	8248	ENSG00000007129	CEACAM21	carcinoembryonic antigen related cell adhesion molecule 21
ENST00000190983.4	20	44725266	44725266	3.57972e-06	0.00110974	41.4027	10023	ENSG00000064205	CCN5	cellular communication network factor 5
ENST00000193391.8	3	101181749	101181749	7.43602e-13	2.0267e-09	47.2388	138827	ENSG00000081148	IMPG2	interphotoreceptor matrix proteoglycan 2
ENST00000194130.7	7	123248572	123248572	4.04719e-05	0.00716619	31.0231	-48604	ENSG00000081800	SLC13A1	solute carrier family 13 member 1
ENST00000196061.5	1	11937744	11937744	5.56612e-06	0.0015783	-27.5144	3029	ENSG00000083444	PLOD1	procollagen-lysine,2-oxoglutarate 5-dioxygenase 1
ENST00000196169.7	13	60376633	60376633	1.43127e-05	0.00328353	43.3286	-19824	ENSG00000083544	TDRD3	tudor domain containing 3
ENST00000196489.4	19	57574827	57574827	1.54722e-16	1.09979e-12	-65.0456	4085	ENSG00000083817	ZNF416	zinc finger protein 416
ENST00000199936.9	16	82036873	82036873	1.31781e-05	0.00308343	27.4051	1622	ENSG00000086696	HSD17B2	hydroxysteroid 17-beta dehydrogenase 2
ENST00000200652.4	5	132326767	132326767	4.77607e-11	7.70341e-08	-52.6395	32375	ENSG00000197208	SLC22A4	solute carrier family 22 member 4
ENST00000201031.3	20	56627713	56627713	9.88482e-06	0.00246665	-32.4592	-1593	ENSG00000087510	TFAP2C	transcription factor AP-2 gamma
ENST00000201586.6	19	48561987	48561987	2.83529e-12	6.49488e-09	-52.521	9914	ENSG00000088002	SULT2B1	sulfotransferase family 2B member 1
ENST00000201963.3	20	32779272	32779272	5.27544e-07	0.000233185	50.9524	-580	ENSG00000088305	DNMT3B	DNA methyltransferase 3 beta
ENST00000202017.6	20	31938599	31938599	2.0215e-07	0.000105076	35.8333	13448	ENSG00000088356	PDRG1	p53 and DNA damage regulated 1
ENST00000203166.10	19	35616188	35616188	2.02641e-17	1.78047e-13	-69.893	3455	ENSG00000249115	HAUS5	HAUS augmin like complex subunit 5
ENST00000204517.11	16	4268300	4268300	7.22956e-06	0.00193795	30.2564	4724	ENSG00000090447	TFAP4	transcription factor AP-4
ENST00000204566.7	15	64992686	64992686	4.22256e-11	6.94299e-08	53.3346	-2773	ENSG00000090487	SPG21	SPG21 abhydrolase domain containing, maspardin
ENST00000205948.11	17	66222340	66222340	1.59592e-15	8.7802e-12	-63.9916	7076	ENSG00000091583	APOH	apolipoprotein H
ENST00000206446.4	14	24526243	24526243	1.99321e-08	1.46167e-05	-35.9375	-17979	ENSG00000092009	CMA1	chymase 1
ENST00000206513.5	14	23119847	23119847	4.44287e-05	0.00767319	-33.4845	-232	ENSG00000092067	CEBPE	CCAAT enhancer binding protein epsilon
ENST00000209929.10	1	171148001	171148001	7.34886e-06	0.00196305	37.6227	-37299	ENSG00000094963	FMO2	flavin containing monooxygenase 2
ENST00000210444.6	9	98058746	98058746	4.00716e-06	0.0012161	-26.8988	2016	ENSG00000095380	NANS	N-acetylneuraminate synthase
ENST00000211122.4	6	52917638	52917638	4.71999e-08	3.06021e-05	30.496	-7941	ENSG00000174156	GSTA3	glutathione S-transferase alpha 3
ENST00000211314.5	6	52655396	52655396	2.08692e-07	0.000107902	35.0594	-15717	ENSG00000096092	TMEM14A	transmembrane protein 14A
ENST00000211998.9	10	73976046	73976046	3.13261e-06	0.000997762	37.3529	-22068	ENSG00000035403	VCL	vinculin
ENST00000215071.8	19	38372474	38372474	5.11121e-07	0.000227198	37.3538	-2062	ENSG00000099341	PSMD8	proteasome 26S subunit, non-ATPase 8
ENST00000215727.10	22	20714590	20714590	7.34111e-07	0.000305441	-35.6532	-59523	ENSG00000099937	SERPIND1	serpin family D member 1
ENST00000215781.3	22	30268176	30268176	6.83475e-08	4.19754e-05	36.9748	-1326	ENSG00000099985	OSM	oncostatin M
ENST00000215790.11	22	30340157	30340157	1.68075e-15	9.18294e-12	70	-13112	ENSG00000099992	TBC1D10A	TBC1 domain family member 10A
ENST00000215855.7	22	25171335	25171335	1.10591e-05	0.00269119	-28.6777	-28523	ENSG00000100053	CRYBB3	crystallin beta B3
ENST00000215885.4	22	31139198	31139198	5.88311e-05	0.00937391	27.1838	1311	ENSG00000100078	PLA2G3	phospholipase A2 group III
ENST00000215886.6	22	37581552	37581552	3.13838e-05	0.00592967	-29.4021	-1466	ENSG00000100079	LGALS2	galectin 2
ENST00000215906.6	22	26422709	26422709	5.79624e-05	0.00927646	-25.6757	-6551	ENSG00000128203	ASPHD2	aspartate beta-hydroxylase domain containing 2
ENST00000215917.11	22	26487598	26487598	6.04178e-08	3.77744e-05	-43.9286	3723	ENSG00000100104	SRRD	SRR1 domain containing
ENST00000216039.9	22	38696519	38696519	2.78912e-07	0.000137744	42.0633	4149	ENSG00000100221	JOSD1	Josephin domain containing 1
ENST00000216044.10	22	38703478	38703478	2.8922e-08	2.01274e-05	47.9578	-2466	ENSG00000100226	GTPBP1	GTP binding protein 1
ENST00000216061.9	22	50379796	50379796	5.44601e-08	3.46159e-05	-27.7108	7726	ENSG00000100239	PPP6R2	protein phosphatase 6 regulatory subunit 2
ENST00000216106.6	22	35260603	35260603	3.91851e-06	0.00119435	27.2727	3112	ENSG00000100281	HMGXB4	HMG-box containing 4
ENST00000216115.3	22	43115819	43115819	1.12717e-12	2.91985e-09	-47.7633	5071	ENSG00000100290	BIK	BCL2 interacting killer
ENST00000216117.9	22	35384616	35384616	3.00466e-05	0.00573895	30.5283	3522	ENSG00000100292	HMOX1	heme oxygenase 1
ENST00000216122.9	22	35449353	35449353	9.8086e-09	7.94077e-06	-33.8382	49215	ENSG00000100297	MCM5	minichromosome maintenance complex component 5
ENST00000216127.5	22	35547675	35547675	3.36307e-05	0.00624482	-25.3462	6846	ENSG00000100302	RASD2	RASD family member 2
ENST00000216129.7	22	43183826	43183826	1.83914e-12	4.45109e-09	-49.8279	3309	ENSG00000100304	TTLL12	tubulin tyrosine ligase like 12
ENST00000216133.10	22	39192454	39192454	1.46454e-05	0.00334183	34.2863	-39775	ENSG00000100307	CBX7	chromobox 7
ENST00000216144.4	22	29726290	29726290	8.93271e-10	1.00213e-06	-41.8267	6289	ENSG00000100314	CABP7	calcium binding protein 7
ENST00000216146.9	22	39328552	39328552	1.96269e-08	1.44481e-05	-36.6152	-8930	ENSG00000100316	RPL3	ribosomal protein L3
ENST00000216185.7	22	36492598	36492598	2.26911e-07	0.000115721	27.614	-10959	ENSG00000100348	TXN2	thioredoxin 2
ENST00000216200.9	22	36835821	36835821	5.96012e-06	0.00166852	37.1709	-16343	ENSG00000100362	PVALB	parvalbumin
ENST00000216259.8	22	41583041	41583041	9.61561e-06	0.00241456	-30.1626	6800	ENSG00000100417	PMM1	phosphomannomutase 1
ENST00000216264.13	22	46728171	46728171	1.75526e-07	9.30605e-05	35.153	10082	ENSG00000100422	CERK	ceramide kinase
ENST00000216373.10	14	50241634	50241634	6.20754e-06	0.00172279	27.5855	-10057	ENSG00000100485	SOS2	SOS Ras/Rho guanine nucleotide exchange factor 2
ENST00000216420.12	14	54535053	54535053	2.00179e-05	0.00423318	33.5327	25149	ENSG00000100532	CGRRF1	cell growth regulator with ring finger domain 1
ENST00000216446.9	14	67405008	67405008	7.53122e-07	0.000311909	-28.9474	7158	ENSG00000100558	PLEK2	pleckstrin 2
ENST00000216484.6	14	77656404	77656404	1.56584e-05	0.00351677	25.5456	-39632	ENSG00000100596	SPTLC2	serine palmitoyltransferase long chain base subunit 2
ENST00000216487.12	14	92443820	92443820	1.78385e-10	2.45658e-07	-46.4458	-69961	ENSG00000100599	RIN3	Ras and Rab interactor 3
ENST00000216568.11	14	70120249	70120249	5.39423e-05	0.00881832	-39.5833	-40044	ENSG00000100678	SLC8A3	solute carrier family 8 member A3
ENST00000216639.8	14	96776534	96776534	3.57558e-07	0.000168718	29.3593	-20848	ENSG00000100749	VRK1	VRK serine/threonine kinase 1
ENST00000217086.9	20	51827346	51827346	1.46357e-05	0.00333999	35.6303	-24826	ENSG00000101115	SALL4	spalt like transcription factor 4
ENST00000217162.5	20	62850954	62850954	5.43134e-05	0.00885881	-29.0823	10810	ENSG00000101190	TCFL5	transcription factor like 5
ENST00000217182.6	20	63489586	63489586	2.56907e-09	2.49779e-06	41.1028	9498	ENSG00000101210	EEF1A2	eukaryotic translation elongation factor 1 alpha 2
ENST00000217254.11	20	801123	801123	1.73355e-06	0.000617641	40.9828	-25109	ENSG00000101276	SLC52A3	solute carrier family 52 member 3
ENST00000217270.3	20	5312182	5312182	1.33107e-10	1.90065e-07	-41.3561	2188	ENSG00000101292	PROKR2	prokineticin receptor 2
ENST00000217289.8	20	6244428	6244428	2.49329e-05	0.00499187	41.3159	-120885	ENSG00000101311	FERMT1	fermitin family member 1
ENST00000217386.2	20	3067925	3067925	4.88588e-07	0.000218868	41.2639	-3695	ENSG00000101405	OXT	oxytocin/neurophysin I prepropeptide
ENST00000217402.3	20	33814847	33814847	3.94186e-05	0.00703118	29.0586	3501	ENSG00000101421	CHMP4B	charged multivesicular body protein 4B
ENST00000217407.3	20	38351428	38351428	1.91979e-05	0.00410199	33.1667	4948	ENSG00000129988	LBP	lipopolysaccharide binding protein
ENST00000217515.11	18	56482504	56482504	3.87316e-05	0.00694296	38.9796	156089	ENSG00000091164	TXNL1	thioredoxin like 1
ENST00000218548.10	13	24630378	24630378	2.24857e-05	0.00462127	33.6373	-50033	ENSG00000075673	ATP12A	ATPase H+/K+ transporting non-gastric alpha2 subunit
ENST00000218721.1	13	49214544	49214544	3.25436e-05	0.00608988	30.5376	-5794	ENSG00000102539	MLNR	motilin receptor
ENST00000219022.3	13	52966515	52966515	2.82864e-06	0.000917637	33.4199	-62298	ENSG00000102837	OLFM4	olfactomedin 4
ENST00000219150.9	16	30166959	30166959	2.56348e-06	0.000848461	-29.7619	-16463	ENSG00000102879	CORO1A	coronin 1A
ENST00000219255.3	16	67661850	67661850	4.92069e-06	0.00143109	-35.625	893	ENSG00000102981	PARD6A	par-6 family cell polarity regulator alpha
ENST00000219271.4	16	58044815	58044815	7.6517e-06	0.00202605	27.0042	19063	ENSG00000102996	MMP15	matrix metallopeptidase 15
ENST00000219299.8	16	58245385	58245385	5.33431e-05	0.00874954	-26.0017	-4551	ENSG00000103021	CCDC113	coiled-coil domain containing 113
ENST00000219301.8	16	58334405	58334405	3.02684e-12	6.87827e-09	60	-39359	ENSG00000103023	PRSS54	serine protease 54
ENST00000219368.8	16	74760572	74760572	2.83628e-06	0.000919657	33.0556	14249	ENSG00000103089	FA2H	fatty acid 2-hydroxylase
ENST00000219599.8	16	21303128	21303128	3.21274e-06	0.00101767	32.8844	-67	ENSG00000103316	CRYM	crystallin mu
ENST00000219746.14	16	52495619	52495619	2.87923e-05	0.00556065	-37.5548	51525	ENSG00000103460	TOX3	TOX high mobility group box family member 3
ENST00000220058.9	15	65025826	65025826	2.05084e-06	0.000707377	-32.4516	3814	ENSG00000103707	MTFMT	mitochondrial methionyl-tRNA formyltransferase
ENST00000220166.9	15	78949201	78949201	2.91289e-14	1.13205e-10	-61.1111	-4111	ENSG00000103811	CTSH	cathepsin H
ENST00000220507.5	15	40859664	40859664	9.61901e-06	0.00241525	33.9018	14571	ENSG00000104140	RHOV	ras homolog family member V
ENST00000220751.5	8	89799141	89799141	6.79305e-08	4.17662e-05	-45.8929	41327	ENSG00000104312	RIPK2	receptor interacting serine/threonine kinase 2
ENST00000220763.10	8	96817162	96817162	2.65378e-06	0.000872458	36.4286	171922	ENSG00000104324	CPQ	carboxypeptidase Q
ENST00000220764.7	8	90032180	90032180	4.53906e-08	2.96492e-05	-38.044	30705	ENSG00000104325	DECR1	2,4-dienoyl-CoA reductase 1
ENST00000220853.8	8	108420400	108420400	3.69141e-05	0.00669773	33.9161	-23224	ENSG00000104412	EMC2	ER membrane protein complex subunit 2
ENST00000220856.6	8	133217316	133217316	3.40022e-05	0.00629735	-37.4483	26181	ENSG00000104415	CCN4	cellular communication network factor 4
ENST00000220876.11	8	79522072	79522072	8.10598e-07	0.000331388	28.7053	-88742	ENSG00000104435	STMN2	stathmin 2
ENST00000220913.10	8	140518510	140518510	1.65867e-06	0.000595213	-37.9625	7190	ENSG00000104472	CHRAC1	chromatin accessibility complex subunit 1
ENST00000221264.8	19	43677990	43677990	2.12264e-06	0.000727588	45.5613	-7444	ENSG00000011422	PLAUR	plasminogen activator, urokinase receptor
ENST00000221265.8	19	39387039	39387039	4.13026e-05	0.00727397	27.866	4068	ENSG00000006712	PAF1	PAF1 homolog, Paf1/RNA polymerase II complex component
ENST00000221418.9	19	38829555	38829555	7.14576e-06	0.0019199	30.8625	2240	ENSG00000104823	ECH1	enoyl-CoA hydratase 1
ENST00000221452.13	19	45013210	45013210	2.23054e-06	0.000757963	-30.631	11748	ENSG00000104856	RELB	RELB proto-oncogene, NF-kB subunit
ENST00000221455.8	19	45036324	45036324	2.02977e-05	0.0042781	33.1349	-2721	ENSG00000104859	CLASRP	CLK4 associating serine/arginine rich protein
ENST00000221462.9	19	45105080	45105080	6.08383e-05	0.00959564	33.641	11903	ENSG00000104866	PPP1R37	protein phosphatase 1 regulatory subunit 37
ENST00000221480.6	19	7484500	7484500	2.32824e-09	2.29027e-06	45.8729	4536	ENSG00000104883	PEX11G	peroxisomal biogenesis factor 11 gamma
ENST00000221485.8	19	49435931	49435931	1.29981e-12	3.29033e-09	45.098	5597	ENSG00000104888	SLC17A7	solute carrier family 17 member 7
ENST00000221561.12	19	3068365	3068365	6.24354e-05	0.00976882	28.4163	-5259	ENSG00000104964	TLE5	TLE family member 5, transcriptional modulator
ENST00000221665.5	19	55591087	55591087	1.88745e-10	2.57856e-07	-37.9747	8431	ENSG00000179943	FIZ1	FLT3 interacting zinc finger 1
ENST00000221671.8	19	16517374	16517374	7.1101e-06	0.00191228	31.0955	20982	ENSG00000105072	C19orf44	chromosome 19 open reading frame 44
ENST00000221742.7	19	14970990	14970990	4.62289e-05	0.00790078	25.3803	1929	ENSG00000105143	SLC1A6	solute carrier family 1 member 6
ENST00000221770.7	19	29616714	29616714	2.13874e-15	1.13366e-11	-60.5255	10422	ENSG00000105171	POP4	POP4 homolog, ribonuclease P/MRP subunit
ENST00000221847.6	19	4220009	4220009	5.0768e-09	4.50801e-06	25.2203	-9514	ENSG00000105246	EBI3	Epstein-Barr virus induced 3
ENST00000222008.11	19	41963455	41963455	4.74914e-07	0.00021379	34.8837	-4135	ENSG00000105404	RABAC1	Rab acceptor 1
ENST00000222145.9	19	48737418	48737418	4.64617e-07	0.00021002	34.7222	3193	ENSG00000105538	RASIP1	Ras interacting protein 1
ENST00000222157.5	19	48760250	48760250	8.95662e-10	1.00449e-06	-37.3892	4165	ENSG00000105550	FGF21	fibroblast growth factor 21
ENST00000222271.7	19	18772972	18772972	2.34045e-06	0.000788559	35.7202	18334	ENSG00000105664	COMP	cartilage oligomeric matrix protein
ENST00000222388.6	7	151225526	151225526	1.89749e-05	0.00406609	-26.3158	1641	ENSG00000285292	ABCF2	ATP binding cassette subfamily F member 2
ENST00000222511.10	7	90364905	90364905	1.34317e-07	7.4195e-05	-28.5714	18231	ENSG00000105793	GTPBP10	GTP binding protein 10
ENST00000222572.8	7	95430985	95430985	2.03703e-05	0.00428997	36.9231	4044	ENSG00000105854	PON2	paraoxonase 2
ENST00000222718.7	7	27102656	27102656	2.80834e-05	0.00545828	-25.5943	28	ENSG00000105996	HOXA2	homeobox A2
ENST00000222800.7	7	73744089	73744089	4.55933e-05	0.00782055	27.4406	-5223	ENSG00000106077	ABHD11	abhydrolase domain containing 11
ENST00000223023.5	7	123713359	123713359	6.45656e-09	5.54143e-06	50.4769	35645	ENSG00000106299	WASL	WASP like actin nucleation promoting factor
ENST00000223129.8	7	7757882	7757882	7.57138e-06	0.00200995	-28.9474	-39276	ENSG00000106399	RPA3	replication protein A3
ENST00000223210.5	7	149818396	149818396	1.23492e-07	6.91969e-05	-30.7593	-19979	ENSG00000106479	ZNF862	zinc finger protein 862
ENST00000223271.8	7	150341509	150341509	3.25959e-06	0.00102935	38.4615	121	ENSG00000106538	RARRES2	retinoic acid receptor responder 2
ENST00000223357.8	7	44094182	44094182	5.04186e-11	8.08077e-08	51.567	-10163	ENSG00000106624	AEBP1	AE binding protein 1
ENST00000223369.3	7	44220106	44220106	3.47479e-07	0.000164893	42.4528	19130	ENSG00000106636	YKT6	YKT6 v-SNARE homolog
ENST00000223791.7	9	114371286	114371286	1.12314e-05	0.00272481	-28.1726	5679	ENSG00000106948	AKNA	AT-hook transcription factor
ENST00000223795.2	9	114912534	114912534	3.7336e-05	0.00675698	-34.6341	17884	ENSG00000106952	TNFSF8	TNF superfamily member 8
ENST00000223862.2	9	5327469	5327469	4.48382e-05	0.00772312	26.3158	12408	ENSG00000107018	RLN1	relaxin 1
ENST00000223864.7	9	5433404	5433404	5.26822e-08	3.36362e-05	-42.5	4522	ENSG00000107020	PLGRKT	plasminogen receptor with a C-terminal lysine
ENST00000223865.8	9	128792426	128792426	1.22308e-06	0.000464514	28.3514	5079	ENSG00000107021	TBC1D13	TBC1 domain family member 13
ENST00000224140.6	9	132352633	132352633	5.39245e-05	0.00881602	-30.303	2354	ENSG00000107290	SETX	senataxin
ENST00000224356.5	10	93161410	93161410	6.44896e-07	0.0002752	36.7965	87519	ENSG00000095596	CYP26A1	cytochrome P450 family 26 subfamily A member 1
ENST00000224756.12	10	84330437	84330437	3.48437e-05	0.00641729	-38.2869	1776	ENSG00000107771	CCSER2	coiled-coil serine rich protein 2
ENST00000224807.9	10	101033326	101033326	9.12118e-07	0.000365698	26.0811	2089	ENSG00000107819	SFXN3	sideroflexin 3
ENST00000224949.9	10	3166822	3166822	5.68467e-05	0.00914696	31.1003	5961	ENSG00000107959	PITRM1	pitrilysin metallopeptidase 1
ENST00000225174.8	10	79331953	79331953	3.13019e-05	0.00591924	34.1754	-15516	ENSG00000108179	PPIF	peptidylprolyl isomerase F
ENST00000225512.6	17	46789360	46789360	1.97014e-05	0.00418255	26.9231	29333	ENSG00000108379	WNT3	Wnt family member 3
ENST00000225538.4	17	3927946	3927946	1.99291e-05	0.00422031	-25.5814	-11482	ENSG00000108405	P2RX1	purinergic receptor P2X 1
ENST00000225899.3	17	41461700	41461700	1.75168e-09	1.78563e-06	52.6316	5730	ENSG00000108759	KRT32	keratin 32
ENST00000225927.7	17	42528915	42528915	3.59063e-08	2.42796e-05	33.9356	-7326	ENSG00000108784	NAGLU	N-acetyl-alpha-glucosaminidase
ENST00000225972.8	17	50399474	50399474	9.93447e-06	0.00247618	-29.5092	-1952	ENSG00000108829	LRRC59	leucine rich repeat containing 59
ENST00000226067.10	17	55229789	55229789	1.01437e-07	5.85487e-05	-48.1715	-35171	ENSG00000108924	HLF	HLF transcription factor, PAR bZIP family member
ENST00000226279.8	4	15798278	15798278	5.73552e-10	6.82096e-07	49.6374	19952	ENSG00000004468	CD38	CD38 molecule
ENST00000226284.7	4	87789631	87789631	8.65194e-06	0.00222936	47.1358	-9923	ENSG00000029559	IBSP	integrin binding sialoprotein
ENST00000226432.9	4	48970926	48970926	4.80223e-18	4.96869e-14	-63.3088	-15349	ENSG00000109182	CWH43	cell wall biogenesis 43 C-terminal homolog
ENST00000226524.4	4	73851695	73851695	2.90705e-05	0.00560143	25.8049	-1601	ENSG00000109272	PF4V1	platelet factor 4 variant 1
ENST00000226798.9	4	189982783	189982783	8.29965e-07	0.000337925	42.1606	41913	ENSG00000109536	FRG1	FSHD region gene 1
ENST00000227451.4	11	59191262	59191262	4.33356e-05	0.00752979	29.8039	19132	ENSG00000110042	DTX4	deltex E3 ubiquitin ligase 4
ENST00000227471.7	11	67996849	67996849	1.06386e-06	0.000414472	-39.6825	7249	ENSG00000110057	UNC93B1	unc-93 homolog B1, TLR signaling regulator
ENST00000227752.7	11	118012340	118012340	2.28663e-05	0.00467826	27.5063	25994	ENSG00000110324	IL10RA	interleukin 10 receptor subunit alpha
ENST00000228468.8	12	50053219	50053219	7.38166e-11	1.13008e-07	56.5704	-4329	ENSG00000110881	ASIC1	acid sensing ion channel subunit 1
ENST00000228641.4	12	80709193	80709193	6.5943e-07	0.00027994	-45.467	1561	ENSG00000111046	MYF6	myogenic factor 6
ENST00000228705.7	12	62925470	62925470	1.36821e-10	1.94547e-07	44.714	9681	ENSG00000111110	PPM1H	protein phosphatase, Mg2+/Mn2+ dependent 1H
ENST00000228837.2	12	4431988	4431988	4.76045e-11	7.68346e-08	46.1207	13627	ENSG00000111241	FGF6	fibroblast growth factor 6
ENST00000228918.9	12	6381712	6381712	2.48575e-07	0.00012502	-45.641	-2450	ENSG00000111321		lymphotoxin beta receptor
ENST00000229135.4	12	68106459	68106459	1.3037e-12	3.29783e-09	-56.63	53282	ENSG00000111537	IFNG	interferon gamma
ENST00000229201.4	12	56440910	56440910	4.63291e-07	0.0002095	30.5784	8494	ENSG00000111602	TIMELESS	timeless circadian regulator
ENST00000229332.11	12	8116401	8116401	2.47864e-05	0.00496898	-28.4251	-7231	ENSG00000111729	CLEC4A	C-type lectin domain family 4 member A
ENST00000229335.11	12	8606849	8606849	4.71829e-05	0.00801908	25.1154	6011	ENSG00000111732	AICDA	activation induced cytidine deaminase
ENST00000229340.10	12	120103765	120103765	9.24437e-13	2.45096e-09	-38.8889	12989	ENSG00000111737	RAB35	RAB35, member RAS oncogene family
ENST00000229447.9	6	150348859	150348859	3.24628e-10	4.16216e-07	-32.0303	-20033	ENSG00000009765	IYD	iodotyrosine deiodinase
ENST00000229583.9	6	11775488	11775488	1.62091e-05	0.003607	31.8122	3316	ENSG00000111863	ADTRP	androgen dependent TFPI regulating protein
ENST00000229634.13	6	125801134	125801134	4.47899e-05	0.00771832	25.6473	10171	ENSG00000111912	NCOA7	nuclear receptor coactivator 7
ENST00000229829.7	6	33037560	33037560	4.08255e-05	0.00721318	-30.0805	-27970	ENSG00000204252	HLA-DOA	major histocompatibility complex, class II, DO alpha
ENST00000229903.5	6	39147362	39147362	5.9833e-09	5.1904e-06	-41.9231	-32177	ENSG00000112167	SAYSD1	SAYSVFN motif domain containing 1
ENST00000229913.9	6	39384597	39384597	2.25637e-05	0.00463376	28.33	46717	ENSG00000164627	KIF6	kinesin family member 6
ENST00000230036.2	6	24489424	24489424	1.99258e-05	0.00422011	26.9697	155	ENSG00000112293	GPLD1	glycosylphosphatidylinositol specific phospholipase D1
ENST00000230048.5	6	24668194	24668194	2.34257e-15	1.22888e-11	-51.1519	1119	ENSG00000112304	ACOT13	acyl-CoA thioesterase 13
ENST00000230256.8	6	167277093	167277093	4.45289e-11	7.25957e-08	40.9944	-14222	ENSG00000112494	UNC93A	unc-93 homolog A
ENST00000230301.9	6	165225406	165225406	2.61281e-06	0.000861861	31.9876	84200	ENSG00000112539	C6orf118	chromosome 6 open reading frame 118
ENST00000230431.10	6	43235243	43235243	1.38011e-13	4.54799e-10	46.8468	-5760	ENSG00000112667	DNPH1	2'-deoxynucleoside 5'-phosphate N-hydrolase 1
ENST00000230480.10	6	43781493	43781493	1.79788e-05	0.0039037	38.0223	9503	ENSG00000112715	VEGFA	vascular endothelial growth factor A
ENST00000230882.9	5	42418388	42418388	1.69157e-06	0.000605306	-29.7608	-5051	ENSG00000112964	GHR	growth hormone receptor
ENST00000231021.9	5	27001349	27001349	1.49929e-06	0.000548941	-46.9661	37238	ENSG00000113100	CDH9	cadherin 9
ENST00000231188.9	5	178983837	178983837	6.41439e-07	0.000273922	36.3819	11287	ENSG00000113262	GRM6	glutamate metabotropic receptor 6
ENST00000231357.7	5	1873227	1873227	6.70651e-07	0.000283636	34.7172	9699	ENSG00000113430	IRX4	iroquois homeobox 4
ENST00000231461.10	5	100928003	100928003	2.58142e-11	4.49732e-08	-54.2613	-24722	ENSG00000113532	ST8SIA4	ST8 alpha-N-acetyl-neuraminide alpha-2,8-sialyltransferase 4
ENST00000231572.8	5	168435319	168435319	9.05491e-07	0.000363639	-40.0588	-51152	ENSG00000113643	RARS	arginyl-tRNA synthetase
ENST00000231706.6	3	170532186	170532186	1.70664e-05	0.00375191	-37.0739	53890	ENSG00000013293	SLC7A14	solute carrier family 7 member 14
ENST00000232458.9	3	172739620	172739620	6.05747e-05	0.00956527	26.7839	-11062	ENSG00000114346	ECT2	epithelial cell transforming 2
ENST00000233047.8	16	21142094	21142094	7.44223e-08	4.50331e-05	42.0984	-16283	ENSG00000011638	TMEM159	transmembrane protein 159
ENST00000233055.9	2	223947728	223947728	2.99315e-11	5.10944e-08	44.6294	-2394	ENSG00000085449	WDFY1	WD repeat and FYVE domain containing 1
ENST00000233143.6	2	84903102	84903102	5.94552e-09	5.16392e-06	-25.6566	-2554	ENSG00000034510	TMSB10	thymosin beta 10
ENST00000233154.9	2	105681640	105681640	9.09256e-18	8.79335e-14	-66.7194	-63272	ENSG00000071051	NCK2	NCK adaptor protein 2
ENST00000233505.12	2	26813313	26813313	1.74646e-11	3.17576e-08	-52.8289	27247	ENSG00000115163	CENPA	centromere protein A
ENST00000233630.11	2	74506037	74506037	1.98802e-05	0.00421285	29.9246	1659	ENSG00000115289	PCGF1	polycomb group ring finger 1
ENST00000233809.9	2	216629242	216629242	9.00884e-09	7.3834e-06	-40.2174	-4178	ENSG00000115457	IGFBP2	insulin like growth factor binding protein 2
ENST00000233813.5	2	216728099	216728099	2.59267e-06	0.000856368	31.1549	-32551	ENSG00000115461	IGFBP5	insulin like growth factor binding protein 5
ENST00000234160.5	2	170924691	170924691	2.67704e-07	0.000132957	-36.0976	-4562	ENSG00000115806	GORASP2	golgi reassembly stacking protein 2
ENST00000234179.7	2	37305223	37305223	6.29719e-05	0.00982663	34.3424	11862	ENSG00000115825	PRKD3	protein kinase D3
ENST00000234396.10	2	70927040	70927040	1.44092e-06	0.000531369	-34.5814	-8860	ENSG00000116039	ATP6V1B1	ATPase H+ transporting V1 subunit B1
ENST00000234454.6	2	72861125	72861125	5.48956e-06	0.00156113	40.404	-26283	ENSG00000116096	SPR	sepiapterin reductase
ENST00000234798.4	16	1226730	1226730	6.43147e-10	7.52275e-07	-43.9394	-1474	ENSG00000116176	TPSG1	tryptase gamma 1
ENST00000234816.7	1	178940205	178940205	5.78361e-06	0.00162853	-25.4141	-69129	ENSG00000116194	ANGPTL1	angiopoietin like 1
ENST00000234961.7	1	28837641	28837641	3.64512e-09	3.38206e-06	26.9231	25473	ENSG00000116329	OPRD1	opioid receptor delta 1
ENST00000235180.4	1	34903158	34903158	5.569e-09	4.88368e-06	-34.898	2226	ENSG00000116544	DLGAP3	DLG associated protein 3
ENST00000235345.6	1	67063899	67063899	2.23865e-05	0.00460581	33.3887	-9752	ENSG00000116704	SLC35D1	solute carrier family 35 member D1
ENST00000235372.11	1	13715813	13715813	3.54718e-08	2.40155e-05	-43.7657	10960	ENSG00000116731	PRDM2	PR/SET domain 2
ENST00000235835.7	1	19311007	19311007	1.99659e-06	0.000691823	35.6322	1140	ENSG00000053371	AKR7A2	aldo-keto reductase family 7 member A2
ENST00000236040.8	1	42763872	42763872	4.58478e-06	0.00135366	-26.3158	3141	ENSG00000117385	P3H1	prolyl 3-hydroxylase 1
ENST00000236192.12	1	171733724	171733724	7.97965e-06	0.00209447	39.6997	8342	ENSG00000117533	VAMP4	vesicle associated membrane protein 4
ENST00000236255.4	1	24329668	24329668	1.6046e-05	0.00358029	42.8571	6630	ENSG00000158055	GRHL3	grainyhead like transcription factor 3
ENST00000236495.9	1	48225891	48225891	7.0195e-26	5.60625e-21	69.8676	3206	ENSG00000117834	SLC5A9	solute carrier family 5 member 9
ENST00000236850.4	11	116853516	116853516	1.68428e-05	0.0037132	-30.3436	-15567	ENSG00000118137	APOA1	apolipoprotein A1
ENST00000236925.8	1	200796185	200796185	1.52095e-07	8.24775e-05	36.0656	56408	ENSG00000118200	CAMSAP2	calmodulin regulated spectrin associated protein family member 2
ENST00000237247.10	1	66467879	66467879	2.40344e-05	0.0048501	-43.4211	-65504	ENSG00000118473	SGIP1	SH3 domain GRB2 like endophilin interacting protein 1
ENST00000237642.6	4	76280758	76280758	3.37101e-05	0.00625808	36.5741	-25268	ENSG00000118804	STBD1	starch binding domain 1
ENST00000237654.9	4	77105228	77105228	6.27406e-05	0.0098016	28.6486	-29240	ENSG00000118816	CCNI	cyclin I
ENST00000238018.8	9	72147949	72147949	3.743e-05	0.00676992	-36.5171	-1402	ENSG00000119125	GDA	guanine deaminase
ENST00000238714.8	2	60754144	60754144	2.02305e-05	0.00426803	-38.7255	-2124	ENSG00000115421	PAPOLG	poly(A) polymerase gamma
ENST00000238788.14	2	27027882	27027882	1.00979e-20	1.95578e-16	70.2152	-5083	ENSG00000119777	TMEM214	transmembrane protein 214
ENST00000238789.10	2	23887218	23887218	5.38639e-12	1.1429e-08	-56.9298	39906	ENSG00000119778	ATAD2B	ATPase family AAA domain containing 2B
ENST00000238918.12	6	69166263	69166263	2.90993e-05	0.00560501	33.5307	-66143	ENSG00000135298	ADGRB3	adhesion G protein-coupled receptor B3
ENST00000238936.8	10	102458240	102458240	3.82459e-06	0.00117134	-25.7802	-3155	ENSG00000138111	MFSD13A	major facilitator superfamily domain containing 13A
ENST00000238994.6	10	91577180	91577180	4.88034e-06	0.00142155	-35.9844	55892	ENSG00000119938	PPP1R3C	protein phosphatase 1 regulatory subunit 3C
ENST00000239007.11	10	110225202	110225202	2.06775e-05	0.00433918	40.5123	-791	ENSG00000119950	MXI1	MAX interactor 1, dimerization protein
ENST00000239032.4	10	118615535	118615535	1.49292e-08	1.14401e-05	36.3866	-19888	ENSG00000119973	PRLHR	prolactin releasing hormone receptor
ENST00000239374.8	6	151547699	151547699	1.12553e-07	6.40189e-05	42.1872	53684	ENSG00000120262	CCDC170	coiled-coil domain containing 170
ENST00000239440.9	5	141721963	141721963	2.26726e-05	0.00464946	-30.3761	-39734	ENSG00000120318	ARAP3	ArfGAP with RhoGAP domain, ankyrin repeat and PH domain 3
ENST00000239849.8	13	42592644	42592644	7.94194e-06	0.00208612	26.7196	18342	ENSG00000120659	TNFSF11	TNF superfamily member 11
ENST00000239938.5	5	138453298	138453298	5.31277e-09	4.6905e-06	58.387	-12181	ENSG00000120738	EGR1	early growth response 1
ENST00000239944.7	3	150538224	150538224	6.31615e-12	1.31313e-08	58.0236	8273	ENSG00000120742	SERP1	stress associated endoplasmic reticulum protein 1
ENST00000240101.2	8	29339139	29339139	1.04738e-14	4.59563e-11	65.4762	9667	ENSG00000120875	DUSP4	dual specificity phosphatase 4
ENST00000240316.5	17	56962641	56962641	1.94577e-10	2.64552e-07	41.4634	-1592	ENSG00000121058	COIL	coilin
ENST00000240727.10	19	58090613	58090613	4.83016e-17	3.91041e-13	46.6387	7598	ENSG00000121413	ZSCAN18	zinc finger and SCAN domain containing 18
ENST00000241014.6	11	45886315	45886315	6.19223e-05	0.00971273	-32.1233	666	ENSG00000121653	MAPK8IP1	mitogen-activated protein kinase 8 interacting protein 1
ENST00000241052.5	11	34414452	34414452	9.04735e-10	1.01307e-06	-47.8654	-24482	ENSG00000121691	CAT	catalase
ENST00000241125.4	13	20153945	20153945	7.16505e-07	0.000299483	-34.0487	7108	ENSG00000121743	GJA3	gap junction protein alpha 3
ENST00000241261.7	3	172489905	172489905	7.88133e-07	0.000323824	36.7652	33526	ENSG00000121858	TNFSF10	TNF superfamily member 10
ENST00000241305.4	10	123870409	123870409	2.03143e-05	0.00428108	31.7098	21399	ENSG00000121898	CPXM2	carboxypeptidase X, M14 family member 2
ENST00000242108.9	7	36133176	36133176	2.15076e-06	0.000735739	-26.1497	-20078	ENSG00000122547	EEPD1	endonuclease/exonuclease/phosphatase family domain containing 1
ENST00000242249.8	7	45147140	45147140	2.9911e-05	0.00572028	-36.4286	-10651	ENSG00000122679	RAMP3	receptor activity modifying protein 3
ENST00000242465.4	10	69090202	69090202	2.94086e-05	0.00565065	26.8753	2101	ENSG00000122862	SRGN	serglycin
ENST00000242770.9	19	13148961	13148961	5.08866e-06	0.00146976	26.8825	1218	ENSG00000104915	STX10	syntaxin 10
ENST00000242872.7	5	65549600	65549600	1.55836e-08	1.18598e-05	-48.1585	5366	ENSG00000123219	CENPK	centromere protein K
ENST00000243167.9	1	46378443	46378443	3.66374e-05	0.00666204	30.0718	-15874	ENSG00000117480	FAAH	fatty acid amide hydrolase
ENST00000243440.2	1	212684960	212684960	4.7541e-10	5.78643e-07	-34.2977	14881	ENSG00000123685	BATF3	basic leucine zipper ATF-like transcription factor 3
ENST00000243662.11	11	88172133	88172133	5.96709e-07	0.000258407	-36.771	3311	ENSG00000123892	RAB38	RAB38, member RAS oncogene family
ENST00000243673.7	11	94415871	94415871	3.56644e-08	2.4132e-05	37.1958	-14453	ENSG00000123901	GPR83	G protein-coupled receptor 83
ENST00000243911.2	20	56233929	56233929	1.97659e-06	0.000686228	-33.8372	-14803	ENSG00000124089	MC3R	melanocortin 3 receptor
ENST00000244050.3	20	50011006	50011006	2.98376e-05	0.00571068	-29.2795	28028	ENSG00000124216	SNAI1	snail family transcriptional repressor 1
ENST00000244061.6	20	49936036	49936036	1.62926e-05	0.0036219	32.1308	-361	ENSG00000124226	RNF114	ring finger protein 114
ENST00000244230.7	2	71173926	71173926	9.5791e-09	7.77633e-06	-43.0445	43294	ENSG00000124383	MPHOSPH10	M-phase phosphoprotein 10
ENST00000244314.6	19	43723853	43723853	6.99586e-06	0.00188776	-32.6624	7779	ENSG00000124449	IRGC	immunity related GTPase cinema
ENST00000244333.4	19	43471361	43471361	6.40074e-07	0.000273438	26.2346	-5754	ENSG00000124466	LYPD3	LY6/PLAUR domain containing 3
ENST00000244869.3	4	74394040	74394040	5.4948e-05	0.00893055	32.5945	28897	ENSG00000124882	EREG	epiregulin
ENST00000245105.8	4	8182743	8182743	5.16634e-05	0.00855338	29.7194	-16547	ENSG00000125089	SH3TC1	SH3 domain and tetratricopeptide repeats 1
ENST00000245382.6	17	44153920	44153920	7.99163e-14	2.78869e-10	-41.8681	11900	ENSG00000125319	C17orf53	chromosome 17 open reading frame 53
ENST00000245414.9	5	132508365	132508365	1.70644e-09	1.74609e-06	41.6667	-17593	ENSG00000125347	IRF1	interferon regulatory factor 1
ENST00000245457.6	14	52330222	52330222	2.96976e-05	0.0056908	30.4237	15912	ENSG00000125384	PTGER2	prostaglandin E receptor 2
ENST00000245479.3	17	72132394	72132394	4.45696e-06	0.00132356	-35.3225	11376	ENSG00000125398	SOX9	SRY-box 9
ENST00000245620.13	19	54215989	54215989	3.6285e-07	0.000170841	41.9837	6990	ENSG00000204577	LILRB3	leukocyte immunoglobulin like receptor B3
ENST00000245680.7	2	113757522	113757522	7.89058e-06	0.00207485	31.5341	-881	ENSG00000115084	SLC35F5	solute carrier family 35 member F5
ENST00000245810.1	19	6375984	6375984	2.44577e-05	0.00491709	37.0744	-136	ENSG00000125650	PSPN	persephin
ENST00000245812.8	19	6370196	6370196	3.06375e-05	0.00582131	32.1188	-2598	ENSG00000125652	ALKBH7	alkB homolog 7
ENST00000245817.5	19	6537584	6537584	4.0956e-06	0.00123752	29.2529	6560	ENSG00000125657	TNFSF9	TNF superfamily member 9
ENST00000245865.10	17	63735294	63735294	2.19117e-13	6.87038e-10	-55.2649	6468	ENSG00000266173	STRADA	STE20 related adaptor alpha
ENST00000245960.9	20	3792266	3792266	1.4423e-05	0.00330317	-32.7419	-3569	ENSG00000101224	CDC25B	cell division cycle 25B
ENST00000246006.5	20	23097012	23097012	2.48169e-06	0.000826237	-29.8611	-10689	ENSG00000125810	CD93	CD93 molecule
ENST00000246080.3	20	625245	625245	9.76386e-12	1.9135e-08	-28.2609	-14848	ENSG00000125878	TCF15	transcription factor 15
ENST00000246090.5	20	17733074	17733074	1.67249e-05	0.00369428	-35.6595	33116	ENSG00000125888	BANF2	barrier to autointegration factor 2
ENST00000246190.10	20	33672599	33672599	5.5953e-05	0.00904574	28.4864	1810	ENSG00000125967	NECAB3	N-terminal EF-hand calcium binding protein 3
ENST00000246314.10	1	35942910	35942910	6.04375e-06	0.00168668	-34.3933	11654	ENSG00000126070	AGO3	argonaute RISC catalytic component 3
ENST00000246337.9	1	45020909	45020909	2.20407e-05	0.00455458	-27.6992	8657	ENSG00000126088	UROD	uroporphyrinogen decarboxylase
ENST00000246515.2	8	142740974	142740974	3.83735e-06	0.00117449	32.9638	1433	ENSG00000126233	SLURP1	secreted LY6/PLAUR domain containing 1
ENST00000246549.2	19	35449968	35449968	3.99253e-05	0.00709804	34.1872	255	ENSG00000126262	FFAR2	free fatty acid receptor 2
ENST00000246639.6	17	41478941	41478941	4.87174e-05	0.00820864	25.2733	2200	ENSG00000197079	KRT35	keratin 35
ENST00000246646.3	17	41450783	41450783	3.91755e-05	0.00699948	-30.7895	-9863	ENSG00000171360	KRT38	keratin 38
ENST00000246662.9	17	41576049	41576049	5.3026e-07	0.000234255	42.2619	-3991	ENSG00000171403	KRT9	keratin 9
ENST00000246802.10	19	47749366	47749366	3.7102e-05	0.00672479	-25.3818	3822	ENSG00000105373	NOP53	NOP53 ribosome biogenesis factor
ENST00000246841.3	11	64093354	64093354	3.02102e-05	0.00576369	-26.0825	-9834	ENSG00000126500	FLRT1	fibronectin leucine rich transmembrane protein 1
ENST00000246949.9	16	3655188	3655188	6.86647e-06	0.0018609	39.7436	3353	ENSG00000213918	DNASE1	deoxyribonuclease 1
ENST00000247207.6	14	64541374	64541374	1.50424e-06	0.000550385	-37.8007	908	ENSG00000126803	HSPA2	heat shock protein family A (Hsp70) member 2
ENST00000247226.13	14	64686467	64686467	1.81256e-12	4.40026e-09	-30.085	-17957	ENSG00000126822	PLEKHG3	pleckstrin homology and RhoGEF domain containing G3
ENST00000247271.5	17	31268090	31268090	1.85617e-07	9.76893e-05	41.2879	29150	ENSG00000126861	OMG	oligodendrocyte myelin glycoprotein
ENST00000247829.8	12	71206547	71206547	3.65485e-09	3.38933e-06	-43.4783	-48549	ENSG00000127324	TSPAN8	tetraspanin 8
ENST00000247930.5	7	149455814	149455814	1.09733e-08	8.74734e-06	-60	5249	ENSG00000196453	ZNF777	zinc finger protein 777
ENST00000248228.8	19	7758128	7758128	1.74707e-05	0.00382022	32.0899	-5021	ENSG00000104938	CLEC4M	C-type lectin domain family 4 member M
ENST00000248566.3	7	96777221	96777221	4.41261e-05	0.00763409	-28.7618	-67331	ENSG00000127922	SEM1	SEM1 26S proteasome complex subunit
ENST00000248706.5	4	52868127	52868127	8.38094e-07	0.000340669	32.5301	5812	ENSG00000128045	RASL11B	RAS like family 11 member B
ENST00000248846.10	22	50246280	50246280	4.18679e-07	0.000192698	29.4927	-1258	ENSG00000128159	TUBGCP6	tubulin gamma complex associated protein 6
ENST00000248901.11	22	37315940	37315940	1.24711e-08	9.78973e-06	27.6703	33434	ENSG00000100055	CYTH4	cytohesin 4
ENST00000249044.2	22	35744549	35744549	4.95871e-09	4.41528e-06	-35.0118	26679	ENSG00000128313	APOL5	apolipoprotein L5
ENST00000249363.4	7	128041350	128041350	9.59328e-08	5.58659e-05	38.9305	-9914	ENSG00000128594	LRRC4	leucine rich repeat containing 4
ENST00000249389.2	7	128779825	128779825	6.96621e-08	4.26746e-05	34.2321	-4036	ENSG00000128617	OPN1SW	opsin 1, short wave sensitive
ENST00000249442.11	2	176246901	176246901	1.64557e-05	0.00364936	-38.7755	-22541	ENSG00000128654	MTX2	metaxin 2
ENST00000249636.10	15	68042190	68042190	5.13574e-06	0.00148043	38.3501	-11989	ENSG00000033800	PIAS1	protein inhibitor of activated STAT 1
ENST00000249786.8	15	43788377	43788377	6.78927e-06	0.00184476	-33.4592	-3465	ENSG00000140264	SERF2	small EDRK-rich factor 2
ENST00000249923.7	11	14495473	14495473	9.8488e-12	1.92749e-08	57.4419	4380	ENSG00000129083	COPB1	coatomer protein complex subunit beta 1
ENST00000250003.4	11	17719802	17719802	3.98112e-05	0.00708327	-26.0722	233	ENSG00000129152	MYOD1	myogenic differentiation 1
ENST00000250087.9	17	6438757	6438757	1.95831e-05	0.00416365	32.2794	-3559	ENSG00000129221	AIPL1	aryl hydrocarbon receptor interacting protein like 1
ENST00000250244.10	19	10579645	10579645	6.4479e-05	0.00999554	-37.6984	7670	ENSG00000129354	AP1M2	adaptor related protein complex 1 subunit mu 2
ENST00000250454.8	14	34503527	34503527	5.22759e-12	1.11453e-08	61.8627	36175	ENSG00000129518	EAPP	E2F associated phosphoprotein
ENST00000251108.10	13	49237941	49237941	2.44396e-06	0.000816315	36.2692	-9984	ENSG00000102543	CDADC1	cytidine and dCMP deaminase domain containing 1
ENST00000251170.12	16	4954694	4954694	2.7883e-06	0.000907658	40.7937	-3636	ENSG00000103184	SEC14L5	SEC14 like lipid binding 5
ENST00000251377.7	19	54549621	54549621	3.47144e-14	1.32735e-10	-46.3768	-23730	ENSG00000239998	LILRA2	leukocyte immunoglobulin like receptor A2
ENST00000251535.11	17	6998352	6998352	2.51324e-05	0.00502244	35.4532	2305	ENSG00000108839	ALOX12	arachidonate 12-lipoxygenase, 12S type
ENST00000251566.9	4	68988672	68988672	1.07941e-07	6.17813e-05	43.1385	-36869	ENSG00000135220	UGT2A3	UDP glucuronosyltransferase family 2 member A3
ENST00000251642.8	17	42109527	42109527	7.87472e-08	4.72686e-05	-46.0317	3188	ENSG00000108771	DHX58	DExH-box helicase 58
ENST00000251722.10	2	233590680	233590680	1.12546e-09	1.22211e-06	-33.0125	-23899	ENSG00000085982	USP40	ubiquitin specific peptidase 40
ENST00000251776.8	3	125964478	125964478	3.75636e-05	0.00678837	-33.0804	-4682	ENSG00000114547	ROPN1B	rhophilin associated tail protein 1B
ENST00000251849.8	3	12698398	12698398	2.96988e-05	0.00569088	-26.4575	-34173	ENSG00000132155	RAF1	Raf-1 proto-oncogene, serine/threonine kinase
ENST00000252015.3	20	35088086	35088086	1.30037e-06	0.000489008	33.6916	4722	ENSG00000100991	TRPC4AP	transient receptor potential cation channel subfamily C member 4 associated protein
ENST00000252242.9	12	52519245	52519245	8.31701e-11	1.25224e-07	-58.4335	1150	ENSG00000186081	KRT5	keratin 5
ENST00000252245.6	12	52424593	52424593	5.73329e-05	0.00920286	27.7117	9779	ENSG00000170454	KRT75	keratin 75
ENST00000252250.7	12	52470107	52470107	2.86724e-05	0.00554366	-40.4547	3699	ENSG00000170465	KRT6C	keratin 6C
ENST00000252329.3	7	1587173	1587173	1.52339e-06	0.00055596	36.1178	-16169	ENSG00000157778	PSMG3	proteasome assembly chaperone 3
ENST00000252456.7	19	11542917	11542917	3.98683e-08	2.65744e-05	-31.1111	4068	ENSG00000130176	CNN1	calponin 1
ENST00000252483.10	19	44856960	44856960	4.6553e-05	0.00794109	35.8696	10665	ENSG00000130202	NECTIN2	nectin cell adhesion molecule 2
ENST00000252505.4	2	3632491	3632491	1.15426e-06	0.000443133	25.9259	-25709	ENSG00000151360	ALLC	allantoicase
ENST00000252595.12	19	17478821	17478821	2.56705e-05	0.00510233	35.044	8299	ENSG00000130304	SLC27A1	solute carrier family 27 member 1
ENST00000252675.6	19	5863144	5863144	6.3847e-05	0.00992332	25.3182	4598	ENSG00000130383	FUT5	fucosyltransferase 5
ENST00000252744.6	5	61319482	61319482	4.2601e-05	0.00743879	-35.2381	-12776	ENSG00000130449	ZSWIM6	zinc finger SWIM-type containing 6
ENST00000252804.9	2	1765375	1765375	3.25028e-07	0.000155957	33.5634	-20861	ENSG00000130508	PXDN	peroxidasin
ENST00000252992.8	1	26251493	26251493	6.95573e-10	8.05989e-07	47.541	17293	ENSG00000130695	CEP85	centrosomal protein 85
ENST00000252997.3	20	62455417	62455417	1.8402e-05	0.00397282	-26.9231	20579	ENSG00000130700	GATA5	GATA binding protein 5
ENST00000252998.2	20	62421983	62421983	3.48933e-05	0.00642288	-28.267	5557	ENSG00000130701	RBBP8NL	RBBP8 N-terminal like
ENST00000253047.7	19	47049324	47049324	7.37905e-06	0.00196948	32.9105	-701	ENSG00000130748	TMEM160	transmembrane protein 160
ENST00000253063.4	1	28282209	28282209	6.58888e-10	7.68537e-07	50.6696	22693	ENSG00000130766	SESN2	sestrin 2
ENST00000253188.8	19	33248933	33248933	2.68704e-05	0.00528145	26.4888	-23084	ENSG00000130876	SLC7A10	solute carrier family 7 member 10
ENST00000253247.9	17	67712129	67712129	3.58485e-05	0.00655121	-34.2857	-5807	ENSG00000130935	NOL11	nucleolar protein 11
ENST00000253354.2	20	33319051	33319051	2.74616e-06	0.000896485	-33.6957	35839	ENSG00000125999	BPIFB1	BPI fold containing family B member 1
ENST00000253362.6	20	33133309	33133309	1.3657e-05	0.00316703	-25.8385	-28459	ENSG00000131050	BPIFA2	BPI fold containing family A member 2
ENST00000253451.8	19	8047963	8047963	4.54252e-13	1.31523e-09	60.8306	-4804	ENSG00000131142	CCL25	C-C motif chemokine ligand 25
ENST00000253462.8	16	85677829	85677829	4.77126e-05	0.00808591	32.2581	11126	ENSG00000131153	GINS2	GINS complex subunit 2
ENST00000253754.8	5	132253877	132253877	2.74311e-05	0.00536126	25.7461	-3819	ENSG00000131435	PDLIM4	PDZ and LIM domain 4
ENST00000253778.13	5	180389788	180389788	3.12027e-05	0.00590534	-32.0408	-36453	ENSG00000131459	GFPT2	glutamine-fructose-6-phosphate transaminase 2
ENST00000253925.11	11	70251835	70251835	2.74217e-05	0.0053604	34.431	-18865	ENSG00000131626	PPFIA1	PTPRF interacting protein alpha 1
ENST00000253928.13	16	2906470	2906470	7.36663e-06	0.00196669	-34.8485	-5467	ENSG00000059122	FLYWCH1	FLYWCH-type zinc finger 1
ENST00000253934.9	16	1528983	1528983	2.7902e-12	6.40812e-09	47.7836	297	ENSG00000131634	TMEM204	transmembrane protein 204
ENST00000254181.8	19	57069844	57069844	5.53181e-05	0.00897578	28.2001	-50199	ENSG00000131864	USP29	ubiquitin specific peptidase 29
ENST00000254190.4	15	101262752	101262752	5.19545e-11	8.29701e-08	-50.3294	-10705	ENSG00000131873	CHSY1	chondroitin sulfate synthase 1
ENST00000254250.7	8	42850264	42850264	1.99252e-05	0.00422011	-27.9182	-6940	ENSG00000131931	THAP1	THAP domain containing 1
ENST00000254286.9	14	58205471	58205471	1.2405e-10	1.78604e-07	46.8085	5324	ENSG00000131966	ACTR10	actin related protein 10
ENST00000254320.7	19	13927288	13927288	2.38914e-22	7.01749e-18	-51.4271	10778	ENSG00000132000	PODNL1	podocan like 1
ENST00000254436.8	11	4396343	4396343	1.15046e-06	0.000441842	-35.3134	-2642	ENSG00000132109	TRIM21	tripartite motif containing 21
ENST00000254442.7	18	56654278	56654278	5.12518e-08	3.28677e-05	42.2578	2895	ENSG00000091157	WDR7	WD repeat domain 7
ENST00000254508.7	3	13377664	13377664	1.22229e-09	1.31241e-06	-32.8767	42659	ENSG00000132182	NUP210	nucleoporin 210
ENST00000254528.4	18	2859004	2859004	2.43682e-06	0.000814465	-29.884	12000	ENSG00000132205	EMILIN2	elastin microfibril interfacer 2
ENST00000254624.10	8	131892763	131892763	1.11816e-07	6.3681e-05	28.2857	-11330	ENSG00000132294	EFR3A	EFR3 homolog A
ENST00000254627.4	8	132014261	132014261	1.51434e-05	0.00342807	31.9444	45122	ENSG00000253117	OC90	otoconin 90
ENST00000254667.7	10	127909785	127909785	3.24835e-13	9.75073e-10	-29.4737	2726	ENSG00000132334	PTPRE	protein tyrosine phosphatase receptor type E
ENST00000254722.9	17	1779749	1779749	4.11301e-07	0.000189868	-41.5064	17691	ENSG00000132386	SERPINF1	serpin family F member 1
ENST00000254742.6	4	4242814	4242814	5.45043e-10	6.52338e-07	-45.2381	5399	ENSG00000132406	TMEM128	transmembrane protein 128
ENST00000254770.2	7	55399053	55399053	2.35263e-05	0.00477521	43.5501	33607	ENSG00000132434	LANCL2	LanC like 2
ENST00000254846.9	17	7785729	7785729	2.91354e-07	0.00014258	36.4195	-54175	ENSG00000132510	KDM6B	lysine demethylase 6B
ENST00000254868.8	17	7096893	7096893	1.5013e-05	0.00340581	-42.4107	-16587	ENSG00000132514	CLEC10A	C-type lectin domain containing 10A
ENST00000254963.7	20	3742086	3742086	3.72764e-05	0.00674935	35.3347	9403	ENSG00000132622	HSPA12B	heat shock protein family A (Hsp70) member 12B
ENST00000254998.3	20	23343298	23343298	8.00078e-07	0.000327841	-34.2891	-7493	ENSG00000132661	NXT1	nuclear transport factor 2 like export factor 1
ENST00000255040.3	1	159603761	159603761	8.31526e-09	6.88159e-06	-45.2851	15937	ENSG00000132703	APCS	amyloid P component, serum
ENST00000255262.3	5	152409853	152409853	1.16454e-05	0.00280153	28.7961	-4575	ENSG00000132911	NMUR2	neuromedin U receptor 2
ENST00000255283.9	13	25489458	25489458	3.7829e-05	0.00682385	-40	20439	ENSG00000132932	ATP8A2	ATPase phospholipid transporting 8A2
ENST00000255305.10	13	20922396	20922396	6.67652e-07	0.000282604	28.3291	-19587	ENSG00000132953	XPO4	exportin 4
ENST00000255427.7	1	203212432	203212432	9.07838e-08	5.33309e-05	-35.9879	17240	ENSG00000133063	CHIT1	chitinase 1
ENST00000255476.2	13	36831108	36831108	8.56993e-07	0.000347156	-38.1914	11886	ENSG00000133111	RFXAP	regulatory factor X associated protein
ENST00000255764.4	5	6370737	6370737	1.74767e-07	9.27759e-05	33.1048	7811	ENSG00000133398	MED10	mediator complex subunit 10
ENST00000255784.5	22	41808108	41808108	1.958e-06	0.000681039	-29.2857	7431	ENSG00000100147	CCDC134	coiled-coil domain containing 134
ENST00000255945.4	7	150575064	150575064	5.07733e-05	0.00844937	-30.1651	7676	ENSG00000133574	GIMAP4	GTPase, IMAP family member 4
ENST00000255977.7	7	140487550	140487550	5.21709e-05	0.00860668	-34.962	-8046	ENSG00000133606	MKRN1	makorin ring finger protein 1
ENST00000256062.9	12	29907219	29907219	4.30391e-05	0.00749382	-25.0327	-122461	ENSG00000133687	TMTC1	transmembrane and tetratricopeptide repeat containing 1
ENST00000256151.8	12	82183709	82183709	6.99907e-07	0.000293755	25.4902	174679	ENSG00000133773	CCDC59	coiled-coil domain containing 59
ENST00000256186.2	11	12275779	12275779	2.61166e-05	0.00516904	31.4416	-11121	ENSG00000133816	MICAL2	MICAL C-terminal like
ENST00000256190.12	11	10229830	10229830	3.91688e-08	2.61867e-05	-47.9167	64378	ENSG00000133812	SBF2	SET binding factor 2
ENST00000256398.13	8	28191576	28191576	2.98302e-16	1.97428e-12	58.0742	98439	ENSG00000134014	ELP3	elongator acetyltransferase complex subunit 3
ENST00000256404.8	8	22922162	22922162	1.09197e-06	0.000423467	-40.0261	5753	ENSG00000134020	PEBP4	phosphatidylethanolamine binding protein 4
ENST00000256429.8	18	54241722	54241722	1.17061e-10	1.69415e-07	-57.0028	-17054	ENSG00000134046	MBD2	methyl-CpG binding domain protein 2
ENST00000256458.5	3	10177826	10177826	3.92418e-11	6.49747e-08	-49.0696	12909	ENSG00000134070	IRAK2	interleukin 1 receptor associated kinase 2
ENST00000256460.8	3	9777130	9777130	6.18422e-08	3.84957e-05	-39.7067	-7184	ENSG00000134072	CAMK1	calcium/calmodulin dependent protein kinase I
ENST00000256544.8	15	34166311	34166311	4.01984e-09	3.67604e-06	28.5714	43786	ENSG00000134152	KATNBL1	katanin regulatory subunit B1 like 1
ENST00000256593.8	1	109709123	109709123	2.25824e-07	0.000115244	48.913	-3128	ENSG00000134201	GSTM5	glutathione S-transferase mu 5
ENST00000256720.6	2	11751154	11751154	3.91957e-05	0.00700162	34.0112	4568	ENSG00000134324	LPIN1	lipin 1
ENST00000256733.8	11	18248777	18248777	3.65342e-06	0.0011283	-40.809	-135	ENSG00000134339	SAA2	serum amyloid A2
ENST00000256759.8	5	53507639	53507639	2.93846e-08	2.04234e-05	42.9262	27012	ENSG00000134363	FST	follistatin
ENST00000256857.7	18	59208923	59208923	6.12708e-07	0.000263776	43.3637	-11235	ENSG00000134443	GRP	gastrin releasing peptide
ENST00000257192.5	18	31286669	31286669	2.07785e-10	2.80174e-07	-53.6215	-31491	ENSG00000134760	DSG1	desmoglein 1
ENST00000257198.5	18	31232508	31232508	4.71933e-06	0.00138409	-26.753	-69653	ENSG00000134765	DSC1	desmocollin 1
ENST00000257215.10	11	61675682	61675682	8.79901e-06	0.00225875	-32.5973	-4709	ENSG00000134780	DAGLA	diacylglycerol lipase alpha
ENST00000257347.9	13	110685419	110685419	6.0767e-05	0.00958695	25.6296	20698	ENSG00000134905	CARS2	cysteinyl-tRNA synthetase 2, mitochondrial
ENST00000257414.12	5	116559498	116559498	3.14233e-09	2.97221e-06	-32.5301	14898	ENSG00000092421	SEMA6A	semaphorin 6A
ENST00000257468.11	9	83684486	83684486	3.22683e-09	3.04161e-06	-47.228	23449	ENSG00000135018	UBQLN1	ubiquilin 1
ENST00000257515.12	9	69375729	69375729	3.73741e-10	4.70444e-07	49.7784	46406	ENSG00000135063	FAM189A2	family with sequence similarity 189 member A2
ENST00000257527.8	5	157577160	157577160	9.36901e-10	1.04481e-06	49.6754	-1386	ENSG00000135074	ADAM19	ADAM metallopeptidase domain 19
ENST00000257552.7	12	120375638	120375638	1.7589e-07	9.32051e-05	40.4196	-6475	ENSG00000135097	MSI1	musashi RNA binding protein 1
ENST00000257600.3	12	113064385	113064385	4.44427e-14	1.65742e-10	52.8049	6697	ENSG00000135144	DTX1	deltex E3 ubiquitin ligase 1
ENST00000257700.7	7	105527818	105527818	1.22131e-08	9.61594e-06	40.8163	-4383	ENSG00000135249	RINT1	RAD50 interactor 1
ENST00000257867.5	12	54637533	54637533	4.3167e-16	2.70579e-12	53.2493	-2639	ENSG00000135413	LACRT	lacritin
ENST00000257963.9	12	51948881	51948881	3.2525e-06	0.00102747	29.1137	-2818	ENSG00000135503	ACVR1B	activin A receptor type 1B
ENST00000258098.6	2	73130305	73130305	4.84172e-08	3.12897e-05	-44.375	-17288	ENSG00000135631	RAB11FIP5	RAB11 family interacting protein 5
ENST00000258111.5	12	70390537	70390537	2.49751e-08	1.77829e-05	-32.9959	24249	ENSG00000135643	KCNMB4	potassium calcium-activated channel subfamily M regulatory beta subunit 4
ENST00000258145.8	12	64758614	64758614	2.75853e-07	0.000136441	45.5544	793	ENSG00000135677	GNS	glucosamine (N-acetyl)-6-sulfatase
ENST00000258180.7	16	85020278	85020278	9.54845e-07	0.000379129	41.0395	-7473	ENSG00000135709	KIAA0513	KIAA0513
ENST00000258214.3	16	57532184	57532184	5.97757e-06	0.00167227	27.4259	4388	ENSG00000135736	CCDC102A	coiled-coil domain containing 102A
ENST00000258229.14	1	233280486	233280486	1.87981e-05	0.00403757	-43.8397	15240	ENSG00000135749	PCNX2	pecanex 2
ENST00000258341.5	1	183042655	183042655	5.72128e-07	0.000249556	32.0856	19237	ENSG00000135862	LAMC1	laminin subunit gamma 1
ENST00000258362.7	2	218320473	218320473	1.72605e-06	0.000615481	-27.2727	-2700	ENSG00000127838	PNKD	PNKD metallo-beta-lactamase domain containing
ENST00000258390.11	2	225116847	225116847	4.46925e-05	0.00770675	-34.557	-74406	ENSG00000135905	DOCK10	dedicator of cytokinesis 10
ENST00000258411.8	2	218888414	218888414	7.89076e-09	6.57391e-06	-30.6035	7564	ENSG00000135925	WNT10A	Wnt family member 10A
ENST00000258428.8	2	99583627	99583627	1.44999e-05	0.00331523	25.8881	-93611	ENSG00000135945	REV1	REV1 DNA directed polymerase
ENST00000258443.7	2	108985348	108985348	8.6538e-15	3.89565e-11	65.0372	3873	ENSG00000135960	EDAR	ectodysplasin A receptor
ENST00000258484.11	2	148600076	148600076	4.96747e-06	0.00144236	28.9376	-44675	ENSG00000135999	EPC2	enhancer of polycomb homolog 2
ENST00000258526.9	12	94153758	94153758	6.05129e-07	0.000261257	44.0322	5183	ENSG00000136040	PLXNC1	plexin C1
ENST00000258534.13	12	101876248	101876248	1.10529e-07	6.30494e-05	36.7904	-1332	ENSG00000136048	DRAM1	DNA damage regulated autophagy modulator 1
ENST00000258738.10	7	20700980	20700980	3.4521e-05	0.00637101	-32.4225	53560	ENSG00000004846	ABCB5	ATP binding cassette subfamily B member 5
ENST00000258796.12	7	2611291	2611291	8.74639e-08	5.16925e-05	-35.6056	-20695	ENSG00000136295	TTYH3	tweety family member 3
ENST00000258873.9	15	78233642	78233642	5.06958e-05	0.00844073	27.2059	924	ENSG00000103740	ACSBG1	acyl-CoA synthetase bubblegum family member 1
ENST00000258886.13	15	78412150	78412150	4.38812e-05	0.0076008	28.7478	-26066	ENSG00000136381	IREB2	iron responsive element binding protein 2
ENST00000259030.3	3	187370824	187370824	4.76638e-06	0.00139464	26.3671	2441	ENSG00000136514	RTP4	receptor transporter protein 4
ENST00000259075.6	2	161059298	161059298	4.8486e-05	0.00818071	-33.8923	-77610	ENSG00000136560	TANK	TRAF family member associated NFKB activator
ENST00000259089.9	8	11491451	11491451	4.48787e-10	5.50007e-07	46.4773	-2936	ENSG00000136573	BLK	BLK proto-oncogene, Src family tyrosine kinase
ENST00000259229.7	2	130310281	130310281	1.14758e-05	0.00276965	-38.8312	31884	ENSG00000136710	CCDC115	coiled-coil domain containing 115
ENST00000259235.7	2	128003578	128003578	2.21115e-07	0.000113293	-39.9787	23716	ENSG00000136715	SAP130	Sin3A associated protein 130
ENST00000259241.7	2	128306301	128306301	4.94478e-07	0.000220933	44.8966	12568	ENSG00000136720	HS6ST1	heparan sulfate 6-O-sulfotransferase 1
ENST00000259271.7	10	26214862	26214862	6.98552e-06	0.00188533	-29.0807	-1803	ENSG00000136750	GAD2	glutamate decarboxylase 2
ENST00000259339.7	9	129799556	129799556	3.19987e-09	3.0202e-06	-43.6041	-3628	ENSG00000136816	TOR1B	torsin family 1 member B
ENST00000259357.3	9	122449190	122449190	2.3667e-07	0.000119949	33.7552	28737	ENSG00000136834	OR1J1	olfactory receptor family 1 subfamily J member 1
ENST00000259362.1	9	104649407	104649407	2.59138e-07	0.000129451	-44.5896	-31204	ENSG00000136839	OR13C9	olfactory receptor family 13 subfamily C member 9
ENST00000259371.6	9	121570799	121570799	1.52948e-06	0.000557813	-30.4676	3699	ENSG00000136848	DAB2IP	DAB2 interacting protein
ENST00000259396.8	9	114273420	114273420	1.97903e-06	0.00068691	-26.48	-49636	ENSG00000229314	ORM1	orosomucoid 1
ENST00000259455.4	9	98582010	98582010	2.55192e-05	0.0050805	36.2069	126926	ENSG00000136928	GABBR2	gamma-aminobutyric acid type B receptor subunit 2
ENST00000259457.8	9	124356270	124356270	6.70378e-10	7.80275e-07	43.2171	59173	ENSG00000136930	PSMB7	proteasome subunit beta 7
ENST00000259526.4	8	119410889	119410889	2.18196e-05	0.00452257	35.9146	-5557	ENSG00000136999	CCN3	cellular communication network factor 3
ENST00000259607.7	9	34716362	34716362	2.31177e-05	0.00471584	32.3673	-6227	ENSG00000137077	CCL21	C-C motif chemokine ligand 21
ENST00000259711.11	6	18027812	18027812	2.61169e-08	1.84572e-05	-40.2055	-40178	ENSG00000137177	KIF13A	kinesin family member 13A
ENST00000259746.13	6	44119396	44119396	6.19781e-07	0.000266289	-38.5984	-7518	ENSG00000137216	TMEM63B	transmembrane protein 63B
ENST00000259873.5	6	30619836	30619836	1.92435e-08	1.4213e-05	31.9601	1998	ENSG00000204568	MRPS18B	mitochondrial ribosomal protein S18B
ENST00000259895.9	6	30901937	30901937	3.3327e-08	2.27629e-05	-39.2461	-6270	ENSG00000213780	GTF2H4	general transcription factor IIH subunit 4
ENST00000259915.13	6	31174059	31174059	8.46764e-06	0.00219109	-32.3308	-3378	ENSG00000204531	POU5F1	POU class 5 homeobox 1
ENST00000259939.3	6	18433676	18433676	9.81966e-07	0.000387926	26.1179	46328	ENSG00000137393	RNF144B	ring finger protein 144B
ENST00000259989.7	4	15990863	15990863	6.68763e-07	0.000282989	-25.0749	-27689	ENSG00000137441	FGFBP2	fibroblast growth factor binding protein 2
ENST00000260008.3	4	152972112	152972112	1.20401e-08	9.49438e-06	26.6667	29131	ENSG00000137460	FHDC1	FH2 domain containing 1
ENST00000260010.6	4	153694084	153694084	3.16078e-12	7.13473e-09	57.2905	-7416	ENSG00000137462	TLR2	toll like receptor 2
ENST00000260197.12	11	121383977	121383977	4.99996e-05	0.00836186	31.3187	-68337	ENSG00000137642	SORL1	sortilin related receptor 1
ENST00000260443.9	15	55232320	55232320	8.49182e-06	0.00219638	33.0392	-35380	ENSG00000137876	RSL24D1	ribosomal L24 domain containing 1
ENST00000260598.10	2	27092195	27092195	8.11438e-12	1.63765e-08	45.3286	5425	ENSG00000138030	KHK	ketohexokinase
ENST00000260702.4	10	98269804	98269804	1.88954e-05	0.00405345	28.8846	-1611	ENSG00000138131	LOXL4	lysyl oxidase like 4
ENST00000260733.7	10	122190487	122190487	6.6575e-14	2.3614e-10	-56.817	26645	ENSG00000138162	TACC2	transforming acidic coiled-coil containing protein 2
ENST00000260818.11	3	132368653	132368653	4.05325e-07	0.000187547	-32.5427	-48849	ENSG00000138246	DNAJC13	DnaJ heat shock protein family (Hsp40) member C13
ENST00000260970.8	2	169579335	169579335	6.52848e-07	0.000277943	-33.5045	-5016	ENSG00000138398	PPIG	peptidylprolyl isomerase G
ENST00000261024.6	2	189564818	189564818	1.63345e-08	1.23299e-05	-46.3401	16070	ENSG00000138449	SLC40A1	solute carrier family 40 member 1
ENST00000261047.8	3	108978172	108978172	6.23493e-06	0.00172863	29.8121	-24294	ENSG00000138472	GUCA1C	guanylate cyclase activator 1C
ENST00000261070.6	3	119688594	119688594	7.71086e-06	0.00203845	35.8543	-11192	ENSG00000138495	COX17	cytochrome c oxidase copper chaperone COX17
ENST00000261168.8	12	14312654	14312654	6.49197e-09	5.56644e-06	-59.5046	-52978	ENSG00000171681	ATF7IP	activating transcription factor 7 interacting protein
ENST00000261177.10	12	30936668	30936668	7.46549e-10	8.56866e-07	-34.2857	9712	ENSG00000110900	TSPAN11	tetraspanin 11
ENST00000261187.8	12	59768916	59768916	3.50482e-11	5.87704e-08	48.2415	79581	ENSG00000118596	SLC16A7	solute carrier family 16 member 7
ENST00000261206.7	12	81074142	81074142	4.16659e-06	0.00125441	-38.1585	-3915	ENSG00000111058	ACSS3	acyl-CoA synthetase short chain family member 3
ENST00000261208.8	12	95989160	95989160	4.42437e-09	3.99708e-06	39.5455	7185	ENSG00000084110	HAL	histidine ammonia-lyase
ENST00000261296.7	13	94579570	94579570	4.94378e-13	1.41698e-09	-65.3873	16583	ENSG00000088451	TGDS	TDP-glucose 4,6-dehydratase
ENST00000261374.4	16	22824056	22824056	1.90931e-06	0.000667732	-42.0219	9896	ENSG00000122254	HS3ST2	heparan sulfate-glucosamine 3-sulfotransferase 2
ENST00000261407.9	12	7012586	7012586	1.15339e-05	0.00277988	31.3783	5891	ENSG00000111684	LPCAT3	lysophosphatidylcholine acyltransferase 3
ENST00000261426.9	4	39075059	39075059	4.16402e-05	0.00731439	42.9467	12621	ENSG00000109790	KLHL5	kelch like family member 5
ENST00000261435.11	4	40054018	40054018	2.16759e-06	0.00074033	35.4644	-2832	ENSG00000078177	N4BP2	NEDD4 binding protein 2
ENST00000261448.5	1	115737522	115737522	1.60918e-07	8.65357e-05	41.0334	31260	ENSG00000118729	CASQ2	calsequestrin 2
ENST00000261509.10	4	168536662	168536662	3.35856e-05	0.0062384	-38.4163	39598	ENSG00000129116	PALLD	palladin, cytoskeletal associated protein
ENST00000261534.8	14	77307108	77307108	5.35653e-05	0.00877404	30.0062	13777	ENSG00000009830	POMT2	protein O-mannosyltransferase 2
ENST00000261569.11	5	67025750	67025750	1.17367e-05	0.00281864	42.619	21132	ENSG00000069020	MAST4	microtubule associated serine/threonine kinase family member 4
ENST00000261588.9	16	27578557	27578557	5.18642e-05	0.00857384	25.2998	28415	ENSG00000047578	KIAA0556	KIAA0556
ENST00000261615.5	16	89641391	89641391	7.53252e-07	0.000311935	28.8373	11104	ENSG00000015413	DPEP1	dipeptidase 1
ENST00000261623.8	16	88654269	88654269	3.60356e-06	0.00111606	40.805	-3217	ENSG00000051523	CYBA	cytochrome b-245 alpha chain
ENST00000261637.5	12	101332324	101332324	1.54097e-08	1.17488e-05	35.563	52221	ENSG00000120800	UTP20	UTP20 small subunit processome component
ENST00000261643.8	17	14087969	14087969	1.4307e-05	0.00328296	-33.9891	18467	ENSG00000006695	COX10	cytochrome c oxidase assembly factor heme A:farnesyltransferase COX10
ENST00000261653.10	12	130840444	130840444	6.06714e-10	7.1531e-07	35.4839	-1179	ENSG00000111450	STX2	syntaxin 2
ENST00000261655.8	12	130500907	130500907	5.31939e-05	0.00873125	32.567	16959	ENSG00000060709	RIMBP2	RIMS binding protein 2
ENST00000261741.10	12	113975851	113975851	9.71197e-08	5.64418e-05	41.9297	-9527	ENSG00000122965	RBM19	RNA binding motif protein 19
ENST00000261819.8	12	121366229	121366229	8.63647e-06	0.00222642	29.6053	-13819	ENSG00000089053	ANAPC5	anaphase promoting complex subunit 5
ENST00000261833.11	12	119851808	119851808	1.02609e-09	1.12956e-06	-35.2941	25481	ENSG00000122966	CIT	citron rho-interacting serine/threonine kinase
ENST00000261839.12	15	52293049	52293049	4.75035e-06	0.00139116	27.5884	2756	ENSG00000128833	MYO5C	myosin VC
ENST00000261854.10	15	50782993	50782993	1.48681e-05	0.0033806	40.7834	-17288	ENSG00000138600	SPPL2A	signal peptide peptidase like 2A
ENST00000261858.7	15	69137334	69137334	3.06551e-19	4.28938e-15	59.2752	-23301	ENSG00000138604	GLCE	glucuronic acid epimerase
ENST00000261879.10	15	63259903	63259903	1.98265e-08	1.45589e-05	-51.788	-17702	ENSG00000138613	APH1B	aph-1 homolog B, gamma-secretase subunit
ENST00000261883.6	15	65205786	65205786	2.00893e-05	0.00424469	27.876	5688	ENSG00000138615	CILP	cartilage intermediate layer protein
ENST00000261891.7	15	63989838	63989838	5.9612e-06	0.00166875	-26.0169	50430	ENSG00000035664	DAPK2	death associated protein kinase 2
ENST00000261937.11	5	180621056	180621056	2.64617e-14	1.04194e-10	-62.9954	28545	ENSG00000037280	FLT4	fms related tyrosine kinase 4
ENST00000261942.7	5	176471879	176471879	5.05753e-07	0.000225115	27.451	23496	ENSG00000113194	FAF2	Fas associated factor family member 2
ENST00000261944.9	5	176550089	176550089	6.24683e-05	0.00977164	29.5802	700	ENSG00000074276	CDHR2	cadherin related family member 2
ENST00000261980.3	14	74215670	74215670	7.68056e-07	0.000316986	42.0335	-23779	ENSG00000119614	VSX2	visual system homeobox 2
ENST00000262030.8	12	56650989	56650989	1.25928e-05	0.00297716	-38.0113	-5006	ENSG00000110955	ATP5F1B	ATP synthase F1 subunit beta
ENST00000262039.9	18	41869690	41869690	5.84521e-10	6.934e-07	-55.4797	-85544	ENSG00000078142	PIK3C3	phosphatidylinositol 3-kinase catalytic subunit type 3
ENST00000262053.8	12	50773746	50773746	1.91403e-05	0.00409426	28.3333	9647	ENSG00000123268	ATF1	activating transcription factor 1
ENST00000262065.8	17	55410675	55410675	3.72245e-06	0.00114559	-34.8167	11161	ENSG00000108960	MMD	monocyte to macrophage differentiation associated
ENST00000262094.10	18	54797228	54797228	9.8728e-08	5.71802e-05	48.7205	-31249	ENSG00000041353	RAB27B	RAB27B, member RAS oncogene family
ENST00000262109.8	8	731894	731894	1.8906e-06	0.000662235	-37.7551	-671	ENSG00000104714	ERICH1	glutamate rich 1
ENST00000262133.11	16	53425431	53425431	3.80555e-09	3.50848e-06	-34.2466	-9040	ENSG00000103479	RBL2	RB transcriptional corepressor like 2
ENST00000262138.4	17	66955205	66955205	1.70769e-07	9.09591e-05	-38.3721	-9502	ENSG00000075461	CACNG4	calcium voltage-gated channel auxiliary subunit gamma 4
ENST00000262146.9	8	65656265	65656265	2.90482e-05	0.00559811	30.397	11533	ENSG00000066855	MTFR1	mitochondrial fission regulator 1
ENST00000262178.7	7	159168075	159168075	3.52582e-06	0.00109666	36.204	-23209	ENSG00000106018	VIPR2	vasoactive intestinal peptide receptor 2
ENST00000262197.7	18	80039707	80039707	8.0189e-07	0.000328451	40	5243	ENSG00000101546	RBFA	ribosome binding factor A
ENST00000262231.14	8	103669804	103669804	1.01157e-05	0.00251191	-34.7689	-149456	ENSG00000176406	RIMS2	regulating synaptic membrane exocytosis 2
ENST00000262316.10	16	65043	65043	3.23309e-05	0.00605917	32.9825	7589	ENSG00000007384	RHBDF1	rhomboid 5 homolog 1
ENST00000262320.8	16	357387	357387	1.98436e-28	3.00108e-23	71.1111	-4665	ENSG00000103126	AXIN1	axin 1
ENST00000262340.6	1	68348311	68348311	1.36435e-06	0.000508227	-38.1132	101644	ENSG00000116745	RPE65	retinoid isomerohydrolase RPE65
ENST00000262345.5	1	67299132	67299132	2.93359e-07	0.000143325	-39.6974	-8232	ENSG00000081985	IL12RB2	interleukin 12 receptor subunit beta 2
ENST00000262352.8	9	4512380	4512380	2.48538e-05	0.00497997	-31.0345	21914	ENSG00000106688	SLC1A1	solute carrier family 1 member 1
ENST00000262383.6	16	49817859	49817859	3.63041e-05	0.00661508	-27.1168	4880	ENSG00000102935	ZNF423	zinc finger protein 423
ENST00000262419.10	17	46169039	46169039	1.26087e-07	7.03653e-05	26.9841	23762	ENSG00000120071	KANSL1	KAT8 regulatory NSL complex subunit 1
ENST00000262424.10	16	84789472	84789472	2.23823e-05	0.00460521	-28.7043	-30513	ENSG00000103196	CRISPLD2	cysteine rich secretory protein LCCL domain containing 2
ENST00000262435.14	17	64668209	64668209	1.50058e-05	0.00340538	31.269	-5903	ENSG00000108854	SMURF2	SMAD specific E3 ubiquitin protein ligase 2
ENST00000262442.9	17	11559651	11559651	1.09088e-05	0.00266255	34.4697	-38819	ENSG00000007174	DNAH9	dynein axonemal heavy chain 9
ENST00000262450.8	1	6153336	6153336	5.24086e-05	0.00863732	33.0214	26986	ENSG00000116254	CHD5	chromodomain helicase DNA binding protein 5
ENST00000262462.9	5	128935783	128935783	9.296e-06	0.00235398	-33.9611	-29705	ENSG00000113396	SLC27A6	solute carrier family 27 member 6
ENST00000262467.10	17	5586405	5586405	5.34614e-06	0.0015291	34.007	-1875	ENSG00000091592	NLRP1	NLR family pyrin domain containing 1
ENST00000262487.5	20	13170883	13170883	3.10374e-07	0.00015007	-45.6494	-50391	ENSG00000101230	ISM1	isthmin 1
ENST00000262498.8	16	58126144	58126144	2.64581e-05	0.00522192	28.3673	3238	ENSG00000070761	CFAP20	cilia and flagella associated protein 20
ENST00000262502.5	16	56874791	56874791	5.73572e-12	1.20551e-08	48.9842	9582	ENSG00000070915	SLC12A3	solute carrier family 12 member 3
ENST00000262525.6	16	30783641	30783641	1.14803e-05	0.00277054	-26.6667	3565	ENSG00000102870	ZNF629	zinc finger protein 629
ENST00000262539.7	9	109500287	109500287	2.19876e-08	1.59253e-05	35.038	-1975	ENSG00000070159	PTPN3	protein tyrosine phosphatase non-receptor type 3
ENST00000262577.6	8	143525848	143525848	6.72548e-06	0.00183191	-27.5438	15600	ENSG00000014164	ZC3H3	zinc finger CCCH-type containing 3
ENST00000262622.4	19	33664103	33664103	1.20558e-05	0.00287913	29.5363	-20425	ENSG00000124302	CHST8	carbohydrate sulfotransferase 8
ENST00000262643.8	19	29801793	29801793	9.10557e-08	5.34641e-05	-31.3796	-10198	ENSG00000105173	CCNE1	cyclin E1
ENST00000262659.12	20	32017626	32017626	1.10894e-05	0.00269681	29.7371	7178	ENSG00000101331	CCM2L	CCM2 like scaffold protein
ENST00000262717.9	18	61233915	61233915	3.50611e-07	0.000165985	40.341	-99515	ENSG00000101542	CDH20	cadherin 20
ENST00000262735.9	22	46134776	46134776	9.45414e-09	7.68805e-06	33.484	-15820	ENSG00000186951	PPARA	peroxisome proliferator activated receptor alpha
ENST00000262738.7	22	46523303	46523303	1.25415e-05	0.00296759	40.5797	13868	ENSG00000075275	CELSR1	cadherin EGF LAG seven-pass G-type receptor 1
ENST00000262765.10	17	76293418	76293418	6.84882e-09	5.82324e-06	-25.5746	14263	ENSG00000129646	QRICH2	glutamine rich 2
ENST00000262811.10	19	18098356	18098356	2.80134e-06	0.000910763	31.5686	565	ENSG00000099308	MAST3	microtubule associated serine/threonine kinase 3
ENST00000262815.13	19	19344018	19344018	3.10133e-07	0.000149974	-32.2986	23191	ENSG00000129933	MAU2	MAU2 sister chromatid cohesion factor
ENST00000262966.12	19	4341749	4341749	2.66717e-07	0.000132605	-45.8657	-1778	ENSG00000008382	MPND	MPN domain containing
ENST00000262970.9	19	4211707	4211707	1.74513e-09	1.78081e-06	38.9111	13569	ENSG00000089847	ANKRD24	ankyrin repeat domain 24
ENST00000263026.10	16	22213540	22213540	5.35408e-05	0.00877111	33.5266	7264	ENSG00000103319	EEF2K	eukaryotic elongation factor 2 kinase
ENST00000263054.10	10	107307014	107307014	5.83544e-05	0.00931953	-42.381	-142481	ENSG00000108018	SORCS1	sortilin related VPS10 domain containing receptor 1
ENST00000263066.10	10	86676669	86676669	6.00276e-10	7.09486e-07	44.8276	7979	ENSG00000122367	LDB3	LIM domain binding 3
ENST00000263093.7	19	58507022	58507022	8.64344e-07	0.00034958	40.8814	4971	ENSG00000083807	SLC27A5	solute carrier family 27 member 5
ENST00000263103.1	10	58662545	58662545	1.50815e-05	0.00341736	-28.5953	-130990	ENSG00000122870	BICC1	BicC family RNA binding protein 1
ENST00000263266.3	19	48613847	48613847	1.82265e-06	0.000643215	-27.6208	-286	ENSG00000105523	FAM83E	family with sequence similarity 83 member E
ENST00000263269.3	19	48405078	48405078	9.17957e-07	0.000367521	-47.028	10205	ENSG00000105464	GRIN2D	glutamate ionotropic receptor NMDA type subunit 2D
ENST00000263326.7	2	112879259	112879259	4.6133e-08	3.0054e-05	-28.0799	-33712	ENSG00000125571	IL37	interleukin 37
ENST00000263335.11	2	113269827	113269827	5.54911e-07	0.000243435	36.1905	9085	ENSG00000125618	PAX8	paired box 8
ENST00000263347.11	16	89853617	89853617	3.32769e-06	0.00104695	26.9964	-19969	ENSG00000141002	TCF25	transcription factor 25
ENST00000263370.3	19	40721431	40721431	3.9356e-05	0.00702318	-25.3973	4321	ENSG00000086544	ITPKC	inositol-trisphosphate 3-kinase C
ENST00000263388.7	19	15202259	15202259	3.85431e-06	0.00117887	-27.6246	-1265	ENSG00000074181	NOTCH3	notch receptor 3
ENST00000263408.5	5	39370724	39370724	5.44885e-05	0.00887983	33.6585	-6230	ENSG00000113600	C9	complement C9
ENST00000263409.8	5	38598488	38598488	5.21779e-05	0.00860747	25.7955	-3085	ENSG00000113594	LIFR	LIF receptor alpha
ENST00000263413.7	5	41373109	41373109	2.94887e-06	0.000949663	25.748	-111672	ENSG00000039537	C6	complement C6
ENST00000263437.10	19	54983737	54983737	1.66805e-05	0.00368714	-33.6364	17333	ENSG00000022556	NLRP2	NLR family pyrin domain containing 2
ENST00000263441.11	1	65213545	65213545	1.90944e-07	0.000100063	-42.3679	-51149	ENSG00000116675	DNAJC6	DnaJ heat shock protein family (Hsp40) member C6
ENST00000263461.11	10	120865166	120865166	2.80077e-07	0.000138161	57.7273	13806	ENSG00000120008	WDR11	WD repeat domain 11
ENST00000263525.6	1	175750702	175750702	4.58163e-08	2.98833e-05	-33.6364	-7087	ENSG00000116147	TNR	tenascin R
ENST00000263563.7	10	70519272	70519272	2.84506e-05	0.00551082	32.3574	40507	ENSG00000107719	PALD1	phosphatase domain containing paladin 1
ENST00000263579.5	11	126311952	126311952	4.50524e-07	0.0002049	-44.4099	7894	ENSG00000110063	DCPS	decapping enzyme, scavenger
ENST00000263604.5	9	135731109	135731109	3.48594e-05	0.00641881	-27.8905	-5408	ENSG00000107147	KCNT1	potassium sodium-activated channel subfamily T member 1
ENST00000263610.7	9	132518672	132518672	1.54192e-05	0.00347512	-35.5739	-63934	ENSG00000125492	BARHL1	BarH like homeobox 1
ENST00000263635.8	2	158996148	158996148	3.36616e-10	4.29186e-07	-47.2329	27510	ENSG00000115183	TANC1	tetratricopeptide repeat, ankyrin repeat and coiled-coil containing 1
ENST00000263640.7	2	157868441	157868441	1.46006e-07	7.96495e-05	-35.4167	6671	ENSG00000115170	ACVR1	activin A receptor type 1
ENST00000263663.10	2	9869977	9869977	1.35142e-05	0.00314315	-31.9839	26505	ENSG00000115750	TAF1B	TATA-box binding protein associated factor, RNA polymerase I subunit B
ENST00000263665.6	3	74309038	74309038	9.41117e-06	0.00237539	37.8846	212103	ENSG00000113805	CNTN3	contactin 3
ENST00000263694.9	1	31290605	31290605	9.92483e-17	7.36399e-13	82.8571	6184	ENSG00000060688	SNRNP40	small nuclear ribonucleoprotein U5 subunit 40
ENST00000263697.6	1	28218501	28218501	3.16167e-05	0.0059598	34.1817	14529	ENSG00000126698	DNAJC8	DnaJ heat shock protein family (Hsp40) member C8
ENST00000263707.6	2	121326851	121326851	6.85811e-06	0.00185921	-32.483	-41650	ENSG00000115112	TFCP2L1	transcription factor CP2 like 1
ENST00000263726.4	1	180196025	180196025	5.60448e-10	6.68749e-07	-40.0341	-34239	ENSG00000121454	LHX4	LIM homeobox 4
ENST00000263733.5	1	178976140	178976140	4.12375e-05	0.00726592	-42.1053	-49754	ENSG00000116199	FAM20B	FAM20B glycosaminoglycan xylosylkinase
ENST00000263736.5	2	45623670	45623670	2.59871e-09	2.52315e-06	44.6613	-12404	ENSG00000068784	SRBD1	S1 RNA binding domain 1
ENST00000263754.5	3	20048412	20048412	5.0729e-08	3.25646e-05	40.2999	7968	ENSG00000114166	KAT2B	lysine acetyltransferase 2B
ENST00000263774.9	11	47581177	47581177	1.2213e-05	0.00290855	-32.567	2105	ENSG00000213619	NDUFS3	NADH:ubiquinone oxidoreductase core subunit S3
ENST00000263798.8	15	41565017	41565017	2.35165e-09	2.31041e-06	47.2527	5807	ENSG00000092445	TYRO3	TYRO3 protein tyrosine kinase
ENST00000263831.11	1	244646610	244646610	8.28109e-06	0.00215529	26.9841	-6493	ENSG00000121644	DESI2	desumoylating isopeptidase 2
ENST00000263857.11	2	86042040	86042040	3.6774e-10	4.63712e-07	52.1862	63847	ENSG00000068654	POLR1A	RNA polymerase I subunit A
ENST00000263867.9	2	85401622	85401622	2.83537e-15	1.45518e-11	-48.0392	8745	ENSG00000042493	CAPG	capping actin protein, gelsolin like
ENST00000263895.8	2	150491289	150491289	3.42601e-06	0.00107115	-27.8904	-3596	ENSG00000115963	RND3	Rho family GTPase 3
ENST00000263932.7	1	12055412	12055412	3.22894e-05	0.00605416	-28.5974	-7891	ENSG00000120949	TNFRSF8	TNF receptor superfamily member 8
ENST00000263974.4	1	28637533	28637533	5.41319e-07	0.000238415	39.1883	5473	ENSG00000120656	TAF12	TATA-box binding protein associated factor 12
ENST00000263980.8	1	27171505	27171505	3.80272e-06	0.0011658	-28.2609	-16381	ENSG00000090020	SLC9A1	solute carrier family 9 member A1
ENST00000264037.2	11	121137247	121137247	2.76869e-05	0.00539814	27.1039	34583	ENSG00000109927	TECTA	tectorin alpha
ENST00000264039.7	2	240373743	240373743	1.36986e-07	7.54233e-05	-36.7762	-61920	ENSG00000063660	GPC1	glypican 1
ENST00000264051.8	2	233018609	233018609	9.23175e-07	0.000369173	42.5619	-5354	ENSG00000066248	NGEF	neuronal guanine nucleotide exchange factor
ENST00000264093.9	2	73934990	73934990	1.6287e-09	1.6788e-06	37.0917	8112	ENSG00000114956	DGUOK	deoxyguanosine kinase
ENST00000264156.3	2	135903580	135903580	9.56866e-06	0.00240541	37.249	-27138	ENSG00000076003	MCM6	minichromosome maintenance complex component 6
ENST00000264229.11	4	56111572	56111572	4.06793e-05	0.00719253	-30.5428	-58623	ENSG00000109265	KIAA1211	KIAA1211
ENST00000264230.5	4	56974377	56974377	2.70118e-06	0.000884494	28.8642	3230	ENSG00000084092	NOA1	nitric oxide associated 1
ENST00000264231.7	3	119633067	119633067	2.09324e-06	0.000719349	35.5612	27524	ENSG00000121577	POPDC2	popeye domain containing 2
ENST00000264254.11	2	100532722	100532722	9.43381e-11	1.39877e-07	-68.1633	-30271	ENSG00000115539	PDCL3	phosducin like 3
ENST00000264265.4	3	158660494	158660494	2.13188e-05	0.00444169	31.2644	12155	ENSG00000079257	LXN	latexin
ENST00000264266.12	3	158816231	158816231	6.15675e-06	0.00171186	30.5859	14142	ENSG00000118855	MFSD1	major facilitator superfamily domain containing 1
ENST00000264316.9	4	48131680	48131680	6.43098e-09	5.52414e-06	-50.5926	2571	ENSG00000074966	TXK	TXK tyrosine kinase
ENST00000264377.8	2	206387611	206387611	6.62989e-08	4.08939e-05	-51.4907	-55921	ENSG00000114948	ADAM23	ADAM metallopeptidase domain 23
ENST00000264381.8	3	166171731	166171731	7.79111e-06	0.00205523	-42.996	-334309	ENSG00000114200	BCHE	butyrylcholinesterase
ENST00000264399.5	4	81232859	81232859	4.57311e-09	4.11108e-06	43.8448	-17743	ENSG00000138669	PRKG2	protein kinase cGMP-dependent 2
ENST00000264426.13	4	157222951	157222951	4.42256e-07	0.000201747	-35.3968	2189	ENSG00000120251	GRIA2	glutamate ionotropic receptor AMPA type subunit 2
ENST00000264449.14	4	42631105	42631105	1.44304e-06	0.000531991	26.7917	25989	ENSG00000124406	ATP8A1	ATPase phospholipid transporting 8A1
ENST00000264501.8	4	122120699	122120699	2.12116e-07	0.000109304	36.5419	-31634	ENSG00000138688	KIAA1109	KIAA1109
ENST00000264538.4	3	108236263	108236263	2.17265e-05	0.00450825	-36.5401	-13840	ENSG00000114446	IFT57	intraflagellar transport 57
ENST00000264560.11	19	712208	712208	1.68164e-05	0.00370917	-32.0282	3271	ENSG00000099864	PALM	paralemmin
ENST00000264613.11	3	149205868	149205868	5.28634e-05	0.00869171	33.8732	15962	ENSG00000047457	CP	ceruloplasmin
ENST00000264639.9	17	39985383	39985383	2.46902e-12	5.76359e-09	44.2623	4578	ENSG00000108344	PSMD3	proteasome 26S subunit, non-ATPase 3
ENST00000264657.9	17	42391973	42391973	1.51623e-05	0.00343049	43.3987	-3406	ENSG00000168610	STAT3	signal transducer and activator of transcription 3
ENST00000264689.11	4	185424229	185424229	1.73592e-05	0.00380209	26.2822	1736	ENSG00000109775	UFSP2	UFM1 specific peptidase 2
ENST00000264694.13	4	185229100	185229100	2.69371e-05	0.00529106	-28.2828	18972	ENSG00000109762	SNX25	sorting nexin 25
ENST00000264703.4	2	27493626	27493626	1.0105e-05	0.0025097	26.7024	1575	ENSG00000115226	FNDC4	fibronectin type III domain containing 4
ENST00000264712.8	2	25976855	25976855	3.6962e-05	0.00670413	26.6667	5643	ENSG00000084731	KIF3C	kinesin family member 3C
ENST00000264717.7	2	27510584	27510584	4.42681e-05	0.00765343	39.2072	13747	ENSG00000084734	GCKR	glucokinase regulator
ENST00000264728.8	3	12765815	12765815	1.43091e-07	7.82631e-05	36.7244	3643	ENSG00000088726	TMEM40	transmembrane protein 40
ENST00000264748.6	4	1013447	1013447	3.08624e-17	2.6116e-13	64.8148	998	ENSG00000127418	FGFRL1	fibroblast growth factor receptor like 1
ENST00000264779.6	5	57313438	57313438	8.42254e-09	6.95822e-06	-39.188	99319	ENSG00000062194	GPBP1	GC-rich promoter binding protein 1
ENST00000264784.8	4	10020646	10020646	9.69996e-08	5.63813e-05	35.7609	852	ENSG00000109667	SLC2A9	solute carrier family 2 member 9
ENST00000264805.9	4	119625144	119625144	2.10703e-08	1.53343e-05	-53.7934	2490	ENSG00000138735	PDE5A	phosphodiesterase 5A
ENST00000264811.9	4	121936413	121936413	2.96031e-12	6.75081e-09	51.2195	-2957	ENSG00000138741	TRPC3	transient receptor potential cation channel subfamily C member 3
ENST00000264828.4	19	10004904	10004904	4.02601e-06	0.00122088	31.3398	5601	ENSG00000080573	COL5A3	collagen type V alpha 3 chain
ENST00000264832.8	19	10275067	10275067	9.3798e-09	7.63634e-06	55.0691	3949	ENSG00000090339	ICAM1	intercellular adhesion molecule 1
ENST00000264864.8	4	25229377	25229377	1.93693e-13	6.16291e-10	54.9206	-4656	ENSG00000038210	PI4K2B	phosphatidylinositol 4-kinase type 2 beta
ENST00000264930.10	5	1144861	1144861	3.86822e-05	0.0069369	-30.6259	-32799	ENSG00000113504	SLC12A7	solute carrier family 12 member 7
ENST00000264932.11	5	230927	230927	2.67316e-11	4.62767e-08	-33.3333	12609	ENSG00000073578	SDHA	succinate dehydrogenase complex flavoprotein subunit A
ENST00000264935.6	5	623617	623617	9.13004e-06	0.0023225	-30.2326	11279	ENSG00000112877	CEP72	centrosomal protein 72
ENST00000264963.8	2	96727040	96727040	8.84755e-11	1.3226e-07	50.323	13024	ENSG00000114988	LMAN2L	lectin, mannose binding 2 like
ENST00000264972.9	2	97718149	97718149	2.98951e-05	0.00571889	-28.5073	4591	ENSG00000115085	ZAP70	zeta chain of T cell receptor associated protein kinase 70
ENST00000264977.8	3	135808435	135808435	2.29098e-05	0.00468494	33.75	-157293	ENSG00000073711	PPP2R3A	protein phosphatase 2 regulatory subunit B''alpha
ENST00000265012.4	6	10572805	10572805	2.90081e-12	6.62789e-09	-55.8036	-12941	ENSG00000111846	GCNT2	glucosaminyl (N-acetyl) transferase 2 (I blood group)
ENST00000265016.9	4	15696538	15696538	1.14473e-18	1.38855e-14	-70.2056	-6527	ENSG00000109743	BST1	bone marrow stromal cell antigen 1
ENST00000265022.8	3	186365693	186365693	1.0017e-05	0.00249343	-31.3006	-3460	ENSG00000058866	DGKG	diacylglycerol kinase gamma
ENST00000265026.8	3	185410004	185410004	8.14778e-06	0.00212785	27.5253	46870	ENSG00000073803	MAP3K13	mitogen-activated protein kinase kinase kinase 13
ENST00000265056.12	3	127599325	127599325	2.31486e-05	0.00472038	29.6357	916	ENSG00000073111	MCM2	minichromosome maintenance complex component 2
ENST00000265069.13	5	32474893	32474893	1.574e-08	1.19608e-05	-25.2525	-30154	ENSG00000056097	ZFR	zinc finger RNA binding protein
ENST00000265070.7	5	32157833	32157833	4.41675e-08	2.89942e-05	44.2671	16487	ENSG00000113384	GOLPH3	golgi phosphoprotein 3
ENST00000265071.3	5	31059077	31059077	9.28308e-08	5.43134e-05	51.4423	-134609	ENSG00000113361	CDH6	cadherin 6
ENST00000265085.10	5	173855778	173855778	3.74958e-05	0.00677922	-26.4598	-32571	ENSG00000113742	CPEB4	cytoplasmic polyadenylation element binding protein 4
ENST00000265087.8	5	173303862	173303862	5.4106e-12	1.14701e-08	38.1699	25642	ENSG00000113739	STC2	stanniocalcin 2
ENST00000265104.4	5	13926298	13926298	8.06723e-06	0.00211163	-30.6818	18246	ENSG00000039139	DNAH5	dynein axonemal heavy chain 5
ENST00000265132.8	9	114009769	114009769	1.32281e-05	0.00309238	-43.946	68532	ENSG00000106927	AMBP	alpha-1-microglobulin/bikunin precursor
ENST00000265134.10	9	114484143	114484143	4.118e-20	6.9528e-16	-60.7749	19031	ENSG00000095397	WHRN	whirlin
ENST00000265140.10	5	94661693	94661693	5.97029e-05	0.00947185	-30.9091	43026	ENSG00000133302	SLF1	SMC5-SMC6 complex localization factor 1
ENST00000265191.4	5	138146512	138146512	8.94105e-08	5.26372e-05	-44.7929	-7085	ENSG00000112981	NME5	NME/NM23 family member 5
ENST00000265198.8	6	154395976	154395976	4.91797e-11	7.89467e-08	-37.9566	-39211	ENSG00000074706	IPCEF1	interaction protein for cytohesin exchange factors 1
ENST00000265245.10	3	194675200	194675200	2.26877e-05	0.00465109	29.3789	-3010	ENSG00000041802	LSG1	large 60S subunit nuclear export GTPase 1
ENST00000265277.9	10	110947344	110947344	1.49796e-06	0.000548511	37.2403	-16781	ENSG00000108061	SHOC2	SHOC2 leucine rich repeat scaffold protein
ENST00000265342.12	5	133741557	133741557	9.94265e-08	5.75331e-05	28.0271	-129017	ENSG00000053108	FSTL4	follistatin like 4
ENST00000265394.10	7	29154791	29154791	4.86799e-06	0.00141894	35.4204	-8255	ENSG00000106066	CPVL	carboxypeptidase vitellogenic like
ENST00000265403.12	4	68768815	68768815	8.26592e-08	4.9217e-05	-29.596	-47179	ENSG00000109181	UGT2B10	UDP glucuronosyltransferase family 2 member B10
ENST00000265425.3	6	25918245	25918245	6.52937e-06	0.00179189	-27.1814	7573	ENSG00000112337	SLC17A2	solute carrier family 17 member 2
ENST00000265428.4	8	86426136	86426136	5.21607e-06	0.00149907	32.2581	52097	ENSG00000123124	WWP1	WW domain containing E3 ubiquitin protein ligase 1
ENST00000265447.8	10	80159058	80159058	3.19062e-05	0.00600125	-29.4256	13814	ENSG00000122359	ANXA11	annexin A11
ENST00000265512.11	4	99152638	99152638	2.92091e-06	0.000942368	41.9414	-8342	ENSG00000198099	ADH4	alcohol dehydrogenase 4 (class II), pi polypeptide
ENST00000265523.9	7	43745689	43745689	1.2118e-17	1.13337e-13	-52.6316	-12991	ENSG00000106605	BLVRA	biliverdin reductase A
ENST00000265564.8	3	44992919	44992919	9.97132e-07	0.000392956	41.3495	16677	ENSG00000075914	EXOSC7	exosome component 7
ENST00000265594.9	3	183078122	183078122	1.67211e-10	2.32503e-07	52.7273	21375	ENSG00000078070	MCCC1	methylcrotonoyl-CoA carboxylase 1
ENST00000265598.8	3	183194738	183194738	1.60802e-13	5.21206e-10	68.5345	-32005	ENSG00000078081	LAMP3	lysosomal associated membrane protein 3
ENST00000265626.8	20	57801634	57801634	8.60653e-07	0.000348266	27.9573	-90099	ENSG00000124225	PMEPA1	prostate transmembrane protein, androgen induced 1
ENST00000265634.4	7	98512889	98512889	2.5028e-07	0.000125753	39.2987	-104396	ENSG00000106236	NPTX2	neuronal pentraxin 2
ENST00000265641.10	11	68834648	68834648	1.26726e-07	7.06887e-05	-29.6296	7269	ENSG00000110090	CPT1A	carnitine palmitoyltransferase 1A
ENST00000265643.4	11	68653154	68653154	3.70154e-09	3.42502e-06	-31.6468	-31390	ENSG00000069482	GAL	galanin and GMAP prepropeptide
ENST00000265678.9	6	166630590	166630590	1.43744e-06	0.000530341	35.0427	-3340	ENSG00000071242	RPS6KA2	ribosomal protein S6 kinase A2
ENST00000265707.10	8	39430823	39430823	6.36518e-05	0.0099025	39.3798	-153745	ENSG00000168619	ADAM18	ADAM metallopeptidase domain 18
ENST00000265709.13	8	41881296	41881296	1.49456e-13	4.89564e-10	-44.3503	15467	ENSG00000029534	ANK1	ankyrin 1
ENST00000265717.5	7	107002495	107002495	3.56143e-05	0.00651952	-29.9283	-42210	ENSG00000005249	PRKAR2B	protein kinase cAMP-dependent type II regulatory subunit beta
ENST00000265741.7	7	90678221	90678221	2.9476e-07	0.000143871	-26.3158	-31177	ENSG00000058091	CDK14	cyclin dependent kinase 14
ENST00000265753.12	7	74141275	74141275	3.45402e-07	0.000164104	42.8728	-32970	ENSG00000106682	EIF4H	eukaryotic translation initiation factor 4H
ENST00000265755.7	7	74419572	74419572	4.31381e-06	0.00128913	33.0484	-34218	ENSG00000006704	GTF2IRD1	GTF2I repeat domain containing 1
ENST00000265806.11	8	23299324	23299324	3.84889e-10	4.81876e-07	37.3134	11218	ENSG00000104679	R3HCC1	R3H domain and coiled-coil containing 1
ENST00000265807.8	8	19311977	19311977	2.91825e-05	0.00561723	-25.5942	-1716	ENSG00000104611	SH2D4A	SH2 domain containing 4A
ENST00000265854.11	7	2217564	2217564	1.12274e-11	2.15867e-08	-43.1399	12855	ENSG00000002822	MAD1L1	mitotic arrest deficient 1 like 1
ENST00000265857.8	7	856495	856495	1.53693e-05	0.00346617	28.4091	-20059	ENSG00000239857	GET4	golgi to ER traffic protein 4
ENST00000265909.8	11	130935170	130935170	3.6543e-06	0.00112848	-41.9753	-18662	ENSG00000120451	SNX19	sorting nexin 19
ENST00000265922.8	9	119402824	119402824	5.15359e-05	0.00853889	34.5713	-33390	ENSG00000078725	BRINP1	BMP/retinoic acid inducible neural specific 1
ENST00000265963.9	11	18323357	18323357	6.76629e-07	0.000285604	31.9751	792	ENSG00000110768	GTF2H1	general transcription factor IIH subunit 1
ENST00000265969.7	11	17821404	17821404	4.75476e-05	0.00806585	35.3333	86617	ENSG00000129159	KCNC1	potassium voltage-gated channel subfamily C member 1
ENST00000265981.7	11	10526501	10526501	3.05006e-05	0.00580399	28.9824	14687	ENSG00000110315	RNF141	ring finger protein 141
ENST00000266022.9	3	50001230	50001230	9.02616e-06	0.00230366	-44.898	61082	ENSG00000004534	RBM6	RNA binding motif protein 6
ENST00000266068.5	20	63616608	63616608	1.24792e-10	1.79454e-07	41.5584	3269	ENSG00000101216	GMEB2	glucocorticoid modulatory element binding protein 2
ENST00000266070.8	20	62936828	62936828	2.81992e-06	0.000915437	33.4637	1125	ENSG00000101191	DIDO1	death inducer-obliterator 1
ENST00000266085.6	22	32905509	32905509	2.79093e-05	0.00543351	-25.2619	103810	ENSG00000100234	TIMP3	TIMP metallopeptidase inhibitor 3
ENST00000266254.12	22	43097722	43097722	6.44288e-09	5.53303e-06	-45.4545	-8332	ENSG00000100271	TTLL1	tubulin tyrosine ligase like 1
ENST00000266304.9	22	41404674	41404674	1.6975e-09	1.73787e-06	36.6042	22734	ENSG00000167074	TEF	TEF transcription factor, PAR bZIP family member
ENST00000266508.14	12	19436785	19436785	1.32738e-11	2.49344e-08	36.6284	-2707	ENSG00000139154	AEBP2	AE binding protein 2
ENST00000266557.3	12	6435295	6435295	4.20956e-10	5.19752e-07	-36.0465	-9572	ENSG00000139193	CD27	CD27 molecule
ENST00000266564.7	12	7214333	7214333	2.91067e-05	0.00560553	32.2115	23974	ENSG00000139197	PEX5	peroxisomal biogenesis factor 5
ENST00000266579.9	12	46773291	46773291	6.26304e-05	0.00978967	-39.2105	52707	ENSG00000139209	SLC38A4	solute carrier family 38 member 4
ENST00000266646.3	12	57454154	57454154	3.68597e-08	2.48297e-05	-47.7208	-1153	ENSG00000139269	INHBE	inhibin subunit beta E
ENST00000266659.8	12	75461124	75461124	3.98598e-05	0.0070896	33.1469	-19631	ENSG00000139278	GLIPR1	GLI pathogenesis related 1
ENST00000266674.10	12	71330506	71330506	8.96767e-06	0.00229161	-45	-109292	ENSG00000139292	LGR5	leucine rich repeat containing G protein-coupled receptor 5
ENST00000266742.8	12	96736079	96736079	1.89404e-07	9.93366e-05	-37.3406	-171144	ENSG00000139350	NEDD1	neural precursor cell expressed, developmentally down-regulated 1
ENST00000266880.11	12	132881064	132881064	2.11603e-15	1.12414e-11	-60.9064	6535	ENSG00000072609	CHFR	checkpoint with forkhead and ring finger domains
ENST00000266980.8	12	56236979	56236979	1.52868e-12	3.78609e-09	-38.4594	6329	ENSG00000139540	SLC39A5	solute carrier family 39 member 5
ENST00000267116.8	12	56253459	56253459	1.96601e-06	0.000683324	-25.9596	4926	ENSG00000139645	ANKRD52	ankyrin repeat domain 52
ENST00000267229.11	13	79299745	79299745	1.88116e-05	0.00403974	28.7383	106044	ENSG00000139746	RBM26	RNA binding motif protein 26
ENST00000267328.5	13	110549366	110549366	1.70559e-06	0.0006095	-36.8162	12357	ENSG00000139832	RAB20	RAB20, member RAS oncogene family
ENST00000267426.5	14	24129748	24129748	1.89078e-06	0.000662235	-25.1526	-1527	ENSG00000139914	FITM1	fat storage inducing transmembrane protein 1
ENST00000267460.9	14	56135045	56135045	3.68416e-09	3.4125e-06	53.452	16636	ENSG00000139946	PELI2	pellino E3 ubiquitin protein ligase family member 2
ENST00000267485.7	14	58144493	58144493	2.13053e-06	0.000729872	42.3169	7721	ENSG00000139971	ARMH4	armadillo like helical domain containing 4
ENST00000267594.5	14	93919049	93919049	2.22248e-08	1.60648e-05	39.9709	139	ENSG00000140067	FAM181A	family with sequence similarity 181 member A
ENST00000267853.10	15	57573146	57573146	2.88455e-11	4.94902e-08	43.9484	-18758	ENSG00000263155	MYZAP	myocardial zonula adherens protein
ENST00000268070.9	15	100338267	100338267	5.80464e-05	0.00928552	-29.9443	3709	ENSG00000140470	ADAMTS17	ADAM metallopeptidase with thrombospondin type 1 motif 17
ENST00000268122.9	15	89445681	89445681	5.59387e-05	0.00904421	-32.9728	50903	ENSG00000140519	RHCG	Rh family C glycoprotein
ENST00000268125.10	15	89211722	89211722	1.48621e-05	0.00337974	-33.908	9858	ENSG00000140522	RLBP1	retinaldehyde binding protein 1
ENST00000268164.8	15	92365994	92365994	1.74208e-06	0.000620233	43.3091	-27887	ENSG00000140557	ST8SIA2	ST8 alpha-N-acetyl-neuraminide alpha-2,8-sialyltransferase 2
ENST00000268182.10	15	90375760	90375760	5.3648e-07	0.000236547	31.5789	-12482	ENSG00000140575	IQGAP1	IQ motif containing GTPase activating protein 1
ENST00000268184.11	15	90473510	90473510	3.16587e-05	0.00596591	29.4872	-56413	ENSG00000140577	CRTC3	CREB regulated transcription coactivator 3
ENST00000268296.8	16	31328427	31328427	2.96917e-05	0.00568998	-32.7924	-26707	ENSG00000140678	ITGAX	integrin subunit alpha X
ENST00000268389.6	16	21655021	21655021	6.54772e-06	0.00179595	34.7222	-2414	ENSG00000140749	IGSF6	immunoglobulin superfamily member 6
ENST00000268613.14	16	82622295	82622295	6.80399e-06	0.00184746	-29.8077	-4670	ENSG00000140945	CDH13	cadherin 13
ENST00000268717.10	17	17290736	17290736	2.24528e-16	1.52579e-12	-70.1681	-9491	ENSG00000141030	COPS3	COP9 signalosome subunit 3
ENST00000268720.9	16	89588812	89588812	1.77902e-06	0.000630763	-41.275	13046	ENSG00000178773	CPNE7	copine 7
ENST00000268957.3	17	50885355	50885355	9.61406e-09	7.80026e-06	40.0701	-17378	ENSG00000141232	TOB1	transducer of ERBB2, 1
ENST00000269127.5	17	60416565	60416565	6.40707e-05	0.00995025	25.4263	-5924	ENSG00000141371	C17orf64	chromosome 17 open reading frame 64
ENST00000269187.10	18	36117161	36117161	4.21615e-08	2.78574e-05	33.6313	12180	ENSG00000141424	SLC39A6	solute carrier family 39 member 6
ENST00000269197.12	18	33607741	33607741	3.39674e-08	2.31247e-05	37.2604	29524	ENSG00000141431	ASXL3	ASXL transcriptional regulator 3
ENST00000269209.7	18	32487682	32487682	1.61052e-08	1.21876e-05	-45.2899	-16801	ENSG00000141441	GAREM1	GRB2 associated regulator of MAPK1 subtype 1
ENST00000269217.10	18	23861753	23861753	1.67528e-09	1.71959e-06	-50.7692	-11087	ENSG00000053747	LAMA3	laminin subunit alpha 3
ENST00000269228.10	18	23585116	23585116	1.67487e-09	1.71941e-06	58.1707	1391	ENSG00000141458	NPC1	NPC intracellular cholesterol transporter 1
ENST00000269383.8	17	75892661	75892661	1.12694e-10	1.63994e-07	-31.6239	4291	ENSG00000141569	TRIM65	tripartite motif containing 65
ENST00000269397.9	17	79840410	79840410	6.19053e-05	0.00971125	27.5889	-971	ENSG00000141582	CBX4	chromobox 4
ENST00000269571.9	17	39712643	39712643	1.38074e-05	0.00319388	25.2726	12565	ENSG00000141736	ERBB2	erb-b2 receptor tyrosine kinase 2
ENST00000269593.5	17	40433481	40433481	1.50637e-05	0.00341454	-34.281	-9969	ENSG00000141753	IGFBP4	insulin like growth factor binding protein 4
ENST00000269601.10	18	80001717	80001717	6.52754e-09	5.59207e-06	-41.6801	-13155	ENSG00000141759	TXNL4A	thioredoxin like 4A
ENST00000269829.5	19	58245490	58245490	1.17932e-06	0.000450978	26.5948	1529	ENSG00000198131	ZNF544	zinc finger protein 544
ENST00000269881.7	19	16488003	16488003	7.21947e-06	0.00193568	43.3388	8190	ENSG00000269058	CALR3	calreticulin 3
ENST00000270077.8	19	43271219	43271219	3.78427e-05	0.00682614	-33.2504	-1690	ENSG00000183668	PSG9	pregnancy specific beta-1-glycoprotein 9
ENST00000270112.7	21	31881262	31881262	1.63584e-09	1.68519e-06	-50.8844	8244	ENSG00000142149	HUNK	hormonally up-regulated Neu-associated kinase
ENST00000270172.7	21	44266976	44266976	4.9801e-07	0.000222259	-34.4364	-4761	ENSG00000142182	DNMT3L	DNA methyltransferase 3 like
ENST00000270218.10	1	206827844	206827844	7.68474e-06	0.00203283	-48.2972	-1033	ENSG00000142224	IL19	interleukin 19
ENST00000270235.8	19	48680642	48680642	4.74955e-07	0.000213795	31.4815	-7636	ENSG00000142233	NTN5	netrin 5
ENST00000270328.8	19	8603237	8603237	6.88777e-06	0.00186533	33.8741	5029	ENSG00000142303	ADAMTS10	ADAM metallopeptidase with thrombospondin type 1 motif 10
ENST00000270349.12	5	1460436	1460436	9.48902e-06	0.00239038	-29.5527	-14997	ENSG00000142319	SLC6A3	solute carrier family 6 member 3
ENST00000270530.8	19	7835676	7835676	1.75774e-09	1.79103e-06	-44.9485	5445	ENSG00000142459	EVI5L	ecotropic viral integration site 5 like
ENST00000270632.7	19	50422188	50422188	2.15767e-07	0.000110897	41.6667	3232	ENSG00000269404	SPIB	Spi-B transcription factor
ENST00000270645.8	19	49529825	49529825	5.85031e-05	0.00933741	26.3636	1824	ENSG00000142552	RCN3	reticulocalbin 3
ENST00000270747.8	1	16211850	16211850	3.7477e-07	0.000175546	34.5412	803	ENSG00000142632	ARHGEF19	Rho guanine nucleotide exchange factor 19
ENST00000270792.10	1	26263940	26263940	4.81078e-10	5.84542e-07	44.8629	-16146	ENSG00000142669	SH3BGRL3	SH3 domain binding glutamate rich protein like 3
ENST00000270800.2	1	24142184	24142184	3.94517e-05	0.00703586	33.3806	957	ENSG00000142677	IL22RA1	interleukin 22 receptor subunit alpha 1
ENST00000271139.12	1	46615069	46615069	1.50889e-09	1.57218e-06	-45.9121	65	ENSG00000142961	MOB3C	MOB kinase activator 3C
ENST00000271277.11	1	112423969	112423969	1.7123e-05	0.00376131	45.591	27757	ENSG00000143079	CTTNBP2NL	CTTNBP2 N-terminal like
ENST00000271332.4	1	109257726	109257726	1.06086e-05	0.00260537	35.5962	8189	ENSG00000143126	CELSR2	cadherin EGF LAG seven-pass G-type receptor 2
ENST00000271452.8	1	163377024	163377024	2.23271e-07	0.000114208	-43.4343	55072	ENSG00000143228	NUF2	NUF2 component of NDC80 kinetochore complex
ENST00000271636.12	1	151517050	151517050	3.77619e-06	0.00115922	-42.622	5665	ENSG00000143375	CGN	cingulin
ENST00000271915.9	1	154877113	154877113	7.88058e-06	0.00207291	33.4295	-6833	ENSG00000143603	KCNN3	potassium calcium-activated channel subfamily N member 3
ENST00000272091.8	1	226015476	226015476	1.68617e-07	9.00288e-05	-30.7692	-16134	ENSG00000143751	SDE2	SDE2 telomere maintenance homolog
ENST00000272133.4	1	224624151	224624151	6.03076e-07	0.000260545	36.9412	7836	ENSG00000143786	CNIH3	cornichon family AMPA receptor auxiliary protein 3
ENST00000272163.9	1	225227338	225227338	6.32275e-05	0.00985265	33.3333	200701	ENSG00000143815	LBR	lamin B receptor
ENST00000272167.9	1	225804083	225804083	3.72008e-07	0.000174418	38.3333	-6012	ENSG00000143819	EPHX1	epoxide hydrolase 1
ENST00000272198.10	1	203044848	203044848	2.78665e-06	0.000907163	34.2374	-6335	ENSG00000143847	PPFIA4	PTPRF interacting protein alpha 4
ENST00000272224.5	2	20671108	20671108	1.68979e-05	0.00372222	25.5134	3966	ENSG00000143869	GDF7	growth differentiation factor 7
ENST00000272520.4	2	119145381	119145381	2.59013e-05	0.00513793	-26.3309	13371	ENSG00000144119	C1QL2	complement C1q like 2
ENST00000272641.4	2	138714964	138714964	5.16986e-05	0.00855661	-36.0246	65427	ENSG00000144227	NXPH2	neurexophilin 2
ENST00000272643.7	2	136852464	136852464	6.37287e-05	0.00991056	-28.1176	-29715	ENSG00000144229	THSD7B	thrombospondin type 1 domain containing 7B
ENST00000272847.6	2	208388419	208388419	1.74134e-06	0.000620002	33.0685	-18412	ENSG00000144407	PTH2R	parathyroid hormone 2 receptor
ENST00000272928.4	2	236585801	236585801	2.13034e-09	2.11964e-06	39.7076	15978	ENSG00000144476	ACKR3	atypical chemokine receptor 3
ENST00000272930.8	2	237932018	237932018	6.85269e-12	1.40861e-08	-55.9335	-34937	ENSG00000184182	UBE2F	ubiquitin conjugating enzyme E2 F (putative)
ENST00000273038.7	3	11762452	11762452	6.34282e-09	5.45699e-06	-37.154	-41707	ENSG00000144560	VGLL4	vestigial like family member 4
ENST00000273173.4	3	38310449	38310449	1.87475e-09	1.8945e-06	-51.6591	4515	ENSG00000144671	SLC22A14	solute carrier family 22 member 14
ENST00000273183.7	3	36176145	36176145	1.43368e-05	0.00328777	28.243	-204199	ENSG00000144681	STAC	SH3 and cysteine rich domain
ENST00000273221.8	3	12954209	12954209	1.38067e-06	0.000512829	35.3305	13460	ENSG00000144711	IQSEC1	IQ motif and Sec7 domain 1
ENST00000273261.7	3	66418123	66418123	1.04145e-08	8.3642e-06	32.8952	82810	ENSG00000144749	LRIG1	leucine rich repeats and immunoglobulin like domains 1
ENST00000273317.5	3	45628592	45628592	9.20318e-07	0.000368217	-26.3492	33843	ENSG00000144791	LIMD1	LIM domains containing 1
ENST00000273435.9	3	150571181	150571181	4.79243e-15	2.30794e-11	-57.493	24389	ENSG00000144895	EIF2A	eukaryotic translation initiation factor 2A
ENST00000273610.4	3	48562802	48562802	4.44546e-06	0.00132108	30.839	980	ENSG00000145040	UCN2	urocortin 2
ENST00000273794.5	3	184236183	184236183	4.4698e-05	0.00770714	35.3239	2769	ENSG00000145198	VWA5B2	von Willebrand factor A domain containing 5B2
ENST00000273990.6	4	100201658	100201658	3.69416e-05	0.00670177	32.5432	-11191	ENSG00000145358	DDIT4L	DNA damage inducible transcript 4 like
ENST00000274134.5	5	10457807	10457807	3.34094e-05	0.00621337	32.3729	15930	ENSG00000145491	ROPN1L	rhophilin associated tail protein 1 like
ENST00000274192.7	5	6643549	6643549	1.53419e-06	0.000559188	-38.0565	10111	ENSG00000145545	SRD5A1	steroid 5 alpha-reductase 1
ENST00000274217.4	5	14584585	14584585	1.57757e-05	0.00353706	47.1306	2795	ENSG00000145569	OTULINL	OTU deubiquitinase with linear linkage specificity like
ENST00000274242.10	5	40835713	40835713	6.01282e-06	0.0016799	-37.9626	-492	ENSG00000145592	RPL37	ribosomal protein L37
ENST00000274289.8	5	58391077	58391077	5.36784e-07	0.000236637	-36.2698	69010	ENSG00000145632	PLK2	polo like kinase 2
ENST00000274364.11	5	76410070	76410070	5.14417e-05	0.00852959	34.0388	6787	ENSG00000145703	IQGAP2	IQ motif containing GTPase activating protein 2
ENST00000274382.9	5	97130016	97130016	4.17326e-07	0.000192259	29.2308	12596	ENSG00000145721	LIX1	limb and CNS expressed 1
ENST00000274432.13	5	95685993	95685993	4.10825e-06	0.00124068	35.6039	-3003	ENSG00000145757	SPATA9	spermatogenesis associated 9
ENST00000274457.5	5	115560897	115560897	4.76309e-12	1.02565e-08	49.8315	-16123	ENSG00000145780	FEM1C	fem-1 homolog C
ENST00000274473.6	5	127306871	127306871	3.44014e-07	0.000163609	-36.6357	16014	ENSG00000145794	MEGF10	multiple EGF like domains 10
ENST00000274507.6	5	135976312	135976312	1.03033e-22	3.35925e-18	57.8704	-21330	ENSG00000145826	LECT2	leukocyte cell derived chemotaxin 2
ENST00000274606.7	5	178162631	178162631	1.54663e-08	1.17794e-05	-48.1437	-8665	ENSG00000145912	NHP2	NHP2 ribonucleoprotein
ENST00000274625.6	5	171460692	171460692	2.41213e-05	0.00486318	27.381	41047	ENSG00000156427	FGF18	fibroblast growth factor 18
ENST00000274680.8	6	5332300	5332300	2.81628e-09	2.70447e-06	-37.1957	70776	ENSG00000145982	FARS2	phenylalanyl-tRNA synthetase 2, mitochondrial
ENST00000274710.4	5	139808747	139808747	3.50349e-05	0.00644162	26.3462	12941	ENSG00000146005	PSD2	pleckstrin and Sec7 domain containing 2
ENST00000274811.9	5	176538648	176538648	2.28555e-06	0.000773581	47.4291	-1247	ENSG00000146083	RNF44	ring finger protein 44
ENST00000275159.10	6	121103284	121103284	3.60392e-06	0.00111612	-40.5375	231147	ENSG00000146350	TBC1D32	TBC1 domain family member 32
ENST00000275169.4	6	109981782	109981782	1.05839e-05	0.00260085	-34.4919	2671	ENSG00000146360	GPR6	G protein-coupled receptor 6
ENST00000275246.11	6	155188108	155188108	1.78101e-07	9.42781e-05	29.7027	-28529	ENSG00000146426	TIAM2	T cell lymphoma invasion and metastasis 2
ENST00000275300.3	6	160331445	160331445	4.61555e-08	3.00632e-05	-38.1311	-16933	ENSG00000146477	SLC22A3	solute carrier family 22 member 3
ENST00000275364.8	7	2890987	2890987	1.64231e-06	0.000590599	-36.5769	-46680	ENSG00000146535	GNA12	G protein subunit alpha 12
ENST00000275605.8	7	56044017	56044017	2.61571e-07	0.000130467	25.3137	7428	ENSG00000146733	PSPH	phosphoserine phosphatase
ENST00000275732.5	7	100685638	100685638	2.37017e-07	0.000120091	36.2447	3811	ENSG00000146830	GIGYF1	GRB10 interacting GYF protein 1
ENST00000275766.2	7	139058029	139058029	2.14199e-05	0.00445922	31.7669	-21988	ENSG00000146858	ZC3HAV1L	zinc finger CCCH-type containing, antiviral 1 like
ENST00000275820.4	7	156970554	156970554	1.28876e-06	0.000485307	-39.5445	20844	ENSG00000146909	NOM1	nucleolar protein with MIF4G domain 1
ENST00000276282.7	8	8838064	8838064	1.59925e-14	6.66687e-11	56.8627	55567	ENSG00000147324	MFHAS1	malignant fibrous histiocytoma amplified sequence 1
ENST00000276326.9	8	417409	417409	7.17785e-06	0.00192663	-38.0952	4339	ENSG00000147364	FBXO25	F-box protein 25
ENST00000276410.6	8	42769336	42769336	5.15418e-05	0.0085394	-32.717	-551	ENSG00000147434	CHRNA6	cholinergic receptor nicotinic alpha 6 subunit
ENST00000276420.9	8	21874038	21874038	4.92923e-06	0.00143309	34.5701	39653	ENSG00000147443	DOK2	docking protein 2
ENST00000276603.10	8	73010881	73010881	9.32037e-09	7.60014e-06	-34.4485	2019	ENSG00000147601	TERF1	telomeric repeat binding factor 1
ENST00000276659.10	8	108099902	108099902	6.77331e-06	0.00184162	27.9915	-16283	ENSG00000147655	RSPO2	R-spondin 2
ENST00000276708.9	8	129798357	129798357	3.14617e-05	0.00593869	31.1141	-11734	ENSG00000147697	GSDMC	gasdermin C
ENST00000276833.9	8	144413354	144413354	2.93159e-05	0.00563772	26.8043	3159	ENSG00000147804	SLC39A4	solute carrier family 39 member 4
ENST00000276893.10	9	6412543	6412543	4.6681e-06	0.00137186	42.2078	-656	ENSG00000147854	UHRF2	ubiquitin like with PHD and ring finger domains 2
ENST00000276914.7	9	19151705	19151705	1.07816e-06	0.000418965	-25.5184	-24214	ENSG00000147872	PLIN2	perilipin 2
ENST00000276935.6	9	18494533	18494533	1.52698e-05	0.00344944	31.7105	20302	ENSG00000178031	ADAMTSL1	ADAMTS like 1
ENST00000276943.2	9	27519695	27519695	7.84379e-07	0.000322465	-43.2353	-4619	ENSG00000147896	IFNK	interferon kappa
ENST00000277216.3	9	104524641	104524641	2.36437e-06	0.000794809	-34.1043	2569	ENSG00000148136	OR13C4	olfactory receptor family 13 subfamily C member 4
ENST00000277531.8	9	137536527	137536527	2.24363e-05	0.00461339	26.5377	13858	ENSG00000130653	PNPLA7	patatin like phospholipase domain containing 7
ENST00000277570.10	10	11799351	11799351	4.37278e-05	0.00758235	-29.8142	-24005	ENSG00000148426	PROSER2	proline and serine rich 2
ENST00000278302.9	11	5590071	5590071	6.65626e-07	0.000281964	-33.2299	-6038	ENSG00000121236	TRIM6	tripartite motif containing 6
ENST00000278317.11	11	1909265	1909265	2.22377e-06	0.000756272	-36.1702	-10438	ENSG00000130595	TNNT3	troponin T3, fast skeletal type
ENST00000278426.8	11	57516515	57516515	1.05514e-07	6.05577e-05	-33.9549	-814	ENSG00000149150	SLC43A1	solute carrier family 43 member 1
ENST00000278499.6	11	95267983	95267983	6.6065e-08	4.0785e-05	-29.4118	-35443	ENSG00000149212	SESN3	sestrin 3
ENST00000278655.8	20	9153012	9153012	5.4907e-05	0.00892634	29.6546	-64378	ENSG00000101333	PLCB4	phospholipase C beta 4
ENST00000278742.6	11	130180957	130180957	2.11402e-06	0.00072523	35.3267	21177	ENSG00000149418	ST14	suppression of tumorigenicity 14
ENST00000278756.7	11	130075228	130075228	2.61206e-09	2.53438e-06	-29.2308	4662	ENSG00000084234	APLP2	amyloid beta precursor like protein 2
ENST00000278780.7	20	18032471	18032471	7.36595e-07	0.00030626	39.8566	25446	ENSG00000125850	OVOL2	ovo like zinc finger 2
ENST00000278836.9	11	61717684	61717684	2.91866e-07	0.000142753	-31.8723	-34965	ENSG00000124920	MYRF	myelin regulatory factor
ENST00000278840.9	11	61843744	61843744	5.60591e-09	4.91217e-06	-26.6701	15446	ENSG00000134824	FADS2	fatty acid desaturase 2
ENST00000278853.9	11	60870988	60870988	1.60584e-06	0.000579918	-29.9355	3428	ENSG00000149506	ZP1	zona pellucida glycoprotein 1
ENST00000278855.7	11	60032042	60032042	5.57091e-10	6.65577e-07	55.3175	-8367	ENSG00000149507	OOSP2	oocyte secreted protein 2
ENST00000278886.11	20	25587857	25587857	2.00471e-05	0.0042381	29.914	-2327	ENSG00000101004	NINL	ninein like
ENST00000278937.7	11	118258625	118258625	9.39621e-07	0.00037415	37.2778	5673	ENSG00000149573	MPZL2	myelin protein zero like 2
ENST00000279068.11	20	62125498	62125498	3.49409e-10	4.42718e-07	-38.5302	3025	ENSG00000149657	LSM14B	LSM family member 14B
ENST00000279270.10	11	65535421	65535421	3.66045e-05	0.00665737	26.7655	4784	ENSG00000142186	SCYL1	SCY1 like pseudokinase 1
ENST00000279791.1	11	56463201	56463201	5.73864e-07	0.000250144	-38.6364	201	ENSG00000150269	OR5M9	olfactory receptor family 5 subfamily M member 9
ENST00000280097.5	2	138021704	138021704	5.9102e-05	0.00940452	-44.359	57233	ENSG00000150540	HNMT	histamine N-methyltransferase
ENST00000280325.6	11	111230998	111230998	1.78373e-05	0.00388005	38.3598	-14728	ENSG00000150750	C11orf53	chromosome 11 open reading frame 53
ENST00000280333.9	10	126898421	126898421	1.33442e-06	0.000499093	29.7092	-6988	ENSG00000150760	DOCK1	dedicator of cytokinesis 1
ENST00000280481.9	13	38731538	38731538	2.37976e-06	0.000799077	-30.5556	44463	ENSG00000150893	FREM2	FRAS1 related extracellular matrix protein 2
ENST00000280527.7	2	36369665	36369665	6.04887e-09	5.23924e-06	51.9481	13889	ENSG00000150938	CRIM1	cysteine rich transmembrane BMP regulator 1
ENST00000280696.9	3	24148854	24148854	5.34133e-09	4.7117e-06	-38.5965	16742	ENSG00000151090	THRB	thyroid hormone receptor beta
ENST00000280734.3	11	18696345	18696345	1.69747e-05	0.00373624	-31.7669	-2434	ENSG00000151117	TMEM86A	transmembrane protein 86A
ENST00000280876.6	12	42111582	42111582	8.36337e-10	9.46323e-07	57.8541	33131	ENSG00000151233	GXYLT1	glucoside xylosyltransferase 1
ENST00000280979.9	14	32289747	32289747	5.34982e-06	0.0015299	39.5173	-39551	ENSG00000151320	AKAP6	A-kinase anchoring protein 6
ENST00000281129.7	14	80680413	80680413	2.40254e-07	0.000121471	-28.125	259128	ENSG00000100629	CEP128	centrosomal protein 128
ENST00000281156.5	6	62470200	62470200	3.45199e-05	0.00637101	36.1111	-183976	ENSG00000112232	KHDRBS2	KH RNA binding domain containing, signal transduction associated 2
ENST00000281419.8	2	9251560	9251560	9.28925e-06	0.00235275	34.3077	44750	ENSG00000151693	ASAP2	ArfGAP with SH3 domain, ankyrin repeat and PH domain 2
ENST00000281456.11	4	185167602	185167602	3.76672e-07	0.00017624	-47.184	24338	ENSG00000151729	SLC25A4	solute carrier family 25 member 4
ENST00000281513.10	2	15435663	15435663	4.92823e-05	0.00827461	29.6212	125672	ENSG00000151779	NBAS	neuroblastoma amplified sequence
ENST00000281523.8	3	21697956	21697956	5.69717e-06	0.0016077	-33.3333	53255	ENSG00000151789	ZNF385D	zinc finger protein 385D
ENST00000281589.4	13	25064932	25064932	2.03788e-09	2.03877e-06	-33.9267	-30936	ENSG00000151846	PABPC3	poly(A) binding protein cytoplasmic 3
ENST00000281830.3	2	223123423	223123423	1.40004e-05	0.00322897	-32.956	71611	ENSG00000152049	KCNE4	potassium voltage-gated channel subfamily E regulatory subunit 4
ENST00000281923.4	2	134439494	134439494	6.79709e-09	5.78896e-06	-46.9286	185424	ENSG00000152127	MGAT5	alpha-1,6-mannosylglycoprotein 6-beta-N-acetylglucosaminyltransferase
ENST00000282003.7	13	78660116	78660116	3.99848e-05	0.00710579	27.0068	-962	ENSG00000152193	RNF219	ring finger protein 219
ENST00000282018.4	13	48744055	48744055	1.7473e-06	0.000621656	25.0443	37502	ENSG00000152207	CYSLTR2	cysteinyl leukotriene receptor 2
ENST00000282077.7	2	172548417	172548417	2.92638e-07	0.000143052	-27.0129	-7552	ENSG00000152256	PDK1	pyruvate dehydrogenase kinase 1
ENST00000282091.6	11	13485113	13485113	2.02773e-15	1.08209e-11	52.6316	10885	ENSG00000152266	PTH	parathyroid hormone
ENST00000282146.5	14	90030266	90030266	3.90563e-06	0.00119139	32.4306	-31728	ENSG00000152315	KCNK13	potassium two pore domain channel subfamily K member 13
ENST00000282185.8	5	81923749	81923749	1.78184e-06	0.000631533	-36.0425	-48274	ENSG00000152348	ATG10	autophagy related 10
ENST00000282223.11	5	137007731	137007731	8.93284e-07	0.000359505	38.0952	259325	ENSG00000152377	SPOCK1	SPARC (osteonectin), cwcv and kazal like domains proteoglycan 1
ENST00000282260.10	5	79420804	79420804	2.06412e-05	0.00433355	-31.9777	91991	ENSG00000152413	HOMER1	homer scaffold protein 1
ENST00000282469.10	5	35567819	35567819	4.44494e-06	0.00132098	-28.6804	-50025	ENSG00000152582	SPEF2	sperm flagellar 2
ENST00000282470.10	4	87558492	87558492	1.68756e-05	0.00371835	-40.5245	-28989	ENSG00000152583	SPARCL1	SPARC like 1
ENST00000282486.10	3	152257865	152257865	5.81591e-05	0.00929746	37.2919	-10175	ENSG00000152601	MBNL1	muscleblind like splicing regulator 1
ENST00000282507.8	5	36061996	36061996	9.00311e-07	0.000361923	46.2121	4887	ENSG00000168671	UGT3A2	UDP glycosyltransferase family 3 member A2
ENST00000282538.9	3	30973667	30973667	2.32803e-06	0.000785156	-39.098	-78903	ENSG00000144644	GADL1	glutamate decarboxylase like 1
ENST00000282541.9	3	32087586	32087586	3.23732e-06	0.0010235	-43.6217	-18925	ENSG00000152642	GPD1L	glycerol-3-phosphate dehydrogenase 1 like
ENST00000282549.7	2	63052962	63052962	2.09842e-06	0.000720781	36.631	2134	ENSG00000115507	OTX1	orthodenticle homeobox 1
ENST00000282570.4	2	69800787	69800787	5.47829e-05	0.00891207	-36.1457	-28873	ENSG00000087338	GMCL1	germ cell-less 1, spermatogenesis associated
ENST00000282849.10	16	77421321	77421321	1.91024e-07	0.00010009	30	13714	ENSG00000140873	ADAMTS18	ADAM metallopeptidase with thrombospondin type 1 motif 18
ENST00000282903.10	3	146185638	146185638	1.32408e-05	0.00309485	36.9007	-24455	ENSG00000152952	PLOD2	procollagen-lysine,2-oxoglutarate 5-dioxygenase 2
ENST00000282908.10	4	5094579	5094579	6.59222e-09	5.63644e-06	-44.4286	43101	ENSG00000152953	STK32B	serine/threonine kinase 32B
ENST00000282928.5	3	147410419	147410419	7.21354e-06	0.00193427	30.3146	1056	ENSG00000152977	ZIC1	Zic family member 1
ENST00000283027.10	16	10733267	10733267	9.67357e-06	0.00242535	26.4436	-10575	ENSG00000103274	NUBP1	nucleotide binding protein 1
ENST00000283033.9	16	11745953	11745953	3.22426e-10	4.13915e-07	-46.3348	-3076	ENSG00000153066	TXNDC11	thioredoxin domain containing 11
ENST00000283147.7	6	7792351	7792351	1.65233e-06	0.000593422	-33.4776	66254	ENSG00000153162	BMP6	bone morphogenetic protein 6
ENST00000283148.11	2	106233517	106233517	4.20059e-05	0.00736171	27.4059	-39179	ENSG00000115652	UXS1	UDP-glucuronate decarboxylase 1
ENST00000283206.9	2	112035079	112035079	1.29218e-09	1.3752e-06	50.3735	-20190	ENSG00000153214	TMEM87B	transmembrane protein 87B
ENST00000283243.13	2	160092301	160092301	3.74323e-08	2.51678e-05	-45.5065	-29687	ENSG00000153246	PLA2R1	phospholipase A2 receptor 1
ENST00000283351.9	18	31945752	31945752	1.42199e-05	0.0032676	32.9282	-2625	ENSG00000153339	TRAPPC8	trafficking protein particle complex 8
ENST00000283415.4	5	1525765	1525765	5.70211e-05	0.00916668	32.4349	-1806	ENSG00000153395	LPCAT1	lysophosphatidylcholine acyltransferase 1
ENST00000283550.8	13	112356360	112356360	3.65832e-08	2.46716e-05	-48.3156	-19995	ENSG00000153498	SPACA7	sperm acrosome associated 7
ENST00000283628.9	3	33443467	33443467	2.23788e-07	0.000114431	-26.8802	-2958	ENSG00000153560	UBP1	upstream binding protein 1
ENST00000283875.6	3	120758311	120758311	3.22896e-06	0.00102158	44.6708	15569	ENSG00000153767	GTF2E1	general transcription factor IIE subunit 1
ENST00000284110.2	17	13657570	13657570	8.57034e-09	7.06391e-06	37.0298	-55642	ENSG00000153976	HS3ST3A1	heparan sulfate-glucosamine 3-sulfotransferase 3A1
ENST00000284136.10	7	85124834	85124834	1.62904e-05	0.00362186	32.5581	-2900	ENSG00000153993	SEMA3D	semaphorin 3D
ENST00000284240.9	11	119490512	119490512	1.83229e-09	1.85662e-06	52.0144	-66385	ENSG00000154096	THY1	Thy-1 cell surface antigen
ENST00000284292.11	11	124722129	124722129	3.40824e-05	0.00630908	-26.8746	-17813	ENSG00000154146	NRGN	neurogranin
ENST00000284322.9	3	101041673	101041673	3.7493e-06	0.00115221	28.3019	-48159	ENSG00000154175	ABI3BP	ABI family member 3 binding protein
ENST00000284437.6	4	37541939	37541939	1.28416e-08	1.00429e-05	42	-42294	ENSG00000154274	C4orf19	chromosome 4 open reading frame 19
ENST00000284476.7	1	222940466	222940466	8.14831e-07	0.000332774	36.4055	12044	ENSG00000154309	DISP1	dispatched RND transporter family member 1
ENST00000284523.2	1	228003663	228003663	4.95497e-05	0.00830741	-30.1587	-3335	ENSG00000154342	WNT3A	Wnt family member 3A
ENST00000284617.7	1	229363010	229363010	2.83611e-05	0.00549768	-34.7007	-19964	ENSG00000154429	CCSAP	centriole, cilia and spindle associated protein
ENST00000284637.14	4	169294068	169294068	9.94281e-07	0.00039205	45.3617	-23113	ENSG00000154447	SH3RF1	SH3 domain containing ring finger 1
ENST00000284694.11	10	126628727	126628727	2.1103e-07	0.000108871	-35.1577	-107287	ENSG00000154493	C10orf90	chromosome 10 open reading frame 90
ENST00000284771.6	4	185551244	185551244	3.73705e-05	0.00676139	-32.7872	-15633	ENSG00000154553	PDLIM3	PDZ and LIM domain 3
ENST00000284894.8	21	21396610	21396610	5.50294e-05	0.00894113	32.1481	116036	ENSG00000154654	NCAM2	neural cell adhesion molecule 2
ENST00000284984.8	21	26765112	26765112	2.74777e-12	6.32907e-09	59.0103	80298	ENSG00000154734	ADAMTS1	ADAM metallopeptidase with thrombospondin type 1 motif 1
ENST00000285039.12	18	50174464	50174464	3.21237e-06	0.0010176	38.0112	20684	ENSG00000167306	MYO5B	myosin VB
ENST00000285311.8	4	107116395	107116395	3.08157e-06	0.00098475	-45.6349	-80083	ENSG00000155011	DKK2	dickkopf WNT signaling pathway inhibitor 2
ENST00000285518.11	8	6711664	6711664	1.80952e-05	0.00392346	-28.7671	3024	ENSG00000155189	AGPAT5	1-acylglycerol-3-phosphate O-acyltransferase 5
ENST00000285814.9	2	121730493	121730493	5.26644e-11	8.39895e-08	-40	6383	ENSG00000155438	NIFK	nucleolar protein interacting with the FHA domain of MKI67
ENST00000285873.8	5	154911456	154911456	5.64208e-08	3.56609e-05	32.2581	26756	ENSG00000082516	GEMIN5	gem nuclear organelle associated protein 5
ENST00000285928.2	7	134042551	134042551	8.13309e-07	0.000332248	-42.6601	-84748	ENSG00000155530	LRGUK	leucine rich repeats and guanylate kinase domain containing
ENST00000285930.9	7	134448538	134448538	2.34222e-05	0.00476008	29.6986	10563	ENSG00000085662	AKR1B1	aldo-keto reductase family 1 member B
ENST00000285968.11	7	135562780	135562780	7.14296e-11	1.09804e-07	48.1086	4865	ENSG00000155561	NUP205	nucleoporin 205
ENST00000285979.11	10	94647555	94647555	1.76371e-12	4.30222e-09	-55.3571	-36174	ENSG00000108242	CYP2C18	cytochrome P450 family 2 subfamily C member 18
ENST00000286067.4	10	97032381	97032381	1.31043e-05	0.00307021	-35.3261	51099	ENSG00000196233	LCOR	ligand dependent nuclear receptor corepressor
ENST00000286301.7	5	150108913	150108913	6.40702e-06	0.00176588	-31.8452	4460	ENSG00000182578	CSF1R	colony stimulating factor 1 receptor
ENST00000286307.6	5	157769186	157769186	2.35345e-06	0.000792318	-37.8378	25476	ENSG00000155858	LSM11	LSM11, U7 small nuclear RNA associated
ENST00000286349.4	3	140756307	140756307	2.71926e-05	0.00532804	-37.9032	78245	ENSG00000155890	TRIM42	tripartite motif containing 42
ENST00000286353.9	3	141191418	141191418	1.99216e-06	0.00069059	-45.9627	-40407	ENSG00000155893	PXYLP1	2-phosphoxylose phosphatase 1
ENST00000286485.12	8	18776665	18776665	4.19061e-08	2.77092e-05	48.334	32212	ENSG00000156011	PSD3	pleckstrin and Sec7 domain containing 3
ENST00000286732.5	15	81130686	81130686	2.21177e-05	0.00456637	30.4029	-3584	ENSG00000156206	CFAP161	cilia and flagella associated protein 161
ENST00000286744.10	15	83654707	83654707	3.91617e-05	0.00699855	30.1364	586	ENSG00000156218	ADAMTSL3	ADAMTS like 3
ENST00000286760.5	15	82866109	82866109	3.19301e-08	2.19416e-05	41.1717	56483	ENSG00000156232	WHAMM	WASP homolog associated with actin, golgi membranes and microtubules
ENST00000286827.7	21	31472077	31472077	4.1451e-05	0.00729232	28.4645	86901	ENSG00000156299	TIAM1	T cell lymphoma invasion and metastasis 1
ENST00000287097.6	6	73714345	73714345	5.02301e-05	0.00838331	-33.5354	18144	ENSG00000156535	CD109	CD109 molecule
ENST00000287474.9	1	99725273	99725273	6.8565e-06	0.00185898	33.5144	40521	ENSG00000156869	FRRS1	ferric chelate reductase 1
ENST00000287641.4	3	187593827	187593827	2.37223e-05	0.00480372	33.8619	76568	ENSG00000157005	SST	somatostatin
ENST00000287761.7	5	72983209	72983209	4.26875e-08	2.81568e-05	-45	27140	ENSG00000157107	FCHO2	FCH domain only 2
ENST00000287820.10	3	12343042	12343042	5.20084e-07	0.000230519	-41.3078	-8430	ENSG00000132170	PPARG	peroxisome proliferator activated receptor gamma
ENST00000287907.3	7	155065258	155065258	9.27843e-06	0.00235065	-33.1392	-5066	ENSG00000157219	HTR5A	5-hydroxytryptamine receptor 5A
ENST00000287996.8	9	92667693	92667693	1.82171e-05	0.00394269	35.4945	2439	ENSG00000127080	IPPK	inositol-pentakisphosphate 2-kinase
ENST00000288139.11	3	53481108	53481108	2.4854e-07	0.000125011	36.2456	-13503	ENSG00000157388	CACNA1D	calcium voltage-gated channel subunit alpha1 D
ENST00000288207.7	15	59100317	59100317	2.12409e-06	0.000728017	-38.5714	-4829	ENSG00000157456	CCNB2	cyclin B2
ENST00000288228.10	15	59472739	59472739	2.33049e-06	0.00078577	-42.8089	34555	ENSG00000157470	FAM81A	family with sequence similarity 81 member A
ENST00000288319.12	21	38498766	38498766	1.61426e-05	0.00359561	-28.0062	-290	ENSG00000157554	ERG	ETS transcription factor ERG
ENST00000288368.5	8	67851590	67851590	1.51069e-05	0.00342188	26.7552	-100456	ENSG00000046889	PREX2	phosphatidylinositol-3,4,5-trisphosphate dependent Rac exchange factor 2
ENST00000288390.2	6	44361375	44361375	6.7648e-06	0.00183966	-34.2717	18628	ENSG00000249481	SPATS1	spermatogenesis associated serine rich 1
ENST00000288398.10	15	63017986	63017986	5.46824e-09	4.81052e-06	43.2432	-24646	ENSG00000140416	TPM1	tropomyosin 1
ENST00000288439.9	17	81282435	81282435	2.14378e-09	2.13183e-06	-37.0989	12833	ENSG00000157637	SLC38A10	solute carrier family 38 member 10
ENST00000288616.7	12	120646875	120646875	2.8547e-05	0.0055251	-36.4276	-3210	ENSG00000157782	CABP1	calcium binding protein 1
ENST00000288699.11	2	26831658	26831658	7.2003e-07	0.000300727	-37.2819	-16474	ENSG00000157851	DPYSL5	dihydropyrimidinase like 5
ENST00000288745.7	15	66236703	66236703	2.06995e-07	0.000107148	-37.6138	17035	ENSG00000157890	MEGF11	multiple EGF like domains 11
ENST00000288815.5	9	124820964	124820964	5.63483e-06	0.00159339	29.2975	20092	ENSG00000185585	OLFML2A	olfactomedin like 2A
ENST00000288840.10	15	66673135	66673135	3.41083e-05	0.00631304	38.9394	-29101	ENSG00000137834	SMAD6	SMAD family member 6
ENST00000288861.5	2	26619721	26619721	2.08999e-05	0.00437363	36.3952	21646	ENSG00000157884	CIB4	calcium and integrin binding family member 4
ENST00000288912.9	12	121945585	121945585	1.48703e-06	0.000545013	34.0426	26995	ENSG00000158023	WDR66	WD repeat domain 66
ENST00000288976.3	9	94096146	94096146	1.66693e-05	0.0036849	-32.8947	11684	ENSG00000158079	PTPDC1	protein tyrosine phosphatase domain containing 1
ENST00000289013.11	8	143381516	143381516	9.61241e-13	2.54096e-09	-44.9343	12642	ENSG00000158106	RHPN1	rhophilin Rho GTPase binding protein 1
ENST00000289081.8	9	95350257	95350257	3.06008e-05	0.00581731	-32.8125	-32549	ENSG00000158169	FANCC	FA complementation group C
ENST00000289135.4	3	138437984	138437984	2.45103e-10	3.24086e-07	-38.5211	3361	ENSG00000158220	ESYT3	extended synaptotagmin 3
ENST00000289382.8	2	101228292	101228292	1.26319e-05	0.00298402	42.4533	-24594	ENSG00000158435	CNOT11	CCR4-NOT transcription complex subunit 11
ENST00000289431.10	20	49917922	49917922	6.95598e-06	0.00188014	-37.3917	-2394	ENSG00000158480	SPATA2	spermatogenesis associated 2
ENST00000289672.6	7	47873515	47873515	5.75288e-10	6.83815e-07	57.6389	74977	ENSG00000158683	PKD1L1	polycystin 1 like 1, transient receptor potential channel interacting
ENST00000289707.10	1	159830315	159830315	5.20184e-05	0.00858995	28.0606	3444	ENSG00000158714	SLAMF8	SLAM family member 8
ENST00000289753.2	1	19690355	19690355	9.50311e-06	0.00239313	26.9519	25482	ENSG00000158748	HTR6	5-hydroxytryptamine receptor 6
ENST00000289815.12	1	20304752	20304752	2.10642e-06	0.000722831	-30.9874	13835	ENSG00000158816	VWA5B1	von Willebrand factor A domain containing 5B1
ENST00000290037.10	9	136490985	136490985	4.61124e-14	1.70982e-10	47.754	-7227	ENSG00000148396	SEC16A	SEC16 homolog A, endoplasmic reticulum export factor
ENST00000290167.11	1	22168721	22168721	6.95965e-07	0.000292403	39.284	-25625	ENSG00000162552	WNT4	Wnt family member 4
ENST00000290231.11	20	46092834	46092834	1.92629e-05	0.00411181	-27.1839	-2873	ENSG00000124160	NCOA5	nuclear receptor coactivator 5
ENST00000290271.7	8	23900816	23900816	1.19007e-05	0.00285099	35	-46011	ENSG00000159167	STC1	stanniocalcin 1
ENST00000290310.3	21	34304936	34304936	2.26268e-05	0.00464317	30.8347	-59088	ENSG00000159197	KCNE2	potassium voltage-gated channel subfamily E regulatory subunit 2
ENST00000290330.7	17	48940706	48940706	2.26266e-06	0.000767077	34.8981	4105	ENSG00000159210	SNF8	SNF8 subunit of ESCRT-II
ENST00000290374.5	15	34740087	34740087	8.90859e-06	0.00228069	-44.3027	14912	ENSG00000159248	GJD2	gap junction protein delta 2
ENST00000290417.6	20	3655278	3655278	8.53814e-06	0.00220612	35.8663	8122	ENSG00000125861	GFRA4	GDNF family receptor alpha 4
ENST00000290438.3	15	74084171	74084171	8.93873e-06	0.00228608	34.6165	-1622	ENSG00000159289	GOLGA6A	golgin A6 family member A
ENST00000290536.9	2	74647048	74647048	4.28675e-06	0.0012832	-26.5306	990	ENSG00000159374	M1AP	meiosis 1 associated protein
ENST00000290541.7	1	151406773	151406773	2.5433e-08	1.80497e-05	30.137	7202	ENSG00000159377	PSMB4	proteasome subunit beta 4
ENST00000290705.12	16	56642007	56642007	4.10554e-06	0.00124008	40.8065	3343	ENSG00000205362	MT1A	metallothionein 1A
ENST00000290722.1	1	153310528	153310528	4.49273e-07	0.000204423	-32.3254	191	ENSG00000159527	PGLYRP3	peptidoglycan recognition protein 3
ENST00000290871.9	16	57974737	57974737	9.40132e-07	0.000374333	42.9901	-1698	ENSG00000159648	TEPP	testis, prostate and placenta expressed
ENST00000290942.9	16	67403862	67403862	6.66915e-09	5.69103e-06	-48.4649	-10345	ENSG00000159713	TPPP3	tubulin polymerization promoting protein family member 3
ENST00000291294.7	19	46627134	46627134	1.64759e-09	1.69508e-06	46.8626	-2046	ENSG00000160013	PTGIR	prostaglandin I2 receptor
ENST00000291386.4	1	1586986	1586986	3.21772e-05	0.00603896	39.8571	-12124	ENSG00000160075	SSU72	SSU72 homolog, RNA polymerase II CTD phosphatase
ENST00000291442.3	19	17249937	17249937	2.58718e-07	0.000129292	31.8182	-3998	ENSG00000160113	NR2F6	nuclear receptor subfamily 2 group F member 6
ENST00000291478.9	3	124580056	124580056	1.30454e-07	7.24271e-05	-33.5309	-4603	ENSG00000160145	KALRN	kalirin RhoGEF kinase
ENST00000291481.8	19	19267607	19267607	8.91751e-06	0.00228224	-27.1673	-4804	ENSG00000187664	HAPLN4	hyaluronan and proteoglycan link protein 4
ENST00000291525.11	21	42307309	42307309	1.46303e-06	0.000538051	29.3498	8045	ENSG00000160180	TFF3	trefoil factor 3
ENST00000291526.5	21	42350661	42350661	7.73486e-07	0.000318857	36.8101	334	ENSG00000160181	TFF2	trefoil factor 2
ENST00000291527.3	21	42365959	42365959	9.97504e-12	1.94737e-08	-58.4962	577	ENSG00000160182	TFF1	trefoil factor 1
ENST00000291535.11	21	42402467	42402467	1.12115e-17	1.05136e-13	65.4713	-1395	ENSG00000160185	UBASH3A	ubiquitin associated and SH3 domain containing A
ENST00000291572.13	21	43868263	43868263	3.5555e-05	0.00651198	27.4825	3042	ENSG00000160216	AGPAT3	1-acylglycerol-3-phosphate O-acyltransferase 3
ENST00000291592.6	21	44465478	44465478	8.21675e-10	9.32403e-07	-49.5196	9970	ENSG00000160233	LRRC3	leucine rich repeat containing 3
ENST00000291633.7	19	54786239	54786239	6.81163e-07	0.000287245	28.6804	16416	ENSG00000125498	KIR2DL1	killer cell immunoglobulin-like receptor 2DL1-like
ENST00000291672.6	21	46184377	46184377	2.60944e-06	0.000861106	25.3926	83	ENSG00000160284	SPATC1L	spermatogenesis and centriole associated 1 like
ENST00000291688.6	21	46273099	46273099	1.81288e-08	1.34835e-05	32.5829	12513	ENSG00000160294	MCM3AP	minichromosome maintenance complex component 3 associated protein
ENST00000291750.6	19	20683222	20683222	8.17204e-06	0.00213331	28.9464	-21627	ENSG00000188171	ZNF626	zinc finger protein 626
ENST00000291759.5	19	54340571	54340571	2.07134e-06	0.000713444	42.2028	-1410	ENSG00000239961	LILRA4	leukocyte immunoglobulin like receptor A4
ENST00000291775.3	9	136356499	136356499	1.83964e-05	0.00397181	25.4356	971	ENSG00000160360	GPSM1	G protein signaling modulator 1
ENST00000292079.7	11	117826243	117826243	1.22635e-05	0.00291803	29.4622	-1500	ENSG00000137731	FXYD2	FXYD domain containing ion transport regulator 2
ENST00000292125.6	19	42916112	42916112	1.71408e-09	1.75263e-06	-32.9467	1726	ENSG00000170848	PSG6	pregnancy specific beta-1-glycoprotein 6
ENST00000292176.2	1	155020899	155020899	4.74868e-07	0.000213784	42.2101	6453	ENSG00000160685	ZBTB7B	zinc finger and BTB domain containing 7B
ENST00000292303.4	3	46368544	46368544	1.17311e-10	1.69692e-07	-41.9987	-2310	ENSG00000160791	CCR5	C-C motif chemokine receptor 5 (gene/pseudogene)
ENST00000292314.6	3	46983837	46983837	1.2148e-06	0.000461837	40.3636	-1828	ENSG00000160799	CCDC12	coiled-coil domain containing 12
ENST00000292385.9	5	177469539	177469539	3.56901e-05	0.00653066	32.947	3660	ENSG00000113758	DBN1	drebrin 1
ENST00000292539.8	8	144483073	144483073	4.35414e-06	0.00129878	35.3215	-6957	ENSG00000160972	PPP1R16A	protein phosphatase 1 regulatory subunit 16A
ENST00000292562.12	8	144766839	144766839	4.19678e-05	0.00735666	-30.481	-11309	ENSG00000198169	ZNF251	zinc finger protein 251
ENST00000292579.11	8	144922527	144922527	4.31776e-05	0.00751186	32.2062	-21067	ENSG00000196150	ZNF250	zinc finger protein 250
ENST00000292609.8	19	15477151	15477151	2.18076e-12	5.17395e-09	58.9864	2351	ENSG00000161031	PGLYRP2	peptidoglycan recognition protein 2
ENST00000292641.4	5	180615195	180615195	7.48642e-11	1.14341e-07	62.3077	-23697	ENSG00000161055	SCGB3A1	secretoglobin family 3A member 1
ENST00000292672.7	19	3220102	3220102	8.30977e-06	0.0021607	-32.2917	-4559	ENSG00000161082	CELF5	CUGBP Elav-like family member 5
ENST00000292748.7	22	21009102	21009102	2.10873e-10	2.83832e-07	43.3766	5191	ENSG00000161149	TUBA3FP
ENST00000292907.8	19	36164114	36164114	3.4002e-08	2.3146e-05	-26.8374	-11668	ENSG00000161281	COX7A1	cytochrome c oxidase subunit 7A1
ENST00000293190.10	17	74843517	74843517	1.02777e-05	0.00254337	30.364	16369	ENSG00000161509	GRIN2C	glutamate ionotropic receptor NMDA type subunit 2C
ENST00000293308.11	12	52898766	52898766	3.11433e-05	0.00589647	-26.8207	7853	ENSG00000170421	KRT8	keratin 8
ENST00000293493.11	17	45761354	45761354	7.2179e-06	0.00193534	30.8291	-22926	ENSG00000120088	CRHR1	LINC02210-CRHR1 readthrough
ENST00000293525.5	12	52301846	52301846	1.09207e-06	0.000423467	-27.0008	-19	ENSG00000170442	KRT86	keratin 86
ENST00000293662.9	12	51998049	51998049	1.28151e-05	0.00301738	33.0812	-8897	ENSG00000161835	GRASP	general receptor for phosphoinositides 1 associated scaffold protein
ENST00000293670.3	12	52315903	52315903	7.57181e-06	0.00200999	26.9561	5496	ENSG00000170523	KRT83	keratin 83
ENST00000293745.7	12	52599816	52599816	1.7727e-05	0.00386212	36.2745	1648	ENSG00000170486	KRT72	keratin 72
ENST00000293756.5	6	33733766	33733766	6.6268e-07	0.000280984	25.2382	13140	ENSG00000161896	IP6K3	inositol hexakisphosphate kinase 3
ENST00000293897.5	16	1081409	1081409	6.7939e-06	0.00184567	27.3152	2630	ENSG00000162009	SSTR5	somatostatin receptor 5
ENST00000294016.8	16	4142789	4142789	3.94317e-06	0.00120052	-39.1597	-26348	ENSG00000162104	ADCY9	adenylate cyclase 9
ENST00000294304.12	11	68333888	68333888	1.10394e-06	0.000426837	37.8243	21299	ENSG00000162337	LRP5	LDL receptor related protein 5
ENST00000294312.4	11	69720182	69720182	5.61495e-06	0.00158897	34.9091	-16161	ENSG00000162344	FGF19	fibroblast growth factor 19
ENST00000294413.12	1	25424023	25424023	6.33185e-05	0.00986447	25.7066	-3110	ENSG00000188672	RHCE	Rh blood group CcEe antigens
ENST00000294454.6	1	15720425	15720425	8.29271e-10	9.39823e-07	45.8522	-15833	ENSG00000162461	SLC25A34	solute carrier family 25 member 34
ENST00000294484.7	1	11465623	11465623	1.40851e-05	0.00324334	-33.4357	-13532	ENSG00000204624	DISP3	dispatched RND transporter family member 3
ENST00000294485.6	1	11695989	11695989	2.60029e-16	1.74534e-12	71.9231	4281	ENSG00000162490	DRAXIN	dorsal inhibitory axon guidance protein
ENST00000294489.10	1	13575119	13575119	1.55599e-06	0.000565537	-41.5385	-8346	ENSG00000162493	PDPN	podoplanin
ENST00000294507.4	1	30752875	30752875	2.17919e-06	0.000743613	44.0053	4900	ENSG00000162511	LAPTM5	lysosomal protein transmembrane 5
ENST00000294521.7	1	32760779	32760779	5.38645e-05	0.00881006	27.9167	-4855	ENSG00000162522	KIAA1522	KIAA1522
ENST00000294599.8	1	3520077	3520077	2.86052e-08	1.99441e-05	-49.6216	11372	ENSG00000162591	MEGF6	multiple EGF like domains 6
ENST00000294600.7	1	3756938	3756938	1.01912e-05	0.00252671	27.907	4490	ENSG00000162592	CCDC27	coiled-coil domain containing 27
ENST00000294638.9	1	75126741	75126741	3.61982e-05	0.00660053	-31.7319	-1693	ENSG00000162624	LHX8	LIM homeobox 8
ENST00000294671.3	1	89187162	89187162	3.65467e-13	1.08458e-09	-61.8056	-11160	ENSG00000213512	GBP7	guanylate binding protein 7
ENST00000294702.6	1	92559287	92559287	1.256e-05	0.00297078	31.6362	-72363	ENSG00000162676	GFI1	growth factor independent 1 transcriptional repressor
ENST00000294854.13	1	182436569	182436569	1.19806e-13	4.01888e-10	-58.9041	-13577	ENSG00000121446	RGSL1	regulator of G protein signaling like 1
ENST00000294868.8	1	183285931	183285931	3.35638e-11	5.65468e-08	52.9794	18944	ENSG00000157064	NMNAT2	nicotinamide nucleotide adenylyltransferase 2
ENST00000294964.6	2	42096902	42096902	5.14742e-12	1.0981e-08	49.7611	48883	ENSG00000162878	PKDCC	protein kinase domain containing, cytoplasmic
ENST00000294973.11	2	42800258	42800258	3.84375e-09	3.54002e-06	-41.3636	-7676	ENSG00000162882	HAAO	3-hydroxyanthranilate 3,4-dioxygenase
ENST00000295006.6	1	223715798	223715798	2.95956e-11	5.05818e-08	-39.7272	3261	ENSG00000162909	CAPN2	calpain 2
ENST00000295050.12	1	231371507	231371507	1.5957e-09	1.65053e-06	52.2727	33216	ENSG00000010072	SPRTN	SprT-like N-terminal domain
ENST00000295052.3	2	149988795	149988795	6.43662e-05	0.00998372	-34.326	-129605	ENSG00000162947	LINC01931
ENST00000295055.12	2	30760567	30760567	1.15681e-13	3.89888e-10	46.9925	46880	ENSG00000162949	CAPN13	calpain 13
ENST00000295082.3	2	10992110	10992110	1.86772e-07	9.81805e-05	-39.7691	80178	ENSG00000162975	KCNF1	potassium voltage-gated channel modifier subfamily F member 1
ENST00000295092.3	2	14734768	14734768	6.36667e-07	0.000272293	32.0257	102053	ENSG00000162981	LRATD1	LRAT domain containing 1
ENST00000295119.9	2	183146150	183146150	2.32878e-05	0.00474022	35.0461	21709	ENSG00000163002	NUP35	nucleoporin 35
ENST00000295208.7	2	95160252	95160252	2.58141e-05	0.00512471	31.4433	-405	ENSG00000144026	ZNF514	zinc finger protein 514
ENST00000295225.10	2	95291795	95291795	5.5442e-06	0.00157378	33.3333	-5552	ENSG00000115041	KCNIP3	potassium voltage-gated channel interacting protein 3
ENST00000295226.1	2	221970337	221970337	1.52674e-05	0.00344911	-43.9543	-327810	ENSG00000163081	CCDC140	coiled-coil domain containing 140
ENST00000295228.4	2	120362211	120362211	4.87978e-10	5.90906e-07	36.8421	16077	ENSG00000163083	INHBB	inhibin subunit beta B
ENST00000295268.4	4	97938304	97938304	1.76081e-05	0.00384424	-29.7855	205173	ENSG00000163116	STPG2	sperm tail PG-rich repeat containing 2
ENST00000295297.4	4	15341214	15341214	2.95957e-05	0.00567791	-25.3247	1280	ENSG00000163145	C1QTNF7	C1q and TNF related 7
ENST00000295304.5	2	53735171	53735171	1.539e-06	0.000560314	-44.9561	-32633	ENSG00000143942	CHAC2	ChaC cation transport regulator homolog 2
ENST00000295452.5	4	46164117	46164117	1.57313e-05	0.00352924	-35.1332	-40064	ENSG00000163285	GABRG1	gamma-aminobutyric acid type A receptor gamma1 subunit
ENST00000295522.4	3	190337518	190337518	1.20103e-09	1.29282e-06	34.0559	-15073	ENSG00000163347	CLDN1	claudin 1
ENST00000295569.12	3	68883661	68883661	1.90542e-06	0.000666503	28.8187	48887	ENSG00000163377	TAFA4	TAFA chemokine like family member 4
ENST00000295588.9	3	119471959	119471959	1.45461e-07	7.9407e-05	-30.7404	2998	ENSG00000163389	POGLUT1	protein O-glucosyltransferase 1
ENST00000295622.6	3	119146762	119146762	1.63765e-06	0.00058922	-26.8731	599	ENSG00000163424	TEX55	testis expressed 55
ENST00000295633.8	3	120493252	120493252	2.60614e-07	0.000130099	-53.019	-42261	ENSG00000163430	FSTL1	follistatin like 1
ENST00000295736.9	3	27438025	27438025	1.3506e-09	1.42918e-06	59.1725	18730	ENSG00000033867	SLC4A7	solute carrier family 4 member 7
ENST00000295755.6	3	108781683	108781683	2.92784e-05	0.00563219	35.7975	-24300	ENSG00000163515	RETNLB	resistin like beta
ENST00000295824.14	3	19871968	19871968	6.89207e-07	0.000290052	34.5932	62250	ENSG00000163576	EFHB	EF-hand domain family member B
ENST00000295839.9	3	160892110	160892110	4.00514e-08	2.66755e-05	-42.5836	49885	ENSG00000163590	PPM1L	protein phosphatase, Mg2+/Mn2+ dependent 1L
ENST00000295874.14	3	61600597	61600597	3.57902e-11	5.97996e-08	38.8514	38688	ENSG00000144724	PTPRG	protein tyrosine phosphatase receptor type G
ENST00000295890.8	4	73083678	73083678	6.83827e-13	1.88109e-09	55.7021	-13938	ENSG00000163626	COX18	cytochrome c oxidase assembly factor COX18
ENST00000295898.8	4	86892899	86892899	2.03668e-05	0.00428936	28.7815	-478	ENSG00000163633	C4orf36	chromosome 4 open reading frame 36
ENST00000295911.6	3	150953813	150953813	4.87383e-06	0.00142018	-37.7778	-9578	ENSG00000163646	CLRN1	clarin 1
ENST00000295951.7	3	57729266	57729266	2.33056e-07	0.000118388	-36.5306	-26964	ENSG00000163681	SLMAP	sarcolemma associated protein
ENST00000295974.12	4	41220251	41220251	2.44534e-05	0.00491674	39.3301	-5634	ENSG00000163697	APBB2	amyloid beta precursor protein binding family B member 2
ENST00000295989.9	3	12787815	12787815	1.92905e-09	1.9422e-06	48.8319	-8657	ENSG00000144712	CAND2	cullin associated and neddylation dissociated 2 (putative)
ENST00000296043.7	4	76439916	76439916	1.25959e-05	0.00297769	45.6349	4689	ENSG00000138771	SHROOM3	shroom family member 3
ENST00000296096.6	2	27151395	27151395	8.25199e-13	2.22035e-09	-54.7225	2393	ENSG00000163792	TCF23	transcription factor 23
ENST00000296098.4	2	27283122	27283122	1.3202e-05	0.00308761	31.2216	662	ENSG00000138100	TRIM54	tripartite motif containing 54
ENST00000296129.6	3	45129675	45129675	1.68151e-11	3.0726e-08	54.535	16704	ENSG00000163814	CDCP1	CUB domain containing protein 1
ENST00000296135.11	3	45830415	45830415	1.23302e-09	1.32194e-06	-38.915	11705	ENSG00000163818	LZTFL1	leucine zipper transcription factor like 1
ENST00000296142.4	3	46493022	46493022	2.32098e-05	0.00472906	30.2397	-4954	ENSG00000163825	RTP3	receptor transporter protein 3
ENST00000296181.9	3	124901151	124901151	1.34961e-05	0.00314007	-38.9511	-13787	ENSG00000082781	ITGB5	integrin subunit beta 5
ENST00000296214.9	1	37524211	37524211	4.65505e-08	3.02622e-05	-37.4236	-9438	ENSG00000163875	MEAF6	MYST/Esa1 associated factor 6
ENST00000296220.6	3	125623399	125623399	1.31811e-10	1.88404e-07	54.8278	-27903	ENSG00000144909	OSBPL11	oxysterol binding protein like 11
ENST00000296233.4	3	126374857	126374857	1.84423e-06	0.000649348	-30.8137	-17450	ENSG00000163884	KLF15	Kruppel like factor 15
ENST00000296255.8	3	128645426	128645426	2.11285e-06	0.000724931	-27.6847	5393	ENSG00000163902	RPN1	ribophorin I
ENST00000296315.7	3	56806622	56806622	4.55125e-07	0.000206596	35.8696	-4656	ENSG00000163947	ARHGEF3	Rho guanine nucleotide exchange factor 3
ENST00000296327.10	3	196218313	196218313	1.08427e-05	0.00265051	29.4845	1781	ENSG00000163959	SLC51A	solute carrier family 51 alpha subunit
ENST00000296358.4	4	4097606	4097606	1.80362e-10	2.47833e-07	38.1264	129284	ENSG00000163982	OTOP1	otopetrin 1
ENST00000296411.11	4	98984041	98984041	2.89873e-05	0.00558981	39.2177	-11680	ENSG00000164024	METAP1	methionyl aminopeptidase 1
ENST00000296452.5	3	49576581	49576581	4.26254e-05	0.0074411	30.5621	22106	ENSG00000164061	BSN	bassoon presynaptic cytomatrix protein
ENST00000296456.10	3	49664549	49664549	3.69407e-18	3.9191e-14	60.2322	-9802	ENSG00000164062	APEH	acylaminoacyl-peptide hydrolase
ENST00000296499.6	4	118076667	118076667	1.75709e-07	9.31437e-05	35.1474	42183	ENSG00000164100	NDST3	N-deacetylase and N-sulfotransferase 3
ENST00000296550.12	4	150076927	150076927	6.43792e-05	0.00998552	35.8796	-1518	ENSG00000170390	DCLK2	doublecortin like kinase 2
ENST00000296585.10	5	52941602	52941602	6.37968e-10	7.47694e-07	48.8372	-47750	ENSG00000164171	ITGA2	integrin subunit alpha 2
ENST00000296589.9	5	33994210	33994210	7.15634e-06	0.00192202	-33.5456	-9518	ENSG00000164175	SLC45A2	solute carrier family 45 member 2
ENST00000296666.12	5	127515229	127515229	6.23807e-08	3.87834e-05	31.8653	-2380	ENSG00000164244	PRRC1	proline rich coiled-coil 1
ENST00000296684.10	5	53631867	53631867	7.55952e-11	1.15334e-07	-36.9863	71230	ENSG00000164258	NDUFS4	NADH:ubiquinone oxidoreductase subunit S4
ENST00000296741.7	4	184206859	184206859	6.55079e-09	5.60673e-06	-30.3542	11015	ENSG00000164303	ENPP6	ectonucleotide pyrophosphatase/phosphodiesterase 6
ENST00000296754.7	5	96832187	96832187	1.15595e-05	0.00278474	30.8468	-24088	ENSG00000164307	ERAP1	endoplasmic reticulum aminopeptidase 1
ENST00000296775.7	4	185175618	185175618	2.79692e-06	0.000909618	-51.5152	28348	ENSG00000164323	CFAP97	cilia and flagella associated protein 97
ENST00000296839.5	6	1317512	1317512	4.30198e-05	0.00749174	27.9435	5416	ENSG00000164379	FOXQ1	forkhead box Q1
ENST00000296861.2	6	47204073	47204073	4.0553e-11	6.69584e-08	-51.4572	105833	ENSG00000146072	TNFRSF21	TNF receptor superfamily member 21
ENST00000296933.10	5	172060862	172060862	6.07276e-06	0.00169298	-31.8033	-53990	ENSG00000072803	FBXW11	F-box and WD repeat domain containing 11
ENST00000297063.10	7	36414651	36414651	3.56138e-05	0.00651952	28.6371	-24527	ENSG00000164542	KIAA0895	KIAA0895
ENST00000297142.4	7	31320034	31320034	9.32579e-07	0.000371992	40.0219	20693	ENSG00000164600	NEUROD6	neuronal differentiation 6
ENST00000297145.9	7	112884541	112884541	6.12505e-10	7.21062e-07	-36.3137	55335	ENSG00000164603	BMT2	base methyltransferase of 25S rRNA 2 homolog
ENST00000297239.10	6	158663972	158663972	1.47376e-06	0.000541045	33.388	2655	ENSG00000164674	SYTL3	synaptotagmin like 3
ENST00000297261.7	7	155800743	155800743	1.181e-08	9.33784e-06	-45.9682	11721	ENSG00000164690	SHH	sonic hedgehog signaling molecule
ENST00000297293.6	7	98065180	98065180	7.86942e-07	0.000323428	-39.2169	-41682	ENSG00000164715	LMTK2	lemur tyrosine kinase 2
ENST00000297307.6	17	35204286	35204286	2.43976e-08	1.74102e-05	-43.9959	-9764	ENSG00000164729	SLC35G3	solute carrier family 35 member G3
ENST00000297324.5	8	13597927	13597927	3.47356e-08	2.35822e-05	40.3125	31060	ENSG00000164743	C8orf48	chromosome 8 open reading frame 48
ENST00000297347.7	8	117434516	117434516	1.58758e-10	2.22185e-07	36.8135	-86197	ENSG00000164758	MED30	mediator complex subunit 30
ENST00000297350.9	8	118963349	118963349	3.87694e-07	0.0001806	34.7055	-11465	ENSG00000164761	TNFRSF11B	TNF receptor superfamily member 11b
ENST00000297354.7	8	73134098	73134098	1.73249e-05	0.0037957	26.2745	-40927	ENSG00000164764	SBSPON	somatomedin B and thrombospondin type 1 domain containing
ENST00000297477.10	7	1544442	1544442	1.79858e-05	0.00390487	-34.6863	11764	ENSG00000164855	TMEM184A	transmembrane protein 184A
ENST00000297508.8	7	1383436	1383436	4.93056e-06	0.00143342	32.8745	76035	ENSG00000164877	MICALL2	MICAL like 2
ENST00000297524.8	8	86232815	86232815	7.09486e-08	4.32926e-05	-36.5613	-2435	ENSG00000164893	SLC7A13	solute carrier family 7 member 13
ENST00000297625.8	9	34361734	34361734	7.25037e-08	4.40861e-05	-32.7586	15165	ENSG00000164976	MYORG	myogenesis regulating glycosidase (putative)
ENST00000297632.7	8	124382211	124382211	4.01585e-08	2.67302e-05	-42.5687	-9520	ENSG00000164983	TMEM65	transmembrane protein 65
ENST00000297737.11	8	40882138	40882138	4.5687e-13	1.32173e-09	-54.2921	15689	ENSG00000165061	ZMAT4	zinc finger matrin-type 4
ENST00000297792.9	6	18204080	18204080	6.68999e-06	0.00182497	26.9775	48630	ENSG00000165097	KDM1B	lysine demethylase 1B
ENST00000297819.4	7	130218216	130218216	5.4286e-06	0.00154714	27.2007	10358	ENSG00000165120	SSMEM1	serine rich single-pass membrane protein 1
ENST00000298130.5	14	34438097	34438097	7.48797e-06	0.00199205	27.0563	24144	ENSG00000165389	SPTSSA	serine palmitoyltransferase small subunit A
ENST00000298248.12	13	20483370	20483370	1.33289e-05	0.00311034	-27.5678	42488	ENSG00000165475	CRYL1	crystallin lambda 1
ENST00000298299.4	10	45062344	45062344	1.60573e-10	2.24371e-07	-40.625	61423	ENSG00000165512	ZNF22	zinc finger protein 22
ENST00000298316.7	14	49884338	49884338	2.80115e-05	0.00544849	-28.0279	-8744	ENSG00000165527	ARF6	ADP ribosylation factor 6
ENST00000298351.5	14	77184001	77184001	1.99896e-05	0.00422895	-26.491	2205	ENSG00000165548	TMEM63C	transmembrane protein 63C
ENST00000298352.4	14	77277300	77277300	1.08359e-07	6.19507e-05	-44.4444	-5989	ENSG00000165553	NGB	neuroglobin
ENST00000298386.7	13	31597243	31597243	1.01099e-07	5.83866e-05	-28.5113	-142283	ENSG00000133105	RXFP2	relaxin family peptide receptor 2
ENST00000298454.3	10	49056002	49056002	7.51359e-08	4.54031e-05	-34.9935	59508	ENSG00000165633	VSTM4	V-set and transmembrane domain containing 4
ENST00000298510.4	10	119173438	119173438	1.43009e-07	7.82267e-05	35.3618	5375	ENSG00000165672	PRDX3	peroxiredoxin 3
ENST00000298571.6	12	12358582	12358582	1.42702e-07	7.80986e-05	-44.4093	1166	ENSG00000165714	BORCS5	BLOC-1 related complex subunit 5
ENST00000298622.9	10	132099269	132099269	2.07858e-05	0.00435599	29.793	-5540	ENSG00000188385	JAKMIP3	Janus kinase and microtubule interacting protein 3
ENST00000298628.6	9	133785617	133785617	4.84725e-09	4.32525e-06	-43.6903	-45663	ENSG00000123453	SARDH	sarcosine dehydrogenase
ENST00000298630.8	10	132310789	132310789	1.11196e-06	0.000429355	33.3683	-2840	ENSG00000165752	STK32C	serine/threonine kinase 32C
ENST00000298649.8	10	69298258	69298258	1.995e-07	0.000103873	-41.6667	-17527	ENSG00000156515	HK1	hexokinase 1
ENST00000298699.7	12	87937499	87937499	6.2605e-05	0.00978678	27.5932	91903	ENSG00000165805	C12orf50	chromosome 12 open reading frame 50
ENST00000298717.9	14	21502268	21502268	1.76745e-09	1.79939e-06	-53.2276	9073	ENSG00000165819	METTL3	methyltransferase like 3
ENST00000298746.5	10	114882239	114882239	3.76478e-14	1.42571e-10	47.1278	-55956	ENSG00000165832	TRUB1	TruB pseudouridine synthase family member 1
ENST00000298854.7	11	47443032	47443032	2.25719e-06	0.000765404	32.4287	6105	ENSG00000165917	RAPSN	receptor associated protein of the synapse
ENST00000299084.9	15	38246623	38246623	9.38262e-07	0.000373735	38.0247	-6213	ENSG00000166068	SPRED1	sprouty related EVH1 domain containing 1
ENST00000299092.3	15	39874998	39874998	8.83163e-10	9.92622e-07	43.9935	45228	ENSG00000166073	GPR176	G protein-coupled receptor 176
ENST00000299140.8	11	133835907	133835907	1.44692e-05	0.00331077	-41.5541	9607	ENSG00000166118	SPATA19	spermatogenesis associated 19
ENST00000299155.9	14	102898399	102898399	2.84376e-05	0.00550884	40.6293	-24257	ENSG00000166126	AMN	amnion associated transmembrane protein
ENST00000299164.3	11	130548484	130548484	1.0446e-05	0.00257484	-25.7246	99512	ENSG00000166106	ADAMTS15	ADAM metallopeptidase with thrombospondin type 1 motif 15
ENST00000299173.14	15	40813459	40813459	1.2666e-20	2.37551e-16	-61.5654	5871	ENSG00000166140	ZFYVE19	zinc finger FYVE-type containing 19
ENST00000299290.5	10	70775566	70775566	6.88334e-06	0.00186439	-31.6645	9836	ENSG00000166220	TBATA	thymus, brain and testes associated
ENST00000299295.7	21	18181433	18181433	1.04113e-09	1.14506e-06	-43.1132	-63400	ENSG00000154645	CHODL	chondrolectin
ENST00000299308.7	12	125412569	125412569	5.18343e-05	0.00857068	27.9219	85955	ENSG00000139364	TMEM132B	transmembrane protein 132B
ENST00000299314.12	12	101832935	101832935	6.41691e-12	1.33003e-08	56.4446	-1977	ENSG00000111670	GNPTAB	N-acetylglucosamine-1-phosphate transferase subunits alpha and beta
ENST00000299345.10	16	62107345	62107345	2.52818e-05	0.00504496	39.5305	-70511	ENSG00000150394	CDH8	cadherin 8
ENST00000299402.10	11	6417091	6417091	1.81332e-05	0.00393003	31.8934	1980	ENSG00000166313	APBB1	amyloid beta precursor protein binding family B member 1
ENST00000299413.7	11	35732846	35732846	2.04371e-07	0.000105997	-28.3333	70073	ENSG00000166326	TRIM44	tripartite motif containing 44
ENST00000299468.11	20	64242135	64242135	7.45543e-06	0.00198547	-27.2619	-13560	ENSG00000203880	PCMTD2	protein-L-isoaspartate (D-aspartate) O-methyltransferase domain containing 2
ENST00000299506.2	11	8114325	8114325	1.38616e-11	2.58882e-08	50.9238	32965	ENSG00000166402	TUB	tubby bipartite transcription factor
ENST00000299543.8	18	79687036	79687036	4.38439e-06	0.0013059	30	5608	ENSG00000060069	CTDP1	CTD phosphatase subunit 1
ENST00000299550.10	11	8649199	8649199	1.36228e-05	0.00316117	-35.0258	9638	ENSG00000166436	TRIM66	tripartite motif containing 66
ENST00000299563.5	11	74765195	74765195	2.0931e-09	2.08668e-06	34	16348	ENSG00000166439	RNF169	ring finger protein 169
ENST00000299601.10	15	51972283	51972283	3.30724e-05	0.00616482	27.1304	-506	ENSG00000166477	LEO1	LEO1 homolog, Paf1/RNA polymerase II complex component
ENST00000299687.9	18	74662929	74662929	2.46493e-06	0.000821775	-37.9187	31911	ENSG00000215421	ZNF407	zinc finger protein 407
ENST00000299709.7	16	84053533	84053533	5.02968e-05	0.00839023	29.0816	-11377	ENSG00000166558	SLC38A8	solute carrier family 38 member 8
ENST00000299721.3	18	59337367	59337367	6.66958e-09	5.69103e-06	39.2405	-18719	ENSG00000166569	CPLX4	complexin 4
ENST00000299766.5	18	60353496	60353496	5.21193e-05	0.00860061	-39.0957	19280	ENSG00000166603	MC4R	melanocortin 4 receptor
ENST00000299824.6	20	38800766	38800766	5.28619e-05	0.00869171	38.018	-4931	ENSG00000101445	PPP1R16B	protein phosphatase 1 regulatory subunit 16B
ENST00000299961.5	11	113993926	113993926	1.37109e-05	0.00317662	32.6931	16428	ENSG00000166736	HTR3A	5-hydroxytryptamine receptor 3A
ENST00000299964.3	11	114311785	114311785	5.72151e-06	0.00161316	-33.536	15962	ENSG00000166741	NNMT	nicotinamide N-methyltransferase
ENST00000300055.10	15	89675931	89675931	1.30712e-05	0.00306387	25.4579	3437	ENSG00000166819	PLIN1	perilipin 1
ENST00000300060.7	15	89822190	89822190	8.43134e-06	0.002184	32.6326	-7339	ENSG00000166825	ANPEP	alanyl aminopeptidase, membrane
ENST00000300131.8	12	57093523	57093523	2.94579e-05	0.00565738	30.0883	4411	ENSG00000166886	NAB2	NGFI-A binding protein 2
ENST00000300146.10	11	59667634	59667634	8.23328e-06	0.00214599	35.6481	1404	ENSG00000166889	PATL1	PAT1 homolog 1, processing body mRNA decay factor
ENST00000300245.8	16	53522896	53522896	1.13228e-05	0.00274153	26.6996	-19653	ENSG00000166971	AKTIP	AKT interacting protein
ENST00000300399.7	22	32451664	32451664	4.60426e-06	0.00135794	-36.031	5723	ENSG00000184459	BPIFC	BPI fold containing family C
ENST00000300403.11	20	31761495	31761495	5.5386e-06	0.00157244	-35.9007	22207	ENSG00000088325	TPX2	TPX2 microtubule nucleation factor
ENST00000300404.2	17	49153347	49153347	1.35506e-06	0.000505428	32.93	20382	ENSG00000167080	B4GALNT2	beta-1,4-N-acetyl-galactosaminyltransferase 2
ENST00000300456.5	9	128333513	128333513	5.91259e-06	0.00165763	37.5166	-7014	ENSG00000167114	SLC27A4	solute carrier family 27 member 4
ENST00000300481.13	21	44375452	44375452	1.75819e-05	0.00383922	-26.3705	21766	ENSG00000142185	TRPM2	transient receptor potential cation channel subfamily M member 2
ENST00000300571.7	16	19881922	19881922	2.04624e-06	0.000706032	31.25	2927	ENSG00000167191	GPRC5B	G protein-coupled receptor class C group 5 member B
ENST00000300574.3	17	1460593	1460593	1.45027e-06	0.000534157	31.2762	-4362	ENSG00000167193	CRK	CRK proto-oncogene, adaptor protein
ENST00000300591.11	18	46570820	46570820	4.65323e-08	3.02587e-05	-40.3592	-11509	ENSG00000167210	LOXHD1	lipoxygenase homology domains 1
ENST00000300651.11	17	39447386	39447386	6.26468e-09	5.40063e-06	42.3729	3878	ENSG00000125686	MED1	mediator complex subunit 1
ENST00000300778.4	11	5417122	5417122	3.66656e-05	0.00666541	31.5153	-4989	ENSG00000167360	OR51Q1	olfactory receptor family 51 subfamily Q member 1 (gene/pseudogene)
ENST00000300835.8	16	30649378	30649378	2.27227e-06	0.000769968	-37.7554	-1489	ENSG00000156858	PRR14	proline rich 14
ENST00000300900.9	17	60173390	60173390	5.04482e-05	0.00841036	27.2817	23419	ENSG00000167434	CA4	carbonic anhydrase 4
ENST00000301011.9	16	88564683	88564683	4.81684e-06	0.00140674	-35.6763	-5698	ENSG00000158545	ZC3H18	zinc finger CCCH-type containing 18
ENST00000301015.14	16	88773743	88773743	9.27329e-07	0.000370376	-30.3366	11478	ENSG00000103335	PIEZO1	piezo type mechanosensitive ion channel component 1
ENST00000301019.9	16	88801100	88801100	6.05109e-10	7.14194e-07	-48.2211	-2689	ENSG00000167513	CDT1	chromatin licensing and DNA replication factor 1
ENST00000301046.6	12	48565735	48565735	4.14005e-06	0.00124806	-27.5641	4312	ENSG00000167531	LALBA	lactalbumin alpha
ENST00000301146.8	19	40908565	40908565	3.58602e-05	0.00655301	43.5897	-25814	ENSG00000198077	CYP2A7	cytochrome P450 family 2 subfamily A member 7
ENST00000301178.9	19	41210735	41210735	1.80768e-05	0.0039208	33.5608	-8488	ENSG00000167601	AXL	AXL receptor tyrosine kinase
ENST00000301180.10	12	50551486	50551486	5.97779e-13	1.67221e-09	-47.9822	46503	ENSG00000066084	DIP2B	disco interacting protein 2 homolog B
ENST00000301194.8	19	54397002	54397002	4.54592e-08	2.96858e-05	36.4479	-18429	ENSG00000167614	TTYH1	tweety family member 1
ENST00000301200.3	19	54487023	54487023	1.87378e-05	0.00402804	29.8761	-13728	ENSG00000167617	CDC42EP5	CDC42 effector protein 5
ENST00000301263.5	8	142790235	142790235	9.72608e-07	0.000384913	36.8208	-3697	ENSG00000167656	LY6D	lymphocyte antigen 6 family member D
ENST00000301264.7	19	3969506	3969506	2.57185e-06	0.000850649	-31.4386	323	ENSG00000167657	DAPK3	death associated protein kinase 3
ENST00000301286.4	19	4498159	4498159	3.27071e-06	0.00103203	-39.8737	19546	ENSG00000167676	PLIN4	perilipin 4
ENST00000301458.10	19	8314829	8314829	2.37327e-08	1.70004e-05	-31.8435	-6472	ENSG00000167775	CD320	CD320 molecule
ENST00000301490.8	11	67623238	67623238	3.08246e-08	2.1291e-05	25.8065	6693	ENSG00000167799	NUDT8	nudix hydrolase 8
ENST00000301547.10	19	12427555	12427555	2.57219e-11	4.48454e-08	-50.3247	13467	ENSG00000180855	ZNF443	zinc finger protein 443
ENST00000301607.7	17	76039920	76039920	3.9584e-05	0.00705237	-26.8466	-12469	ENSG00000167880	EVPL	envoplakin
ENST00000301653.9	17	41611583	41611583	9.13518e-13	2.42654e-09	53.2202	1185	ENSG00000186832	KRT16	keratin 16
ENST00000301691.3	17	43752411	43752411	6.65752e-07	0.000282001	-37.1549	6381	ENSG00000167941	SOST	sclerostin
ENST00000301838.4	11	70197812	70197812	4.81012e-08	3.11223e-05	-38.0872	-5351	ENSG00000168040	FADD	Fas associated via death domain
ENST00000301904.4	8	27647762	27647762	5.5208e-06	0.00156832	-29.3274	13862	ENSG00000168077	SCARA3	scavenger receptor class A member 3
ENST00000301908.8	8	28264498	28264498	4.73443e-12	1.0201e-08	57.6271	-52770	ENSG00000168081	PNOC	prepronociceptin
ENST00000301919.9	11	106030093	106030093	6.02663e-05	0.00953271	30.2053	-7854	ENSG00000170903	MSANTD4	Myb/SANT DNA binding domain containing 4 with coiled-coils
ENST00000301944.2	19	17464546	17464546	6.73995e-06	0.00183508	32.1013	-3593	ENSG00000171773	NXNL1	nucleoredoxin like 1
ENST00000301998.5	2	62191850	62191850	4.31945e-05	0.00751278	-31.2475	-4265	ENSG00000170340	B3GNT2	UDP-GlcNAc:betaGal beta-1,3-N-acetylglucosaminyltransferase 2
ENST00000302000.10	15	55605914	55605914	1.03166e-12	2.70098e-09	72.6984	-16968	ENSG00000171016	PYGO1	pygopus family PHD finger 1
ENST00000302003.11	3	9748793	9748793	3.13281e-11	5.3172e-08	-46.3855	-1151	ENSG00000114026	OGG1	8-oxoguanine DNA glycosylase
ENST00000302006.4	5	3596650	3596650	1.8367e-06	0.000647144	30.4688	820	ENSG00000170549	IRX1	iroquois homeobox 1
ENST00000302014.11	5	140628891	140628891	2.86928e-06	0.000928701	-39.1401	4285	ENSG00000170458	CD14	CD14 molecule
ENST00000302017.4	7	149792403	149792403	1.32235e-06	0.000495568	-30.4127	-18816	ENSG00000181444	ZNF467	zinc finger protein 467
ENST00000302079.10	18	11144143	11144143	5.57759e-05	0.0090257	-28.3481	4446	ENSG00000154864	PIEZO2	piezo type mechanosensitive ion channel component 2
ENST00000302097.3	22	22533303	22533303	3.08462e-07	0.000149345	-30.0213	-13034	ENSG00000169548	ZNF280A	zinc finger protein 280A
ENST00000302101.6	1	160379851	160379851	2.7623e-11	4.75995e-08	37.7846	12782	ENSG00000171786	NHLH1	nescient helix-loop-helix 1
ENST00000302118.5	1	55029232	55029232	4.00582e-09	3.66507e-06	30.102	-10316	ENSG00000169174	PCSK9	proprotein convertase subtilisin/kexin type 9
ENST00000302188.8	2	27846259	27846259	3.29991e-07	0.000157933	35.7102	44129	ENSG00000171174	RBKS	ribokinase
ENST00000302270.1	11	56393944	56393944	2.98134e-07	0.000145258	46.4683	18322	ENSG00000172199	OR8U1	olfactory receptor family 8 subfamily U member 1
ENST00000302273.2	22	22239100	22239100	5.92144e-07	0.000256852	-27.1849	-5680	ENSG00000169575	VPREB1	V-set pre-B cell surrogate light chain 1
ENST00000302274.7	4	110226585	110226585	5.08892e-05	0.00846295	-35.119	-27910	ENSG00000170522	ELOVL6	ELOVL fatty acid elongase 6
ENST00000302287.7	7	54466904	54466904	6.21204e-12	1.29438e-08	51.6573	-75421	ENSG00000170419	VSTM2A	V-set and transmembrane domain containing 2A
ENST00000302291.8	1	23179569	23179569	3.37698e-09	3.16592e-06	-42.6073	-1762	ENSG00000169641	LUZP1	leucine zipper protein 1
ENST00000302326.5	22	27854822	27854822	9.75449e-08	5.66288e-05	-30.9859	-53067	ENSG00000169184	MN1	MN1 proto-oncogene, transcriptional regulator
ENST00000302350.4	4	183434466	183434466	6.78389e-06	0.00184373	-29.5597	-10169	ENSG00000168564	CDKN2AIP	CDKN2A interacting protein
ENST00000302424.12	10	102654185	102654185	1.58033e-05	0.00354158	27.7069	9692	ENSG00000171206	TRIM8	tripartite motif containing 8
ENST00000302472.4	5	40705296	40705296	8.96537e-06	0.00229135	-30	25383	ENSG00000171522	PTGER4	prostaglandin E receptor 4
ENST00000302503.8	11	47634200	47634200	1.05689e-06	0.00041214	-35.7766	8360	ENSG00000109919	MTCH2	mitochondrial carrier 2
ENST00000302536.3	16	77775185	77775185	3.38319e-14	1.295e-10	60.193	-13379	ENSG00000171724	VAT1L	vesicle amine transport 1 like
ENST00000302609.8	10	37964405	37964405	1.13245e-08	8.99398e-06	28.7356	12243	ENSG00000175395	ZNF25	zinc finger protein 25
ENST00000302610.1	11	58105451	58105451	4.99274e-05	0.00835274	-40.7692	13994	ENSG00000172377	OR9I1	olfactory receptor family 9 subfamily I member 1
ENST00000302617.3	1	158547352	158547352	2.64844e-06	0.000871027	44.2857	754	ENSG00000197532	OR6Y1	olfactory receptor family 6 subfamily Y member 1
ENST00000302622.3	11	58041568	58041568	9.17826e-08	5.38242e-05	-36.6585	10640	ENSG00000279051	OR6Q1	olfactory receptor family 6 subfamily Q member 1 (gene/pseudogene)
ENST00000302628.9	16	71386604	71386604	3.03627e-05	0.00578487	-26.8547	27883	ENSG00000172137	CALB2	calbindin 2
ENST00000302649.4	3	130027213	130027213	2.41101e-08	1.72361e-05	32.5581	52495	ENSG00000170893	TRH	thyrotropin releasing hormone
ENST00000302681.2	9	111396676	111396676	1.39134e-05	0.00321285	27.8301	-66494	ENSG00000171133	OR2K2	olfactory receptor family 2 subfamily K member 2
ENST00000302787.3	4	1863266	1863266	2.27402e-05	0.00465835	-26.5306	-7111	ENSG00000168924	LETM1	leucine zipper and EF-hand containing transmembrane protein 1
ENST00000302797.4	11	18937891	18937891	2.33258e-05	0.00474523	32.6471	-2890	ENSG00000170255	MRGPRX1	MAS related GPR family member X1
ENST00000302819.10	3	58530655	58530655	1.49494e-12	3.71287e-09	-42.9336	6536	ENSG00000168306	ACOX2	acyl-CoA oxidase 2
ENST00000302874.9	4	25291620	25291620	8.31215e-14	2.8906e-10	-51.4683	-21154	ENSG00000168228	ZCCHC4	zinc finger CCHC-type containing 4
ENST00000302909.4	2	26720249	26720249	2.88962e-08	2.01114e-05	-40.8791	27529	ENSG00000171303	KCNK3	potassium two pore domain channel subfamily K member 3
ENST00000302938.4	5	157159249	157159249	4.43054e-08	2.90739e-05	29.9242	7016	ENSG00000170613	FAM71B	family with sequence similarity 71 member B
ENST00000302995.2	20	63832856	63832856	1.67412e-05	0.00369645	46.9444	-1613	ENSG00000130584	ZBTB46	zinc finger and BTB domain containing 46
ENST00000303015.2	8	139680544	139680544	3.27636e-05	0.00612123	-27.0461	22455	ENSG00000169427	KCNK9	potassium two pore domain channel subfamily K member 9
ENST00000303037.13	16	75182843	75182843	1.2385e-05	0.00293996	-37.9858	24319	ENSG00000168928	CTRB2	chymotrypsinogen B2
ENST00000303045.11	8	138961739	138961739	1.70508e-07	9.08267e-05	-44.9772	-47699	ENSG00000169436	COL22A1	collagen type XXII alpha 1 chain
ENST00000303130.4	11	100924858	100924858	4.32905e-05	0.00752451	34.9555	-67222	ENSG00000165895	ARHGAP42	Rho GTPase activating protein 42
ENST00000303142.11	20	5793795	5793795	1.07995e-07	6.17972e-05	-40.7774	43396	ENSG00000171984	SHLD1	shieldin complex subunit 1
ENST00000303177.8	5	174044810	174044810	1.82225e-06	0.000643107	37.8947	-896	ENSG00000170091	NSG2	neuronal vesicle trafficking associated 2
ENST00000303202.8	8	49076477	49076477	1.12419e-06	0.000433488	-47.8228	4125	ENSG00000168333	PPDPFL	pancreatic progenitor cell differentiation and proliferation factor like
ENST00000303254.4	2	88499996	88499996	7.95187e-09	6.61861e-06	40.6623	-24653	ENSG00000172073	TEX37	testis expressed 37
ENST00000303395.8	2	166130335	166130335	1.71994e-05	0.00377438	32.2358	-2289	ENSG00000144285	SCN1A	sodium voltage-gated channel alpha subunit 1
ENST00000303469.6	1	169785260	169785260	2.43939e-06	0.000815095	37.5681	9430	ENSG00000171806	METTL18	methyltransferase like 18
ENST00000303553.5	19	54104926	54104926	1.37371e-06	0.000510989	-29.4737	2043	ENSG00000170906	NDUFA3	NADH:ubiquinone oxidoreductase subunit A3
ENST00000303617.5	9	91360495	91360495	1.36386e-05	0.0031639	-37.2947	1419	ENSG00000148090	AUH	AU RNA binding methylglutaconyl-CoA hydratase
ENST00000303694.6	12	104399109	104399109	3.14682e-07	0.000151771	-40.6522	-57839	ENSG00000171310	CHST11	carbohydrate sulfotransferase 11
ENST00000303786.4	2	68624270	68624270	1.6292e-05	0.00362188	-39.2624	-19319	ENSG00000169618	PROKR1	prokineticin receptor 1
ENST00000303795.9	2	68496779	68496779	1.00082e-06	0.000394034	-29.0425	29196	ENSG00000169621	APLF	aprataxin and PNKP like factor
ENST00000303991.5	5	176619765	176619765	2.16025e-05	0.00448935	25.4118	-9610	ENSG00000169258	GPRIN1	G protein regulated inducer of neurite outgrowth 1
ENST00000304081.8	2	18614674	18614674	3.4788e-09	3.24469e-06	41.791	-25106	ENSG00000185013	NT5C1B	5'-nucleotidase, cytosolic IB
ENST00000304101.9	2	17915233	17915233	1.50733e-06	0.000551346	-32.9878	36568	ENSG00000170745	KCNS3	potassium voltage-gated channel modifier subfamily S member 3
ENST00000304129.9	10	114384230	114384230	2.83642e-05	0.00549805	26.7836	20273	ENSG00000169129	AFAP1L2	actin filament associated protein 1 like 2
ENST00000304139.6	6	43245739	43245739	1.79941e-06	0.000636533	32.9932	-2250	ENSG00000146216	TTBK1	tau tubulin kinase 1
ENST00000304195.8	9	83514284	83514284	2.44592e-05	0.00491725	30.6139	24118	ENSG00000172159	FRMD3	FERM domain containing 3
ENST00000304231.12	15	82961326	82961326	8.82395e-06	0.00226333	-31.7562	-8599	ENSG00000103942	HOMER2	homer scaffold protein 2
ENST00000304311.3	6	30944636	30944636	6.66997e-11	1.03337e-07	-53.0303	3638	ENSG00000168631	MUCL3	mucin like 3
ENST00000304421.8	2	49138908	49138908	1.30293e-05	0.00305596	35.4762	15574	ENSG00000170820	FSHR	follicle stimulating hormone receptor
ENST00000304460.11	5	1202382	1202382	3.96503e-06	0.0012059	28.214	789	ENSG00000174358	SLC6A19	solute carrier family 6 member 19
ENST00000304477.3	10	133205474	133205474	4.7939e-05	0.00811422	36.6587	-24743	ENSG00000171794	UTF1	undifferentiated embryonic cell transcription factor 1
ENST00000304501.2	8	10754564	10754564	2.73018e-12	6.29514e-09	-56.2426	-24054	ENSG00000171056	SOX7	SRY-box 7
ENST00000304514.11	2	106332992	106332992	2.49697e-06	0.000830353	-43.9204	135335	ENSG00000153165	RGPD3	RANBP2 like and GRIP domain containing 3
ENST00000304526.2	1	66780337	66780337	8.43325e-18	8.22286e-14	-63.8482	20920	ENSG00000172410	INSL5	insulin like 5
ENST00000304621.10	18	24001970	24001970	2.57551e-06	0.00085161	-32.2581	9199	ENSG00000168234	TTC39C	tetratricopeptide repeat domain 39C
ENST00000304623.13	5	11864370	11864370	8.63553e-12	1.72762e-08	-57.3097	40077	ENSG00000169862	CTNND2	catenin delta 2
ENST00000304639.3	14	20885408	20885408	4.01763e-05	0.00712977	29.6326	-5991	ENSG00000169397	RNASE3	ribonuclease A family member 3
ENST00000304646.2	16	3207323	3207323	2.67185e-11	4.62728e-08	-55.1003	3078	ENSG00000168124	OR1F1	olfactory receptor family 1 subfamily F member 1
ENST00000304735.4	16	4390592	4390592	6.43574e-09	5.52756e-06	30.6357	18746	ENSG00000168140	VASN	vasorin
ENST00000304842.6	7	66189316	66189316	5.84057e-06	0.00164119	36.561	-16018	ENSG00000169902	TPST1	tyrosylprotein sulfotransferase 1
ENST00000304865.4	9	122562413	122562413	3.41945e-09	3.19941e-06	41.3016	6147	ENSG00000171496	OR1L8	olfactory receptor family 1 subfamily L member 8
ENST00000304883.3	4	103719270	103719270	1.88055e-05	0.00403856	-28.4355	716	ENSG00000169836	TACR3	tachykinin receptor 3
ENST00000305045.3	14	20010817	20010817	4.2055e-05	0.00736868	-33.6525	4377	ENSG00000169484	OR4K14	olfactory receptor family 4 subfamily K member 14
ENST00000305097.6	3	152894034	152894034	7.80753e-07	0.0003212	-35.6528	58905	ENSG00000169860	P2RY1	purinergic receptor P2Y1
ENST00000305103.4	8	144842937	144842937	4.98645e-08	3.21028e-05	36.9687	10112	ENSG00000170619	COMMD5	COMM domain containing 5
ENST00000305124.10	3	115613828	115613828	6.36741e-09	5.4735e-06	45.8145	-9496	ENSG00000172020	GAP43	growth associated protein 43
ENST00000305231.12	4	69070858	69070858	3.7386e-09	3.45347e-06	45.2187	-25616	ENSG00000171234	UGT2B7	UDP glucuronosyltransferase family 2 member B7
ENST00000305233.6	10	132402550	132402550	1.4354e-06	0.000529778	30.3732	5352	ENSG00000171813	PWWP2B	PWWP domain containing 2B
ENST00000305344.7	6	86911907	86911907	5.70801e-06	0.00160992	30.303	-25621	ENSG00000168830	HTR1E	5-hydroxytryptamine receptor 1E
ENST00000305392.3	1	28192855	28192855	3.38073e-06	0.00106002	38.8927	1019	ENSG00000169403	PTAFR	platelet activating factor receptor
ENST00000305409.3	2	223694923	223694923	2.75004e-07	0.000136078	-42.987	-92563	ENSG00000171951	SCG2	secretogranin II
ENST00000305432.9	11	88894262	88894262	2.31844e-05	0.0047252	-28.1839	153761	ENSG00000168959	GRM5	glutamate metabotropic receptor 5
ENST00000305479.3	20	45702550	45702550	3.11292e-05	0.0058941	-28.6304	514	ENSG00000168634	WFDC13	WAP four-disulfide core domain 13
ENST00000305560.11	15	45394156	45394156	1.04322e-09	1.147e-06	41.4178	-8180	ENSG00000171763	SPATA5L1	spermatogenesis associated 5 like 1
ENST00000305570.10	19	21752939	21752939	1.49421e-08	1.14488e-05	41.821	-2157	ENSG00000197020	ZNF100	zinc finger protein 100
ENST00000305625.2	19	8871589	8871589	2.83322e-05	0.00549358	32.0889	28998	ENSG00000170948	MBD3L1	methyl-CpG binding domain protein 3 like 1
ENST00000305631.7	14	100175909	100175909	2.32552e-08	1.67005e-05	30.8288	-16265	ENSG00000168350	DEGS2	delta 4-desaturase, sphingolipid 2
ENST00000305784.7	2	241685447	241685447	1.75146e-07	9.29283e-05	-33.7344	1369	ENSG00000168393	DTYMK	deoxythymidylate kinase
ENST00000305817.3	20	4729205	4729205	1.50677e-07	8.18112e-05	-37.1529	7298	ENSG00000171864	PRND	prion like protein doppel
ENST00000305949.6	8	120539483	120539483	1.19162e-05	0.00285346	41.2385	94066	ENSG00000172167	MTBP	MDM2 binding protein
ENST00000305978.6	20	35942173	35942173	4.98319e-17	4.02972e-13	-60.0037	12454	ENSG00000171222	SCAND1	SCAN domain containing 1
ENST00000305988.5	5	148780495	148780495	3.23292e-05	0.00605901	41.559	-44750	ENSG00000169252	ADRB2	adrenoceptor beta 2
ENST00000305997.8	2	9035572	9035572	1.05942e-05	0.00260275	40.3361	-31889	ENSG00000143797	MBOAT2	membrane bound O-acyltransferase domain containing 2
ENST00000306006.10	10	43531863	43531863	2.67653e-07	0.00013295	-45.7143	36597	ENSG00000196793	ZNF239	zinc finger protein 239
ENST00000306010.8	10	129465109	129465109	6.20764e-05	0.00973196	29.7511	-2081	ENSG00000170430	MGMT	O-6-methylguanine-DNA methyltransferase
ENST00000306024.4	3	14199789	14199789	3.4569e-13	1.03157e-09	-45.5609	20974	ENSG00000170860	LSM3	LSM3 homolog, U6 small nuclear RNA and mRNA degradation associated
ENST00000306084.6	18	9895045	9895045	3.55923e-11	5.95421e-08	41.7365	9071	ENSG00000168454	TXNDC2	thioredoxin domain containing 2
ENST00000306085.11	7	101078965	101078965	1.67104e-05	0.00369214	-33.3333	-6516	ENSG00000169871	TRIM56	tripartite motif containing 56
ENST00000306103.3	3	122769836	122769836	4.89977e-15	2.35167e-11	-49.7038	23996	ENSG00000169087	HSPBAP1	HSPB1 associated protein 1
ENST00000306107.9	3	105342366	105342366	1.74728e-09	1.78217e-06	43.7009	-24543	ENSG00000170017	ALCAM	activated leukocyte cell adhesion molecule
ENST00000306108.10	2	28847507	28847507	1.41232e-07	7.74341e-05	36.2434	22803	ENSG00000171103	TRMT61B	tRNA methyltransferase 61B
ENST00000306176.5	3	102390171	102390171	2.51441e-06	0.000835294	37.8596	-44844	ENSG00000170044	ZPLD1	zona pellucida like domain containing 1
ENST00000306238.3	11	62188467	62188467	1.21129e-08	9.5465e-06	-49.3404	-1749	ENSG00000168515	SCGB1D1	secretoglobin family 1D member 1
ENST00000306247.11	16	74686569	74686569	9.37432e-06	0.0023682	33.8146	14222	ENSG00000168404	MLKL	mixed lineage kinase domain like pseudokinase
ENST00000306268.8	5	170080981	170080981	5.37373e-06	0.00153489	-29.4473	-24916	ENSG00000168269	FOXI1	forkhead box I1
ENST00000306376.10	3	186114625	186114625	3.40524e-06	0.00106594	-31.6092	-5537	ENSG00000244405	ETV5	ETS variant 5
ENST00000306378.11	17	67814357	67814357	1.2422e-07	6.9513e-05	26.4551	-11146	ENSG00000171634	BPTF	bromodomain PHD finger transcription factor
ENST00000306384.5	2	85590044	85590044	3.72446e-07	0.000174561	-28.3554	5615	ENSG00000168899	VAMP5	vesicle associated membrane protein 5
ENST00000306406.5	2	119436500	119436500	9.83905e-06	0.00245884	-28.4286	4648	ENSG00000171227	TMEM37	transmembrane protein 37
ENST00000306422.4	5	77670739	77670739	2.20956e-08	1.59856e-05	32	-31052	ENSG00000171540	OTP	orthopedia homeobox
ENST00000306448.4	2	46519535	46519535	6.25654e-13	1.73788e-09	54.6379	423	ENSG00000250565	ATP6V1E2	ATPase H+ transporting V1 subunit E2
ENST00000306467.9	5	123411247	123411247	3.07091e-06	0.000982202	50.7344	12057	ENSG00000168944	CEP120	centrosomal protein 120
ENST00000306482.2	6	22288903	22288903	1.9969e-08	1.46393e-05	37.0968	8134	ENSG00000172179	PRL	prolactin
ENST00000306494.10	11	63211440	63211440	6.64675e-06	0.00181618	32.3636	18213	ENSG00000196600	SLC22A25	solute carrier family 22 member 25
ENST00000306502.6	16	89219563	89219563	2.1194e-09	2.11083e-06	-37.5	-1513	ENSG00000170100	ZNF778	zinc finger protein 778
ENST00000306721.8	2	173419722	173419722	1.65541e-05	0.00366558	31.4872	64852	ENSG00000144354	CDCA7	cell division cycle associated 7
ENST00000306729.11	17	81975486	81975486	1.71674e-06	0.000612959	45.4416	-2064	ENSG00000169696	ASPSCR1	ASPSCR1 tether for SLC2A4, UBX domain containing
ENST00000306730.8	15	34048199	34048199	6.71487e-08	4.1342e-05	-35.5101	-8996	ENSG00000169857	AVEN	apoptosis and caspase activation inhibitor
ENST00000306801.8	17	80525680	80525680	4.88898e-07	0.000218935	35.0877	-19158	ENSG00000141564	RPTOR	regulatory associated protein of MTOR complex 1
ENST00000306842.2	11	124551493	124551493	2.67147e-05	0.00525725	-27.908	-7815	ENSG00000170953	OR8B12	olfactory receptor family 8 subfamily B member 12
ENST00000306888.6	4	53534055	53534055	4.96698e-05	0.00832216	-25.8371	24163	ENSG00000072201	LNX1	ligand of numb-protein X 1
ENST00000306928.6	2	11643168	11643168	2.13121e-06	0.000729964	-32.8884	27028	ENSG00000169006	NTSR2	neurotensin receptor 2
ENST00000307000.7	12	102933112	102933112	6.18911e-06	0.00171848	-35.1524	-15859	ENSG00000171759	PAH	phenylalanine hydroxylase
ENST00000307050.5	15	31559693	31559693	6.6499e-06	0.0018169	-28.9855	95647	ENSG00000169918	OTUD7A	OTU deubiquitinase 7A
ENST00000307068.5	7	16447002	16447002	8.57757e-14	2.97127e-10	59.8435	18737	ENSG00000171243	SOSTDC1	sclerostin domain containing 1
ENST00000307078.10	17	65582865	65582865	4.7774e-08	3.09332e-05	30	-21218	ENSG00000168646	AXIN2	axin 2
ENST00000307102.9	15	66371763	66371763	2.21659e-05	0.00457275	29.5597	-15054	ENSG00000169032	MAP2K1	mitogen-activated protein kinase kinase 1
ENST00000307128.5	4	119089159	119089159	7.74954e-09	6.47067e-06	-51.0638	-46625	ENSG00000172399	MYOZ2	myozenin 2
ENST00000307139.4	17	66911127	66911127	1.80463e-12	4.38548e-09	38.0529	33856	ENSG00000075429	CACNG5	calcium voltage-gated channel auxiliary subunit gamma 5
ENST00000307145.4	15	31296849	31296849	1.01685e-05	0.00252194	33.6928	-29986	ENSG00000169926	KLF13	Kruppel like factor 13
ENST00000307161.5	4	186620705	186620705	4.09562e-06	0.00123752	29.1667	-65139	ENSG00000168412	MTNR1A	melatonin receptor 1A
ENST00000307296.8	3	33870143	33870143	1.14565e-06	0.000440374	34.2029	71515	ENSG00000170248	PDCD6IP	programmed cell death 6 interacting protein
ENST00000307301.11	21	25605797	25605797	1.0311e-06	0.000403703	37.5	1721	ENSG00000154719	MRPL39	mitochondrial ribosomal protein L39
ENST00000307331.9	16	23321949	23321949	2.93709e-09	2.80453e-06	-33.3875	17978	ENSG00000168447	SCNN1B	sodium channel epithelial 1 beta subunit
ENST00000307333.7	4	80002223	80002223	3.03109e-07	0.000147131	40.5373	70341	ENSG00000163297	ANTXR2	ANTXR cell adhesion molecule 2
ENST00000307358.7	4	8235208	8235208	5.67854e-07	0.000248103	-33.4545	-34546	ENSG00000170801	HTRA3	HtrA serine peptidase 3
ENST00000307503.4	2	240879320	240879320	1.44532e-14	6.12613e-11	-56.1022	10498	ENSG00000172482	AGXT	alanine--glyoxylate and serine--pyruvate aminotransferase
ENST00000307526.4	3	32292177	32292177	2.35738e-06	0.000793212	-41.1577	53499	ENSG00000170293	CMTM8	CKLF like MARVEL transmembrane domain containing 8
ENST00000307529.9	3	167129616	167129616	1.26015e-06	0.000476049	25.0472	243373	ENSG00000169064	ZBBX	zinc finger B-box domain containing
ENST00000307546.14	1	113241547	113241547	3.84848e-08	2.57949e-05	47.2414	-148968	ENSG00000081026	MAGI3	membrane associated guanylate kinase, WW and PDZ domain containing 3
ENST00000307548.2	11	70846880	70846880	1.82656e-07	9.63878e-05	30.1075	-15910	ENSG00000171671	SHANK2-AS3
ENST00000307599.5	8	37949374	37949374	4.82215e-05	0.00814787	-27.0396	-9251	ENSG00000169154	GOT1L1	glutamic-oxaloacetic transaminase 1 like 1
ENST00000307624.8	5	81384273	81384273	1.69281e-06	0.000605634	-32.9082	9862	ENSG00000172497	ACOT12	acyl-CoA thioesterase 12
ENST00000307630.5	7	76365704	76365704	5.33529e-08	3.39909e-05	-37.5585	-6714	ENSG00000170027	YWHAG	tyrosine 3-monooxygenase/tryptophan 5-monooxygenase activation protein gamma
ENST00000307641.9	17	41998561	41998561	6.13865e-06	0.00170789	-32.8196	-18459	ENSG00000168256	NKIRAS2	NFKB inhibitor interacting Ras like 2
ENST00000307659.6	4	6779988	6779988	2.94619e-05	0.00565789	39.5512	-2739	ENSG00000170871	KIAA0232	KIAA0232
ENST00000307729.12	10	21533109	21533109	2.02101e-05	0.00426468	39.1712	-1123	ENSG00000078403	MLLT10	MLLT10 histone lysine methyltransferase DOT1L cofactor
ENST00000307731.2	6	110259237	110259237	9.67982e-11	1.43315e-07	39.8604	78812	ENSG00000168438	CDC40	cell division cycle 40
ENST00000307746.9	4	5013282	5013282	2.10481e-06	0.000722349	-35.3032	6177	ENSG00000170891	CYTL1	cytokine like 1
ENST00000307750.5	9	37454679	37454679	5.52135e-05	0.00896285	34.1338	10772	ENSG00000168795	ZBTB5	zinc finger and BTB domain containing 5
ENST00000307786.8	1	1914917	1914917	7.54507e-07	0.000312264	-31.7476	-343	ENSG00000169885	CALML6	calmodulin like 6
ENST00000307826.4	5	180789872	180789872	2.69549e-05	0.00529367	-29.1667	13014	ENSG00000131446	MGAT1	mannosyl (alpha-1,3-)-glycoprotein beta-1,2-N-acetylglucosaminyltransferase
ENST00000307844.3	18	54349495	54349495	5.24508e-12	1.11725e-08	-29.771	5079	ENSG00000174448	STARD6	StAR related lipid transfer domain containing 6
ENST00000307944.6	3	186521744	186521744	1.3803e-06	0.000512797	30.5195	22637	ENSG00000213139	CRYGS	crystallin gamma S
ENST00000307972.8	6	41574667	41574667	8.38016e-10	9.48071e-07	-26.6598	8920	ENSG00000137166	FOXP4	forkhead box P4
ENST00000308074.4	11	125073934	125073934	2.86831e-05	0.00554528	26.9892	10600	ENSG00000134955	SLC37A2	solute carrier family 37 member 2
ENST00000308158.10	5	178243046	178243046	2.44856e-07	0.000123403	45.4545	-10245	ENSG00000175309	PHYKPL	5-phosphohydroxy-L-lysine phospho-lyase
ENST00000308182.9	1	26351773	26351773	4.21447e-06	0.00126588	33.3333	2358	ENSG00000176092	CRYBG2	crystallin beta-gamma domain containing 2
ENST00000308197.9	12	56265536	56265536	1.65289e-08	1.24539e-05	-37.6149	-1322	ENSG00000135469	COQ10A	coenzyme Q10A
ENST00000308219.13	11	1377398	1377398	1.62736e-09	1.67791e-06	40.2668	-12501	ENSG00000174672	BRSK2	BR serine/threonine kinase 2
ENST00000308234.11	5	98639468	98639468	3.52689e-05	0.0064754	27.6316	-129827	ENSG00000174136	RGMB	repulsive guidance molecule BMP co-receptor b
ENST00000308251.5	16	84223126	84223126	8.36897e-08	4.97472e-05	-38.1256	16573	ENSG00000168418	KCNG4	potassium voltage-gated channel modifier subfamily G member 4
ENST00000308284.10	1	177961142	177961142	1.6653e-05	0.00368208	30.9807	8774	ENSG00000120341	SEC16B	CRYZL2P-SEC16B readthrough
ENST00000308287.2	11	60788744	60788744	3.05233e-09	2.89826e-06	-50.221	3413	ENSG00000172689	MS4A10	membrane spanning 4-domains A10
ENST00000308302.4	1	204228529	204228529	3.37924e-17	2.83925e-13	-52.4377	-14542	ENSG00000174567	GOLT1A	golgi transport 1A
ENST00000308304.2	5	177987160	177987160	4.29418e-06	0.00128493	-32.1803	9083	ENSG00000175325	PROP1	PROP paired-like homeobox 1
ENST00000308330.3	12	65154756	65154756	4.89369e-12	1.04932e-08	-63.443	-14827	ENSG00000174106	LEMD3	LEM domain containing 3
ENST00000308342.7	11	65823876	65823876	2.48264e-07	0.000124916	-35.8663	-10087	ENSG00000172803	SNX32	sorting nexin 32
ENST00000308406.9	17	19374309	19374309	2.98405e-06	0.00095918	32.3529	-3412	ENSG00000166484	MAPK7	mitogen-activated protein kinase 7
ENST00000308497.9	4	183918150	183918150	2.31786e-13	7.21668e-10	58	12845	ENSG00000173320	STOX2	storkhead box 2
ENST00000308580.12	15	51792327	51792327	2.5457e-06	0.000843638	-32.8846	-37326	ENSG00000138594	TMOD3	tropomodulin 3
ENST00000308639.13	11	65670874	65670874	5.83327e-06	0.00163949	44.5946	-7785	ENSG00000173039	RELA	RELA proto-oncogene, NF-kB subunit
ENST00000308683.3	5	16455663	16455663	4.18654e-07	0.000192698	43.0317	10138	ENSG00000173545	ZNF622	zinc finger protein 622
ENST00000308736.7	12	124957494	124957494	1.84247e-12	4.45612e-09	45.8888	31638	ENSG00000150990	DHX37	DEAH-box helicase 37
ENST00000308742.9	12	38415312	38415312	5.03906e-06	0.0014587	36.958	98540	ENSG00000175548	ALG10B	ALG10 alpha-1,2-glucosyltransferase B
ENST00000308744.10	4	71932205	71932205	8.38666e-08	4.98399e-05	44.4444	-99599	ENSG00000056291	NPFFR2	neuropeptide FF receptor 2
ENST00000308860.11	8	144368785	144368785	6.02547e-06	0.00168264	39.8232	-5262	ENSG00000173137	ADCK5	aarF domain containing kinase 5
ENST00000308868.5	7	128240362	128240362	5.53085e-05	0.00897478	26.6126	-916	ENSG00000174697	LEP	leptin
ENST00000308942.4	1	232351210	232351210	6.27353e-05	0.00980133	-34.576	111208	ENSG00000116991	SIPA1L2	signal induced proliferation associated 1 like 2
ENST00000308946.3	11	69240594	69240594	3.19194e-05	0.00600282	31.5556	-53561	ENSG00000172927	MYEOV	myeloma overexpressed
ENST00000308982.12	3	128895290	128895290	3.11122e-07	0.000150338	-42.4038	15672	ENSG00000177646	ACAD9	acyl-CoA dehydrogenase family member 9
ENST00000309106.3	11	68962099	68962099	5.5941e-08	3.53989e-05	43.1327	18888	ENSG00000172938	MRGPRD	MAS related GPR family member D
ENST00000309154.2	11	123817163	123817163	7.69787e-06	0.00203562	33.8355	-10777	ENSG00000196099	OR6M1	olfactory receptor family 6 subfamily M member 1
ENST00000309279.11	20	41504708	41504708	2.4396e-10	3.22984e-07	48.4594	-5392	ENSG00000124177	CHD6	chromodomain helicase DNA binding protein 6
ENST00000309283.11	12	84733414	84733414	4.51693e-09	4.06984e-06	-41.0108	139917	ENSG00000072041	SLC6A15	solute carrier family 6 member 15
ENST00000309285.3	3	46085706	46085706	3.0657e-05	0.00582371	-38.1494	-57965	ENSG00000173578	XCR1	X-C motif chemokine receptor 1
ENST00000309295.9	11	65584379	65584379	1.02643e-05	0.00254066	36.374	8328	ENSG00000173442	EHBP1L1	EH domain binding protein 1 like 1
ENST00000309334.5	10	62025934	62025934	1.56623e-05	0.00351733	38.6905	-23277	ENSG00000150347	ARID5B	AT-rich interaction domain 5B
ENST00000309447.6	4	37292814	37292814	2.75794e-14	1.07891e-10	-48.0818	48073	ENSG00000174145	NWD2	NACHT and WD repeat domain containing 2
ENST00000309469.9	19	10534438	10534438	5.33053e-05	0.00874455	25.5189	-9466	ENSG00000130734	ATG4D	autophagy related 4D cysteine peptidase
ENST00000309495.6	3	88105012	88105012	8.01936e-08	4.79902e-05	33.3333	-34100	ENSG00000175105	ZNF654	zinc finger protein 654
ENST00000309562.3	11	48182108	48182108	4.50831e-06	0.00133563	-33.8528	-34702	ENSG00000175619	OR4B1	olfactory receptor family 4 subfamily B member 1
ENST00000309680.4	12	52656091	52656091	4.98346e-05	0.00834071	-30.0037	-3881	ENSG00000172867	KRT2	keratin 2
ENST00000309731.12	15	72203782	72203782	2.48243e-05	0.00497588	29.3097	-5996	ENSG00000175318	GRAMD2A	GRAM domain containing 2A
ENST00000309739.6	12	48864209	48864209	2.39634e-08	1.71432e-05	-48.1544	1662	ENSG00000172602	RND1	Rho family GTPase 1
ENST00000309765.4	3	44241441	44241441	3.13163e-06	0.000997582	-30.7825	-445	ENSG00000173769	TOPAZ1	testis and ovary specific PAZ domain containing 1
ENST00000309791.8	8	120179901	120179901	5.99119e-06	0.00167511	-34.5243	54795	ENSG00000187955	COL14A1	collagen type XIV alpha 1 chain
ENST00000309794.16	17	82459690	82459690	2.52685e-07	0.000126746	-44.1026	951	ENSG00000141562	NARF	nuclear prelamin A recognition factor
ENST00000309836.9	18	12579872	12579872	1.53702e-05	0.00346617	-30.9198	76861	ENSG00000134278	SPIRE1	spire type actin nucleation factor 1
ENST00000309879.9	3	123394745	123394745	2.10472e-06	0.000722349	34.7701	21598	ENSG00000173175	ADCY5	adenylate cyclase 5
ENST00000309890.11	17	3969681	3969681	2.16752e-05	0.00450038	32.4561	-5218	ENSG00000074370	ATP2A3	ATPase sarcoplasmic/endoplasmic reticulum Ca2+ transporting 3
ENST00000309922.7	3	101541273	101541273	6.38658e-05	0.00992493	32.3892	-20595	ENSG00000174173	TRMT10C	tRNA methyltransferase 10C, mitochondrial RNase P subunit
ENST00000309926.4	2	130736534	130736534	2.40009e-09	2.35151e-06	-37.7123	7466	ENSG00000173302	GPR148	G protein-coupled receptor 148
ENST00000309931.3	2	227877676	227877676	4.46368e-05	0.0077007	25.4057	6047	ENSG00000123977	DAW1	dynein assembly factor with WD repeats 1
ENST00000309951.8	9	32441154	32441154	1.92195e-05	0.00410551	-27.9847	56513	ENSG00000122729	ACO1	aconitase 1
ENST00000309971.8	9	128495792	128495792	4.02069e-05	0.00713295	27.6136	-8908	ENSG00000119392	GLE1	GLE1 RNA export mediator
ENST00000310045.8	18	67566851	67566851	3.15441e-07	0.000152086	35.5224	-50132	ENSG00000171451	DSEL	dermatan sulfate epimerase like
ENST00000310144.11	17	63825462	63825462	2.1004e-12	5.005e-09	-57.2378	-1969	ENSG00000087191	PSMC5	proteasome 26S subunit, ATPase 5
ENST00000310157.7	19	50970985	50970985	2.5597e-09	2.4897e-06	-46.7771	-1395	ENSG00000167755	KLK6	kallikrein related peptidase 6
ENST00000310169.3	4	40346204	40346204	6.41576e-16	3.8779e-12	-41.5301	10873	ENSG00000174343	CHRNA9	cholinergic receptor nicotinic alpha 9 subunit
ENST00000310227.3	20	20435636	20435636	5.0355e-05	0.00839797	33.1169	67534	ENSG00000173404	INSM1	INSM transcriptional repressor 1
ENST00000310298.8	15	84976426	84976426	1.29296e-07	7.18853e-05	42.1429	-4014	ENSG00000073417	PDE8A	phosphodiesterase 8A
ENST00000310323.12	2	115175057	115175057	2.42007e-06	0.000809937	42.1206	12952	ENSG00000175497	DPP10	dipeptidyl peptidase like 10
ENST00000310325.10	11	66571800	66571800	3.26142e-05	0.00610069	-30.1957	-3195	ENSG00000174080	CTSF	cathepsin F
ENST00000310346.8	12	114425407	114425407	3.43504e-05	0.00634597	31.5148	-16966	ENSG00000089225	TBX5	T-box 5
ENST00000310389.6	5	176366233	176366233	8.69766e-06	0.00223919	28.4553	748	ENSG00000175414	ARL10	ADP ribosylation factor like GTPase 10
ENST00000310430.11	8	9533019	9533019	4.46119e-13	1.29273e-09	-51.0225	-22893	ENSG00000173273	TNKS	tankyrase
ENST00000310450.8	20	19959244	19959244	2.46961e-05	0.00495465	33.0594	-58066	ENSG00000173418	NAA20	N(alpha)-acetyltransferase 20, NatB catalytic subunit
ENST00000310463.10	2	130151196	130151196	1.16854e-08	9.24649e-06	-40.6061	-6063	ENSG00000152076	CCDC74B	coiled-coil domain containing 74B
ENST00000310546.3	3	141084055	141084055	1.23732e-06	0.000468644	28.3654	32710	ENSG00000175093	SPSB4	splA/ryanodine receptor domain and SOCS box containing 4
ENST00000310564.10	7	43705815	43705815	1.10597e-06	0.000427552	-29.5455	23675	ENSG00000106603	COA1	cytochrome c oxidase assembly factor 1 homolog
ENST00000310758.8	7	37544145	37544145	2.12838e-12	5.0598e-09	50.636	-94897	ENSG00000155849	ELMO1	engulfment and cell motility 1
ENST00000310795.8	6	36037037	36037037	2.74935e-06	0.000897403	-43.8032	8881	ENSG00000112062	MAPK14	mitogen-activated protein kinase 14
ENST00000310836.11	4	114328896	114328896	2.77436e-06	0.000903576	-37.5	-269911	ENSG00000174607	UGT8	UDP glycosyltransferase 8
ENST00000310865.7	2	96500959	96500959	1.3283e-05	0.00310238	-29.3968	4387	ENSG00000163121	NEURL3	neuralized E3 ubiquitin protein ligase 3
ENST00000310974.8	7	35042702	35042702	1.35005e-05	0.00314061	-40.5254	-4662	ENSG00000173852	DPY19L1	dpy-19 like C-mannosyltransferase 1
ENST00000310991.8	1	1921333	1921333	2.70385e-07	0.00013412	-40.3409	-2055	ENSG00000178821	TMEM52	transmembrane protein 52
ENST00000311015.7	19	21345161	21345161	3.2064e-09	3.02556e-06	50.8152	-13769	ENSG00000172687	ZNF738	zinc finger protein 738
ENST00000311048.11	19	21157680	21157680	5.07892e-20	8.39573e-16	83.7838	15642	ENSG00000196705	ZNF431	zinc finger protein 431
ENST00000311106.8	5	96446585	96446585	3.39634e-05	0.0062923	-42.6087	-13338	ENSG00000175426	PCSK1	proprotein convertase subtilisin/kexin type 1
ENST00000311127.9	3	125042376	125042376	1.4283e-10	2.02282e-07	-39.8916	13622	ENSG00000173706	HEG1	heart development protein with EGF like domains 1
ENST00000311151.9	8	26561740	26561740	4.12884e-05	0.00727219	-36.5053	-16103	ENSG00000092964	DPYSL2	dihydropyrimidinase like 2
ENST00000311191.10	13	46548645	46548645	5.2561e-08	3.35709e-05	51.1111	-4523	ENSG00000136141	LRCH1	leucine rich repeats and calponin homology domain containing 1
ENST00000311278.10	19	40252643	40252643	1.83461e-05	0.0039636	39.0141	12670	ENSG00000105221	AKT2	AKT serine/threonine kinase 2
ENST00000311308.6	19	40210005	40210005	1.49468e-06	0.000547509	-41.7918	8395	ENSG00000174521	TTC9B	tetratricopeptide repeat domain 9B
ENST00000311330.4	11	66324342	66324342	1.88649e-15	1.01741e-11	-34.9206	-7299	ENSG00000174807	CD248	CD248 molecule
ENST00000311331.12	17	16643064	16643064	4.23992e-05	0.00741311	-30.3704	10787	ENSG00000197566	ZNF624	zinc finger protein 624
ENST00000311371.9	5	157640482	157640482	2.4025e-25	1.65799e-20	75.2024	11883	ENSG00000039600	SOX30	SRY-box 30
ENST00000311380.8	10	31852947	31852947	2.5898e-06	0.00085562	37.3342	55928	ENSG00000165322	ARHGAP12	Rho GTPase activating protein 12
ENST00000311388.7	11	33019197	33019197	1.53267e-06	0.000558745	29.9318	3035	ENSG00000121690	DEPDC7	DEP domain containing 7
ENST00000311417.7	3	179052680	179052680	2.32464e-09	2.28736e-06	56.9597	19130	ENSG00000172667	ZMAT3	zinc finger matrin-type 3
ENST00000311438.12	11	63004993	63004993	3.31107e-06	0.0010425	27.8953	9966	ENSG00000149452	SLC22A8	solute carrier family 22 member 8
ENST00000311450.9	5	146135783	146135783	2.35938e-06	0.000793507	37.3333	-30207	ENSG00000173261	PLAC8L1	PLAC8 like 1
ENST00000311528.9	16	89553919	89553919	1.35036e-07	7.45053e-05	-27.2344	-6738	ENSG00000167526	RPL13	ribosomal protein L13
ENST00000311534.6	9	86271331	86271331	4.58371e-06	0.0013534	32.5	10778	ENSG00000135070	ISCA1	iron-sulfur cluster assembly 1
ENST00000311585.11	20	59262844	59262844	4.31941e-05	0.00751278	37.2807	-37599	ENSG00000124205	EDN3	endothelin 3
ENST00000311601.6	5	172465020	172465020	2.92876e-06	0.000944344	34.9105	-10496	ENSG00000174705	SH3PXD2B	SH3 and PX domains 2B
ENST00000311620.7	16	21241444	21241444	6.25711e-05	0.00978405	-28.4584	7747	ENSG00000175311	ANKS4B	ankyrin repeat and sterile alpha motif domain containing 4B
ENST00000311637.9	20	51731071	51731071	1.24002e-12	3.16376e-09	-56.7213	37258	ENSG00000054793	ATP9A	ATPase phospholipid transporting 9A (putative)
ENST00000311734.6	2	102332701	102332701	1.88634e-05	0.00404867	39.9875	-4447	ENSG00000115602	IL1RL1	interleukin 1 receptor like 1
ENST00000311762.2	8	109115063	109115063	2.04962e-05	0.00431125	-34.2723	27641	ENSG00000174417	TRHR	thyrotropin releasing hormone receptor
ENST00000311787.5	10	49130195	49130195	5.0356e-07	0.000224286	-32.1916	3814	ENSG00000172538	FAM170B	family with sequence similarity 170 member B
ENST00000311806.8	3	38200976	38200976	8.28394e-06	0.00215554	29.3103	35441	ENSG00000172939	OXSR1	oxidative stress responsive kinase 1
ENST00000311812.7	8	100641274	100641274	1.8938e-07	9.93313e-05	44.1123	8392	ENSG00000174226	SNX31	sorting nexin 31
ENST00000311852.11	14	22843384	22843384	5.95274e-08	3.73245e-05	25.2216	6801	ENSG00000157227	MMP14	matrix metallopeptidase 14
ENST00000311921.8	19	32339397	32339397	2.76558e-18	3.06202e-14	60.5737	-6197	ENSG00000168813	ZNF507	zinc finger protein 507
ENST00000311922.4	8	125404677	125404677	2.41027e-13	7.44894e-10	-45.9899	-25681	ENSG00000173334	TRIB1	tribbles pseudokinase 1
ENST00000311956.9	11	46671320	46671320	1.71441e-08	1.28696e-05	-29.466	29300	ENSG00000175220	ARHGAP1	Rho GTPase activating protein 1
ENST00000312006.5	11	66050121	66050121	2.57232e-05	0.00511081	32.7193	-961	ENSG00000175229	GAL3ST3	galactose-3-O-sulfotransferase 3
ENST00000312143.11	12	108371969	108371969	6.67399e-06	0.00182173	32.8912	-32653	ENSG00000174600	CMKLR1	chemerin chemokine-like receptor 1
ENST00000312153.1	11	56719256	56719256	7.01278e-08	4.29018e-05	-44.7314	18870	ENSG00000174914	OR9G1	olfactory receptor family 9 subfamily G member 1
ENST00000312189.10	9	120880073	120880073	8.68617e-06	0.0022368	34.0426	-2886	ENSG00000119403	PHF19	PHD finger protein 19
ENST00000312293.9	11	72167324	72167324	2.77029e-05	0.00540072	-26.1853	-22234	ENSG00000110195	FOLR1	folate receptor 1
ENST00000312349.5	5	157324835	157324835	4.26606e-06	0.00127819	38.5063	20843	ENSG00000172568	FNDC9	fibronectin type III domain containing 9
ENST00000312350.9	14	88260841	88260841	1.46432e-06	0.00053832	27.4194	10071	ENSG00000100433	KCNK10	potassium two pore domain channel subfamily K member 10
ENST00000312371.8	7	2682902	2682902	8.36334e-06	0.00217129	40.6355	3382	ENSG00000174945	AMZ1	archaelysin family metallopeptidase 1
ENST00000312390.9	11	67409102	67409102	4.91643e-05	0.00826131	-33.3333	4917	ENSG00000175463	TBC1D10C	TBC1 domain family member 10C
ENST00000312397.10	11	65976775	65976775	5.93698e-05	0.00943458	40.5394	15043	ENSG00000175467	SART1	spliceosome associated factor 1, recruiter of U4/U6.U5 tri-snRNP
ENST00000312405.10	9	135811114	135811114	6.41006e-06	0.00176665	-26.8499	71784	ENSG00000130559	CAMSAP1	calmodulin regulated spectrin associated protein 1
ENST00000312431.10	6	56866054	56866054	3.6266e-08	2.44878e-05	29.7832	-14139	ENSG00000151914	DST	dystonin
ENST00000312475.5	15	88455925	88455925	1.34802e-07	7.44054e-05	-28.8933	11464	ENSG00000259494	MRPL46	mitochondrial ribosomal protein L46
ENST00000312493.5	15	77222977	77222977	1.34898e-07	7.4435e-05	37.5856	29555	ENSG00000173517	PEAK1	pseudopodium enriched atypical kinase 1
ENST00000312584.4	8	23159811	23159811	1.46375e-10	2.06726e-07	-50.3367	4217	ENSG00000173530	TNFRSF10D	TNF receptor superfamily member 10d
ENST00000312648.8	17	82319375	82319375	2.57483e-07	0.00012878	-39.5181	-1768	ENSG00000173762	CD7	CD7 molecule
ENST00000312849.4	7	112519209	112519209	5.37322e-11	8.55782e-08	-40.5181	38220	ENSG00000181016	LSMEM1	leucine rich single-pass membrane protein 1
ENST00000312916.12	5	77022993	77022993	2.1747e-10	2.91331e-07	54.1538	-7411	ENSG00000164252	AGGF1	angiogenic factor with G-patch and FHA domains 1
ENST00000312960.4	3	150768977	150768977	1.38614e-08	1.07178e-05	-45.6183	-5809	ENSG00000181788	SIAH2	siah E3 ubiquitin protein ligase 2
ENST00000312988.9	2	130252402	130252402	4.16507e-05	0.00731557	26.8214	-53964	ENSG00000152086	TUBA3E	tubulin alpha 3e
ENST00000313010.8	11	82850936	82850936	1.85303e-06	0.000651736	-33.2621	49495	ENSG00000137509	PRCP	prolylcarboxypeptidase
ENST00000313049.9	3	46894191	46894191	1.35114e-09	1.42918e-06	-30.6818	10836	ENSG00000160801	PTH1R	parathyroid hormone 1 receptor
ENST00000313074.7	11	64288761	64288761	4.64325e-05	0.00792623	26.6667	2343	ENSG00000173264	GPR137	G protein-coupled receptor 137
ENST00000313080.8	17	76500545	76500545	4.07002e-05	0.00719516	25.247	863	ENSG00000129667	RHBDF2	rhomboid 5 homolog 2
ENST00000313135.3	17	82370419	82370419	1.27744e-05	0.00301039	28.913	-3811	ENSG00000181408	UTS2R	urotensin 2 receptor
ENST00000313234.9	12	52174691	52174691	3.24653e-05	0.0060788	-32.4569	17310	ENSG00000167767	KRT80	keratin 80
ENST00000313237.10	22	45078478	45078478	6.37954e-05	0.00991801	26.3622	-68474	ENSG00000056487	PHF21B	PHD finger protein 21B
ENST00000313269.5	8	143995509	143995509	4.35907e-13	1.26727e-09	42.2062	5453	ENSG00000178719	GRINA	glutamate ionotropic receptor NMDA type subunit associated protein 1
ENST00000313341.4	4	112538260	112538260	3.26339e-05	0.00610341	-30.5868	-22081	ENSG00000178403	NEUROG2	neurogenin 2
ENST00000313367.7	7	24976243	24976243	9.33916e-08	5.46127e-05	-40.0616	3936	ENSG00000070882	OSBPL3	oxysterol binding protein like 3
ENST00000313433.11	1	27895438	27895438	5.13828e-08	3.29338e-05	36.0487	19076	ENSG00000117748	RPA2	replication protein A2
ENST00000313447.1	11	56164786	56164786	1.73888e-05	0.00380605	-34.1558	-4470	ENSG00000181752	OR8K5	olfactory receptor family 8 subfamily K member 5
ENST00000313519.9	10	14899234	14899234	3.59114e-10	4.5364e-07	-40.9843	20336	ENSG00000152455	SUV39H2	suppressor of variegation 3-9 homolog 2
ENST00000313543.5	7	150539957	150539957	2.71904e-06	0.000889101	-32.0947	25087	ENSG00000179144	GIMAP7	GTPase, IMAP family member 7
ENST00000313733.8	20	62236849	62236849	9.43969e-06	0.00238082	-45.933	-1636	ENSG00000130703	OSBPL2	oxysterol binding protein like 2
ENST00000314018.2	7	98220339	98220339	4.90768e-06	0.00142843	31.7249	8087	ENSG00000180535	BHLHA15	basic helix-loop-helix family member a15
ENST00000314073.9	6	42784886	42784886	1.0052e-05	0.00249941	-34.077	2861	ENSG00000112624	BICRAL	BRD4 interacting chromatin remodeling complex associated protein like
ENST00000314126.4	17	57096998	57096998	2.35799e-05	0.00478241	26.2452	274	ENSG00000121057	AKAP1	A-kinase anchoring protein 1
ENST00000314222.5	11	2923531	2923531	6.21549e-05	0.00974062	28.7391	5890	ENSG00000181649	PHLDA2	pleckstrin homology like domain family A member 2
ENST00000314254.3	11	18173801	18173801	5.10488e-07	0.00022693	41.7164	966	ENSG00000179817	MRGPRX4	MAS related GPR family member X4
ENST00000314332.5	6	26119230	26119230	2.12215e-10	2.8526e-07	45.3409	4681	ENSG00000180596	HIST1H2BC	histone cluster 1 H2B family member c
ENST00000314355.7	9	89262315	89262315	5.78151e-05	0.00925913	35.2718	-48880	ENSG00000123975	CKS2	CDC28 protein kinase regulatory subunit 2
ENST00000314401.3	17	74515426	74515426	1.21712e-05	0.00290102	-28.1132	16049	ENSG00000178789	CD300LB	CD300 molecule like family member b
ENST00000314531.5	19	2942505	2942505	4.57429e-05	0.00783826	27.6596	2467	ENSG00000175691	ZNF77	zinc finger protein 77
ENST00000314583.8	3	121660930	121660930	3.51208e-05	0.00645424	-31.6608	-28	ENSG00000180353	HCLS1	hematopoietic cell-specific Lyn substrate 1
ENST00000314589.10	3	69830171	69830171	3.36056e-08	2.29245e-05	-43.1579	-36053	ENSG00000187098	MITF	melanocyte inducing transcription factor
ENST00000314622.9	3	94280808	94280808	2.64174e-08	1.8629e-05	-38.7755	217749	ENSG00000178694	NSUN3	NOP2/Sun RNA methyltransferase 3
ENST00000314644.2	11	55505043	55505043	4.49642e-06	0.00133285	-31.019	-49264	ENSG00000181939	OR4C15	olfactory receptor family 4 subfamily C member 15
ENST00000314686.9	3	40471363	40471363	9.58729e-06	0.00240847	36.9518	-5750	ENSG00000177873	ZNF619	zinc finger protein 619
ENST00000314721.4	11	55311533	55311533	2.82747e-07	0.000139222	-53.8847	-31618	ENSG00000181961	OR4A16	olfactory receptor family 4 subfamily A member 16
ENST00000314727.8	8	118709619	118709619	2.35693e-05	0.00478148	-26.087	-87667	ENSG00000177570	SAMD12	sterile alpha motif domain containing 12
ENST00000314761.9	2	189413940	189413940	4.75254e-08	3.07946e-05	59.2426	-27534	ENSG00000115368	WDR75	WD repeat domain 75
ENST00000314797.10	3	129244283	129244283	2.07801e-10	2.80174e-07	55.5024	-5323	ENSG00000181789	COPG1	coatomer protein complex subunit gamma 1
ENST00000314845.7	11	46590188	46590188	2.28146e-07	0.000116242	-26.9928	1177	ENSG00000110497	AMBRA1	autophagy and beclin 1 regulator 1
ENST00000314852.2	15	75661986	75661986	9.43612e-06	0.00238017	30.9848	-13281	ENSG00000177971	IMP3	IMP U3 small nucleolar ribonucleoprotein 3
ENST00000314888.10	9	35728496	35728496	1.44592e-05	0.00330932	-30.1003	3700	ENSG00000137076	TLN1	talin 1
ENST00000314922.3	8	56389198	56389198	8.30786e-08	4.94419e-05	36.8718	56833	ENSG00000181195	PENK	proenkephalin
ENST00000314994.5	16	89966147	89966147	4.79599e-07	0.000215518	-33.2456	6686	ENSG00000177946	CENPBD1	CENPB DNA-binding domain containing 1
ENST00000315082.9	16	666798	666798	1.09551e-13	3.71341e-10	-50.7486	-1334	ENSG00000140983	RHOT2	ras homolog family member T2
ENST00000315184.9	7	128724025	128724025	3.87062e-10	4.83641e-07	54.4872	8638	ENSG00000135248	FAM71F1	family with sequence similarity 71 member F1
ENST00000315190.4	13	36665389	36665389	3.20791e-09	3.02658e-06	41.042	-8631	ENSG00000180440	SERTM1	serine rich and transmembrane domain containing 1
ENST00000315251.11	3	53837547	53837547	1.63638e-05	0.0036343	-25.7859	8873	ENSG00000016391	CHDH	choline dehydrogenase
ENST00000315264.7	14	104150061	104150061	1.53883e-05	0.0034697	-38.6252	11023	ENSG00000066735	KIF26A	kinesin family member 26A
ENST00000315274.7	11	102798359	102798359	2.72989e-06	0.000892197	36.3636	-200	ENSG00000196611	MMP1	matrix metallopeptidase 1
ENST00000315289.6	10	62174472	62174472	5.0956e-06	0.00147129	27.7485	61792	ENSG00000182010	RTKN2	rhotekin 2
ENST00000315366.8	4	114147865	114147865	1.27596e-05	0.0030074	34.4416	-168219	ENSG00000180801	ARSJ	arylsulfatase family member J
ENST00000315392.9	17	39144629	39144629	2.20681e-05	0.00455878	25.1463	7009	ENSG00000161381	PLXDC1	plexin domain containing 1
ENST00000315396.7	19	48296963	48296963	1.93592e-06	0.000675045	27.6094	23113	ENSG00000105479	CCDC114	coiled-coil domain containing 114
ENST00000315576.8	19	14780036	14780036	9.77179e-08	5.6706e-05	34.2345	-1477	ENSG00000127507	ADGRE2	adhesion G protein-coupled receptor E2
ENST00000315579.10	12	6496644	6496644	3.35965e-17	2.82614e-13	-54.5455	2544	ENSG00000010292	NCAPD2	non-SMC condensin I complex subunit D2
ENST00000315616.12	15	40567246	40567246	2.35705e-06	0.000793148	-33.6382	-2053	ENSG00000166133	RPUSD2	RNA pseudouridine synthase domain containing 2
ENST00000315677.8	18	4578320	4578320	1.312e-07	7.27336e-05	-26.9044	-123014	ENSG00000170579	DLGAP1	DLG associated protein 1
ENST00000315707.3	17	8224856	8224856	5.60521e-06	0.00158661	-37.75	-814	ENSG00000178977	LINC00324
ENST00000315713.5	1	94458277	94458277	8.03964e-07	0.000329107	49.2271	39800	ENSG00000117528	ABCD3	ATP binding cassette subfamily D member 3
ENST00000315717.10	2	218207951	218207951	2.66763e-07	0.000132605	-43.9286	-9238	ENSG00000163466	ARPC2	actin related protein 2/3 complex subunit 2
ENST00000315849.5	19	48286354	48286354	1.09247e-05	0.00266515	-27.1179	14959	ENSG00000178150	ZNF114	zinc finger protein 114
ENST00000315913.9	1	44220565	44220565	1.04955e-05	0.00258367	31.4211	7079	ENSG00000178028	DMAP1	DNA methyltransferase 1 associated protein 1
ENST00000315938.4	11	77208573	77208573	1.00513e-15	5.77413e-12	-59.4102	78846	ENSG00000178795	GDPD4	glycerophosphodiester phosphodiesterase domain containing 4
ENST00000315939.11	12	740962	740962	2.89251e-05	0.00558021	-25.6656	-11617	ENSG00000060237	WNK1	WNK lysine deficient protein kinase 1
ENST00000316005.11	1	88644618	88644618	4.8558e-22	1.34302e-17	-67.3391	-39604	ENSG00000065243	PKN2	protein kinase N2
ENST00000316048.2	12	14822787	14822787	6.12862e-05	0.00964382	41.7614	-8606	ENSG00000179256	SMCO3	single-pass membrane protein with coiled-coil domains 3
ENST00000316144.6	9	136774658	136774658	3.71125e-16	2.38087e-12	53.6284	-10141	ENSG00000177984	LCN15	lipocalin 15
ENST00000316149.8	6	96896817	96896817	5.05773e-05	0.00842596	29.1694	1075	ENSG00000123545	NDUFAF4	NADH:ubiquinone oxidoreductase complex assembly factor 4
ENST00000316218.12	3	123093648	123093648	2.28044e-07	0.000116203	-36.289	26625	ENSG00000065485	PDIA5	protein disulfide isomerase family A member 5
ENST00000316249.3	18	79876987	79876987	1.76794e-05	0.0038546	-26.2185	13321	ENSG00000178342	KCNG2	potassium voltage-gated channel modifier subfamily G member 2
ENST00000316299.9	12	49024578	49024578	1.56778e-05	0.00351923	27.8093	-5800	ENSG00000181929	PRKAG1	protein kinase AMP-activated non-catalytic subunit gamma 1
ENST00000316316.10	6	118950568	118950568	6.25232e-07	0.000268345	-28	-15407	ENSG00000111877	MCM9	minichromosome maintenance 9 homologous recombination repair factor
ENST00000316333.9	7	1206161	1206161	6.06107e-05	0.00956952	-26.3965	-26711	ENSG00000164853	UNCX	UNC homeobox
ENST00000316519.11	12	125085891	125085891	8.76163e-09	7.20535e-06	37.77	20458	ENSG00000081760	AACS	acetoacetyl-CoA synthetase
ENST00000316529.3	11	6133025	6133025	1.85292e-08	1.37413e-05	-44.2935	25343	ENSG00000180919	OR56B4	olfactory receptor family 56 subfamily B member 4
ENST00000316549.11	3	143669319	143669319	4.15513e-05	0.00730384	36.2883	179150	ENSG00000181804	SLC9A9	solute carrier family 9 member A9
ENST00000316626.5	3	120056300	120056300	3.63631e-05	0.00662312	38.3442	37367	ENSG00000082701	GSK3B	glycogen synthase kinase 3 beta
ENST00000316629.8	10	60766147	60766147	8.68854e-16	5.06224e-12	-55.0607	-12307	ENSG00000170312	CDK1	cyclin dependent kinase 1
ENST00000316660.6	18	59880505	59880505	1.13173e-18	1.37512e-14	63.1218	-19443	ENSG00000141682	PMAIP1	phorbol-12-myristate-13-acetate-induced protein 1
ENST00000316731.12	7	6794246	6794246	6.84706e-06	0.00185717	32.5152	32525	ENSG00000146574	CCZ1B	CCZ1 homolog B, vacuolar protein trafficking and biogenesis associated
ENST00000316752.11	2	61021509	61021509	1.01694e-08	8.19102e-06	33.3333	-3255	ENSG00000162927	PUS10	pseudouridine synthase 10
ENST00000316793.7	3	8839842	8839842	2.12751e-06	0.000729047	-36.9756	-70226	ENSG00000180914	OXTR	oxytocin receptor
ENST00000316843.9	17	18207555	18207555	1.62159e-06	0.000584357	39.8148	-18080	ENSG00000131899	LLGL1	LLGL scribble cell polarity complex component 1
ENST00000316997.8	2	237776148	237776148	1.90299e-09	1.9189e-06	39.4222	-22597	ENSG00000177483	RBM44	RNA binding motif protein 44
ENST00000316999.9	6	70641608	70641608	7.89755e-07	0.000324303	29.3803	-26168	ENSG00000112305	SMAP1	small ArfGAP 1
ENST00000317012.5	3	111634624	111634624	1.82696e-11	3.30607e-08	-53.2954	-39279	ENSG00000177494	ZBED2	zinc finger BED-type containing 2
ENST00000317058.8	16	28548252	28548252	2.59137e-07	0.000129451	-39.2677	-5668	ENSG00000176476	SGF29	SAGA complex associated factor 29
ENST00000317118.12	5	58962587	58962587	2.87245e-07	0.000140987	30.174	37346	ENSG00000113448	PDE4D	phosphodiesterase 4D
ENST00000317256.10	17	58531104	58531104	3.86751e-10	4.83641e-07	-50.6629	943	ENSG00000108387	2004-09-01	septin 4
ENST00000317271.2	7	100204096	100204096	5.6866e-05	0.00914883	30.6298	-15140	ENSG00000213413	PVRIG	PVR related immunoglobulin domain containing
ENST00000317296.9	7	100177955	100177955	1.16548e-07	6.58978e-05	-41.0568	41	ENSG00000066923	STAG3	stromal antigen 3
ENST00000317304.10	20	46959007	46959007	6.20975e-05	0.00973398	-31.9805	-30994	ENSG00000064655	EYA2	EYA transcriptional coactivator and phosphatase 2
ENST00000317310.5	17	43865287	43865287	9.20489e-07	0.000368265	30.7692	18113	ENSG00000161649	CD300LG	CD300 molecule like family member g
ENST00000317393.10	20	62205623	62205623	1.99132e-12	4.77551e-09	49.9092	14645	ENSG00000101180	HRH3	histamine receptor H3
ENST00000317398.10	19	57731264	57731264	9.89375e-06	0.00246836	-36.9388	-3641	ENSG00000083814	ZNF671	zinc finger protein 671
ENST00000317442.12	17	65867091	65867091	4.36299e-05	0.00756963	-28.6842	-40549	ENSG00000154240	CEP112	centrosomal protein 112
ENST00000317534.6	7	43832565	43832565	3.00012e-05	0.00573336	28.8889	36953	ENSG00000062582	MRPS24	mitochondrial ribosomal protein S24
ENST00000317543.12	8	142770004	142770004	1.33194e-05	0.00310881	33.5244	-177	ENSG00000283992	SLURP2	secreted LY6/PLAUR domain containing 2
ENST00000317596.3	4	184317247	184317247	4.6781e-09	4.18956e-06	-50.1832	36731	ENSG00000180712	LINC02363
ENST00000317613.10	9	113464110	113464110	1.23454e-05	0.002933	30.698	380	ENSG00000138835	RGS3	regulator of G protein signaling 3
ENST00000317615.11	18	12713939	12713939	1.88586e-06	0.000660798	-36.4272	10899	ENSG00000128789	PSMG2	proteasome assembly chaperone 2
ENST00000317716.14	7	105993994	105993994	1.21662e-07	6.83466e-05	-33.945	30732	ENSG00000128536	CDHR3	cadherin related family member 3
ENST00000317749.9	22	23634868	23634868	6.60921e-06	0.00180849	30.7665	-2548	ENSG00000189269	DRICH1	aspartate rich 1
ENST00000317834.4	11	6909293	6909293	6.02454e-07	0.000260324	-42.3415	-11681	ENSG00000178358	OR2D3	olfactory receptor family 2 subfamily D member 3
ENST00000317995.5	8	60248519	60248519	9.31434e-07	0.000371723	50.625	32882	ENSG00000178538	CA8	carbonic anhydrase 8
ENST00000318063.10	8	17022835	17022835	1.64287e-05	0.00364532	29.7985	-4403	ENSG00000155970	MICU3	mitochondrial calcium uptake family member 3
ENST00000318109.11	22	23831941	23831941	7.2157e-11	1.10826e-07	-27.5862	7064	ENSG00000099958	DERL3	derlin 3
ENST00000318201.12	11	46352118	46352118	1.47947e-09	1.54629e-06	41.2076	4532	ENSG00000149091	DGKZ	diacylglycerol kinase zeta
ENST00000318204.5	6	17296528	17296528	6.69724e-11	1.03669e-07	43.0532	13829	ENSG00000112183	RBM24	RNA binding motif protein 24
ENST00000318225.3	3	126547347	126547347	6.11668e-06	0.00170269	-31.428	11586	ENSG00000180697	C3orf22	chromosome 3 open reading frame 22
ENST00000318238.9	7	93151717	93151717	2.74838e-15	1.41769e-11	46.214	-3333	ENSG00000177409	SAMD9L	sterile alpha motif domain containing 9 like
ENST00000318249.9	1	21440903	21440903	3.61744e-06	0.00111913	27.2113	592	ENSG00000142794	NBPF3	NBPF member 3
ENST00000318387.6	10	56255507	56255507	2.85078e-09	2.7339e-06	-46.5517	104252	ENSG00000122952	ZWINT	ZW10 interacting kinetochore protein
ENST00000318622.8	7	75863343	75863343	1.06531e-09	1.16785e-06	48.4594	-15656	ENSG00000005486	RHBDD2	rhomboid domain containing 2
ENST00000318749.8	1	247447109	247447109	4.31588e-22	1.21738e-17	62.4737	4898	ENSG00000177535	OR2B11	olfactory receptor family 2 subfamily B member 11
ENST00000318753.13	22	24590577	24590577	2.01757e-05	0.00425819	-39.0536	2497	ENSG00000178026	LRRC75B	leucine rich repeat containing 75B
ENST00000318763.7	9	104682788	104682788	2.21262e-05	0.00456733	28.0506	-11591	ENSG00000179055	OR13D1	olfactory receptor family 13 subfamily D member 1
ENST00000318801.8	22	39335674	39335674	6.20394e-09	5.3563e-06	-38.0051	-14251	ENSG00000100321	SYNGR1	synaptogyrin 1
ENST00000318881.11	11	7342687	7342687	3.09213e-06	0.0009873	32.0884	90785	ENSG00000170743	SYT9	synaptotagmin 9
ENST00000318906.6	1	231219164	231219164	4.29649e-06	0.00128541	30.87	22007	ENSG00000143633	C1orf131	chromosome 1 open reading frame 131
ENST00000318974.14	12	6954591	6954591	2.76471e-05	0.00539237	28.5488	3237	ENSG00000111679	PTPN6	protein tyrosine phosphatase non-receptor type 6
ENST00000319006.8	11	761525	761525	2.47676e-06	0.000825022	-29.0444	14063	ENSG00000177156	TALDO1	transaldolase 1
ENST00000319033.7	9	99212541	99212541	1.55093e-12	3.83452e-09	44.6809	8600	ENSG00000119523	ALG2	ALG2 alpha-1,3/1,6-mannosyltransferase
ENST00000319080.12	12	122092847	122092847	8.75753e-06	0.00225056	35.5111	14093	ENSG00000175727	MLXIP	MLX interacting protein
ENST00000319098.7	4	7444550	7444550	3.66656e-05	0.00666541	35.9498	-9621	ENSG00000178597	PSAPL1	prosaposin like 1 (gene/pseudogene)
ENST00000319119.4	9	126857333	126857333	7.75611e-07	0.000319658	-41.2037	-3332	ENSG00000177125	ZBTB34	zinc finger and BTB domain containing 34
ENST00000319234.5	4	42462820	42462820	2.22347e-25	1.56482e-20	-61.1514	65334	ENSG00000178343	SHISA3	shisa family member 3
ENST00000319286.6	8	124961447	124961447	1.61318e-07	8.67115e-05	39.8974	-11848	ENSG00000180938	ZNF572	zinc finger protein 572
ENST00000319349.10	17	43550161	43550161	5.58743e-06	0.00158276	-35.4163	-3822	ENSG00000175832	ETV4	ETS variant 4
ENST00000319359.8	15	43764536	43764536	8.85692e-11	1.32344e-07	-37.2093	12431	ENSG00000128886	ELL3	elongation factor for RNA polymerase II 3
ENST00000319380.12	17	76448279	76448279	2.38675e-11	4.18794e-08	-44.8129	4874	ENSG00000175931	UBE2O	ubiquitin conjugating enzyme E2 O
ENST00000319420.3	13	26044783	26044783	2.58059e-05	0.00512322	31.2865	6249	ENSG00000180730	SHISA2	shisa family member 2
ENST00000319441.6	20	57566996	57566996	5.83803e-05	0.00932255	32.6984	5888	ENSG00000124253	PCK1	phosphoenolpyruvate carboxykinase 1
ENST00000319517.10	1	81773955	81773955	1.19548e-06	0.000455803	48.7319	-26442	ENSG00000117114	ADGRL2	adhesion G protein-coupled receptor L2
ENST00000319540.9	4	82801741	82801741	2.97785e-08	2.06729e-05	40.9761	-2946	ENSG00000145284	SCD5	stearoyl-CoA desaturase 5
ENST00000319555.8	16	88450696	88450696	7.33467e-08	4.45132e-05	37.8696	-2584	ENSG00000179588	ZFPM1	zinc finger protein, FOG family member 1
ENST00000319580.13	15	64897526	64897526	1.85182e-06	0.000651408	32.5	-14376	ENSG00000166839	ANKDD1A	ankyrin repeat and death domain containing 1A
ENST00000319595.5	3	87980291	87980291	4.68458e-21	9.85166e-17	61.3636	-10405	ENSG00000179097	HTR1F	5-hydroxytryptamine receptor 1F
ENST00000319637.6	1	37773070	37773070	7.90808e-08	4.744e-05	-44.8585	-7938	ENSG00000183317	EPHA10	EPH receptor A10
ENST00000319688.5	2	8828315	8828315	2.10332e-07	0.00010859	-44.334	9286	ENSG00000134313	KIDINS220	kinase D interacting substrate 220
ENST00000319694.3	7	29620113	29620113	4.85762e-10	5.88924e-07	-48	56280	ENSG00000176532	PRR15	proline rich 15
ENST00000319701.2	1	181221343	181221343	4.23102e-09	3.84635e-06	45.6169	-15045	ENSG00000179452	LINC01699
ENST00000319725.10	9	130551593	130551593	1.68643e-10	2.34083e-07	-48.1651	-27984	ENSG00000107164	FUBP3	far upstream element binding protein 3
ENST00000319760.8	11	54797933	54797933	4.48257e-07	0.000204078	-32.5712	91103	ENSG00000221840	OR4A5	olfactory receptor family 4 subfamily A member 5
ENST00000319838.10	2	240602582	240602582	2.89892e-06	0.000936463	-37.7141	-2848	ENSG00000178623	GPR35	G protein-coupled receptor 35
ENST00000319980.10	13	20571032	20571032	3.28442e-06	0.00103553	33.8588	3896	ENSG00000032742	IFT88	intraflagellar transport 88
ENST00000320033.5	17	43398086	43398086	1.74447e-05	0.00381571	34.9326	-907	ENSG00000175906	ARL4D	ADP ribosylation factor like GTPase 4D
ENST00000320285.9	6	161310541	161310541	2.10802e-05	0.00440411	-35.6552	-36481	ENSG00000026652	AGPAT4	1-acylglycerol-3-phosphate O-acyltransferase 4
ENST00000320334.5	1	113987810	113987810	1.62797e-09	1.67829e-06	-48	8338	ENSG00000116774	OLFML3	olfactomedin like 3
ENST00000320372.9	22	23496012	23496012	6.45718e-06	0.00177639	31.0714	-9033	ENSG00000178248	FAM230I
ENST00000320493.9	1	196819227	196819227	1.32371e-05	0.00309416	31.997	-530	ENSG00000244414	CFHR1	complement factor H related 1
ENST00000320531.3	7	73853656	73853656	3.37896e-05	0.00626942	26.9463	-7503	ENSG00000175877	TMEM270	transmembrane protein 270
ENST00000320580.9	11	66098715	66098715	7.41102e-08	4.48942e-05	49.8911	28445	ENSG00000175115	PACS1	phosphofurin acidic cluster sorting protein 1
ENST00000320694.12	5	68279453	68279453	1.03036e-07	5.93463e-05	35.7778	-8915	ENSG00000145675	PIK3R1	phosphoinositide-3-kinase regulatory subunit 1
ENST00000320704.3	14	20638572	20638572	5.00492e-06	0.001451	-38.1494	3120	ENSG00000181803	OR6S1	olfactory receptor family 6 subfamily S member 1
ENST00000320736.10	3	195721919	195721919	2.48702e-06	0.000827781	26.8776	926	ENSG00000176945	MUC20	mucin 20, cell surface associated
ENST00000320755.12	6	70276645	70276645	1.15856e-07	6.55824e-05	51.8681	6565	ENSG00000112280	COL9A1	collagen type IX alpha 1 chain
ENST00000320865.3	17	83056796	83056796	4.05854e-05	0.00718074	36.2745	-4987	ENSG00000175711	B3GNTL1	UDP-GlcNAc:betaGal beta-1,3-N-acetylglucosaminyltransferase like 1
ENST00000320892.11	2	6917122	6917122	1.10702e-05	0.00269323	28.6765	-290	ENSG00000151692	RNF144A	ring finger protein 144A
ENST00000320963.9	15	76926725	76926725	9.67764e-08	5.62854e-05	-28.875	-5013	ENSG00000117906	RCN2	reticulocalbin 2
ENST00000321016.12	11	133939795	133939795	3.18162e-05	0.00598877	-25.444	16960	ENSG00000080854	IGSF9B	immunoglobulin superfamily member 9B
ENST00000321117.9	2	25337308	25337308	1.0099e-05	0.00250864	38.7947	4578	ENSG00000119772	DNMT3A	DNA methyltransferase 3 alpha
ENST00000321214.2	16	89159541	89159541	2.55248e-06	0.000845569	25.7556	323	ENSG00000180422	LINC00304
ENST00000321297.10	11	72825226	72825226	3.37967e-10	4.30832e-07	49.0425	10817	ENSG00000168010	ATG16L2	autophagy related 16 like 2
ENST00000321300.10	17	81043458	81043458	3.34564e-07	0.000159799	-31.126	8298	ENSG00000175866	BAIAP2	BAI1 associated protein 2
ENST00000321358.12	1	42707262	42707262	4.13272e-06	0.00124638	41.0655	24846	ENSG00000065978	YBX1	Y-box binding protein 1
ENST00000321407.3	7	127546080	127546080	1.82735e-06	0.000644393	-28.9216	39517	ENSG00000179562	GCC1	GRIP and coiled-coil domain containing 1
ENST00000321437.9	15	63186373	63186373	1.68508e-16	1.1766e-12	-70.579	-3233	ENSG00000166128	RAB8B	RAB8B, member RAS oncogene family
ENST00000321505.9	11	33559167	33559167	6.57168e-06	0.00180079	40.1049	16838	ENSG00000110427	KIAA1549L	KIAA1549 like
ENST00000321535.5	17	6788785	6788785	2.74905e-05	0.00536949	35.9244	12572	ENSG00000177294	FBXO39	F-box protein 39
ENST00000321543.1	11	5014959	5014959	1.56765e-08	1.19193e-05	-37.7049	15978	ENSG00000176798	OR51L1	olfactory receptor family 51 subfamily L member 1
ENST00000321560.4	17	17203386	17203386	4.28387e-12	9.34632e-09	-46.8384	2948	ENSG00000179598	PLD6	phospholipase D family member 6
ENST00000321582.9	9	122088085	122088085	1.66027e-06	0.000595671	-31.0216	5522	ENSG00000175764	TTLL11	tubulin tyrosine ligase like 11
ENST00000321612.7	9	6624541	6624541	3.32223e-05	0.00618592	25.5915	21243	ENSG00000178445	GLDC	glycine decarboxylase
ENST00000321702.2	19	41431189	41431189	7.80547e-08	4.69195e-05	-39.2781	-2460	ENSG00000177191	B3GNT8	UDP-GlcNAc:betaGal beta-1,3-N-acetylglucosaminyltransferase 8
ENST00000321725.10	3	52489389	52489389	3.14453e-07	0.000151681	-31.25	-5949	ENSG00000010327	STAB1	stabilin 1
ENST00000321731.8	14	60417721	60417721	2.60861e-07	0.000130195	-33.3333	68343	ENSG00000179008	C14orf39	chromosome 14 open reading frame 39
ENST00000321757.11	5	163513040	163513040	3.99374e-05	0.00709922	33.189	7423	ENSG00000038274	MAT2B	methionine adenosyltransferase 2B
ENST00000321764.4	8	85237736	85237736	1.89069e-06	0.000662235	25.068	-7722	ENSG00000185015	CA13	carbonic anhydrase 13
ENST00000321800.11	17	73813319	73813319	9.07551e-07	0.000364319	30.1224	15202	ENSG00000177338	LINC00469
ENST00000321826.5	19	10112709	10112709	1.06236e-05	0.00260798	-36.5177	1018	ENSG00000244165	P2RY11	purinergic receptor P2Y11
ENST00000321935.10	1	159799944	159799944	2.99296e-09	2.85065e-06	27.5	-568	ENSG00000181036	FCRL6	Fc receptor like 6
ENST00000322028.5	11	841295	841295	1.50183e-05	0.00340637	32.6319	1235	ENSG00000177700	POLR2L	RNA polymerase II subunit L
ENST00000322054.10	2	31265271	31265271	6.36082e-06	0.00175594	-39.156	31121	ENSG00000013016	EHD3	EH domain containing 3
ENST00000322122.8	16	31214743	31214743	1.87019e-05	0.00402141	-31.7193	626	ENSG00000177238	TRIM72	tripartite motif containing 72
ENST00000322147.8	11	65556253	65556253	1.08415e-05	0.0026504	28.3117	1707	ENSG00000168056	LTBP3	latent transforming growth factor beta binding protein 3
ENST00000322153.11	19	18082380	18082380	2.96455e-05	0.00568464	-27.5777	4553	ENSG00000096996	IL12RB1	interleukin 12 receptor subunit beta 1
ENST00000322177.5	15	74966911	74966911	8.43921e-07	0.000342646	28.4357	-9448	ENSG00000178718	RPP25	ribonuclease P and MRP subunit p25
ENST00000322224.8	4	696709	696709	1.98971e-05	0.00421542	36.5375	-7269	ENSG00000169026	SLC49A3	solute carrier family 49 member 3
ENST00000322266.9	16	30135249	30135249	4.91148e-05	0.00825662	27.8571	-11941	ENSG00000102882	MAPK3	mitogen-activated protein kinase 3
ENST00000322329.5	17	47003588	47003588	5.75383e-10	6.83815e-07	-42.5373	-24336	ENSG00000179673	RPRML	reprimo like
ENST00000322350.10	5	38273557	38273557	1.15352e-11	2.21126e-08	46.772	15000	ENSG00000164318	EGFLAM	EGF like, fibronectin type III and laminin G domains
ENST00000322522.8	2	190333214	190333214	2.4514e-11	4.29078e-08	57.8723	-10356	ENSG00000151689	INPP1	inositol polyphosphate-1-phosphatase
ENST00000322536.8	11	108639954	108639954	1.94215e-08	1.43206e-05	59.7826	-25115	ENSG00000178105	DDX10	DEAD-box helicase 10
ENST00000322602.9	5	154083147	154083147	5.1259e-08	3.28693e-05	26.405	44156	ENSG00000037749	MFAP3	microfibril associated protein 3
ENST00000322897.11	18	10547003	10547003	5.48091e-05	0.00891485	-32.4242	20978	ENSG00000134265	NAPG	NSF attachment protein gamma
ENST00000322941.3	17	2064207	2064207	1.5605e-13	5.07189e-10	-46.9473	7899	ENSG00000177374	HIC1	HIC ZBTB transcriptional repressor 1
ENST00000323040.5	19	45611856	45611856	1.47666e-05	0.0033628	-32.5985	-9645	ENSG00000177464	GPR4	G protein-coupled receptor 4
ENST00000323084.9	21	44705694	44705694	4.00489e-05	0.0071152	31.0985	5879	ENSG00000175894	TSPEAR	thrombospondin type laminin G domain and EAR repeats
ENST00000323110.2	8	142928286	142928286	5.31324e-05	0.00872361	-26.2527	-10444	ENSG00000179142	CYP11B2	cytochrome P450 family 11 subfamily B member 2
ENST00000323115.9	9	84813951	84813951	1.86693e-08	1.38334e-05	54.4351	143230	ENSG00000148053	NTRK2	neurotrophic receptor tyrosine kinase 2
ENST00000323289.6	8	142516209	142516209	2.18106e-05	0.00452123	34.4697	52195	ENSG00000181790	ADGRB1	adhesion G protein-coupled receptor B1
ENST00000323347.14	17	63839738	63839738	3.34502e-05	0.00621878	-39.0809	-1011	ENSG00000108604	SMARCD2	SWI/SNF related, matrix associated, actin dependent regulator of chromatin, subfamily d, member 2
ENST00000323380.7	13	29533147	29533147	4.09714e-06	0.00123791	-35.8154	-43043	ENSG00000179141	MTUS2-AS1
ENST00000323468.10	11	108496926	108496926	1.09811e-05	0.00267623	26.7727	1459	ENSG00000178202	POGLUT3	protein O-glucosyltransferase 3
ENST00000323523.8	3	100490050	100490050	9.17797e-08	5.38242e-05	40.1316	-2569	ENSG00000181458	TMEM45A	transmembrane protein 45A
ENST00000323830.4	3	194353749	194353749	1.8321e-05	0.00395952	32.496	-2422	ENSG00000178772	CPN2	carboxypeptidase N subunit 2
ENST00000323853.10	2	96286038	96286038	1.84208e-05	0.00397551	25.8403	19509	ENSG00000144028	SNRNP200	small nuclear ribonucleoprotein U5 subunit 200
ENST00000323883.11	10	22568017	22568017	1.37055e-07	7.54435e-05	-31.434	23697	ENSG00000150867	PIP4K2A	phosphatidylinositol-5-phosphate 4-kinase type 2 alpha
ENST00000323927.3	9	137183186	137183186	2.92746e-13	8.88886e-10	40.9357	5375	ENSG00000176248	ANAPC2	anaphase promoting complex subunit 2
ENST00000324038.6	12	124287286	124287286	2.20514e-09	2.18459e-06	41.6667	-1878	ENSG00000178882	RFLNA	refilin A
ENST00000324041.5	19	50920134	50920134	5.39548e-08	3.43347e-05	32.6621	-9397	ENSG00000167749	KLK4	kallikrein related peptidase 4
ENST00000324058.9	4	5997327	5997327	1.21694e-06	0.000462526	-43.7259	-7681	ENSG00000181215	C4orf50	chromosome 4 open reading frame 50
ENST00000324093.8	3	129607872	129607872	1.77677e-06	0.000630216	-35.5098	-1055	ENSG00000004399	PLXND1	plexin D1
ENST00000324166.6	2	88179209	88179209	9.16168e-06	0.0023293	34.3972	7751	ENSG00000144115	THNSL2	threonine synthase like 2
ENST00000324266.10	2	3416321	3416321	6.3867e-06	0.00176144	-30.0405	36629	ENSG00000171853	TRAPPC12	trafficking protein particle complex 12
ENST00000324300.10	4	147480721	147480721	1.09216e-08	8.7129e-06	-40.3129	-196	ENSG00000151617	EDNRA	endothelin receptor type A
ENST00000324333.14	9	4194036	4194036	4.34224e-05	0.00754227	-27.3939	-41854	ENSG00000107249	GLIS3	GLIS family zinc finger 3
ENST00000324341.2	12	99660223	99660223	3.12181e-05	0.00590716	36.0329	12472	ENSG00000180219	FAM71C	family with sequence similarity 71 member C
ENST00000324460.7	9	125235312	125235312	6.31738e-06	0.00174632	35.9238	6032	ENSG00000044574	HSPA5	heat shock protein family A (Hsp70) member 5
ENST00000324616.9	12	39680767	39680767	5.67313e-05	0.00913476	-34.9026	54586	ENSG00000180116	C12orf40	chromosome 12 open reading frame 40
ENST00000324675.3	19	35227288	35227288	4.147e-05	0.00729494	-33.5084	1442	ENSG00000177558	FAM187B	family with sequence similarity 187 member B
ENST00000324767.11	15	76894025	76894025	2.48453e-07	0.000124994	27.7778	-10150	ENSG00000140386	SCAPER	S-phase cyclin A associated protein in the ER
ENST00000324768.6	2	101354293	101354293	3.85754e-13	1.13917e-09	45.1603	33211	ENSG00000175874	CREG2	cellular repressor of E1A stimulated genes 2
ENST00000324803.6	4	1385705	1385705	1.63349e-08	1.23299e-05	38.2189	-5847	ENSG00000163945	UVSSA	cysteine rich PAK1 inhibitor
ENST00000324862.7	1	150312496	150312496	1.87224e-06	0.000657128	-38.3768	-9037	ENSG00000117360	PRPF3	pre-mRNA processing factor 3
ENST00000324941.5	7	73647201	73647201	5.06111e-05	0.00843021	30.2353	-20630	ENSG00000176428	VPS37D	VPS37D subunit of ESCRT-I
ENST00000324954.10	9	2124583	2124583	5.22952e-06	0.00150178	30.1349	-33100	ENSG00000080503	SMARCA2	SWI/SNF related, matrix associated, actin dependent regulator of chromatin, subfamily a, member 2
ENST00000325134.9	19	57567755	57567755	5.8546e-05	0.00934258	-28.6822	-7893	ENSG00000251369	ZNF550	zinc finger protein 550
ENST00000325167.9	17	80993461	80993461	7.1262e-07	0.000298123	37.3591	1622	ENSG00000176108	CHMP6	charged multivesicular body protein 6
ENST00000325214.10	17	55809763	55809763	1.08329e-08	8.65579e-06	-41.2662	58365	ENSG00000141179	PCTP	phosphatidylcholine transfer protein
ENST00000325233.3	8	68679028	68679028	4.86658e-08	3.1419e-05	-40.6203	53571	ENSG00000165084	C8orf34	chromosome 8 open reading frame 34
ENST00000325319.9	11	20660169	20660169	2.1974e-05	0.00454584	28.0917	-9382	ENSG00000165973	NELL1	neural EGFL like 1
ENST00000325411.9	17	19691695	19691695	1.52369e-10	2.14383e-07	51.3451	24912	ENSG00000180638	SLC47A2	solute carrier family 47 member 2
ENST00000325509.4	8	71845604	71845604	3.48373e-05	0.00641656	-26.9642	-1137	ENSG00000178860	MSC	musculin
ENST00000325589.9	1	174645893	174645893	2.17143e-05	0.004506	-26.0844	-54632	ENSG00000152061	RABGAP1L	RAB GTPase activating protein 1 like
ENST00000325590.9	7	38702025	38702025	6.71534e-08	4.1342e-05	-43.6963	-70606	ENSG00000078053	AMPH	amphiphysin
ENST00000325599.13	3	72850591	72850591	2.13587e-24	1.1246e-19	-68.6085	-2147	ENSG00000144736	SHQ1	SHQ1, H/ACA ribonucleoprotein assembly factor
ENST00000325795.7	2	189778792	189778792	7.37736e-08	4.47396e-05	44.6475	4591	ENSG00000128699	ORMDL1	ORMDL sphingolipid biosynthesis regulator 1
ENST00000325812.7	14	98712991	98712991	1.06688e-06	0.000415354	36.7347	1380	ENSG00000176605	C14orf177	chromosome 14 open reading frame 177
ENST00000325870.3	9	22334336	22334336	2.96789e-05	0.00568836	-43.068	-112488	ENSG00000176399	DMRTA1	DMRT like family A1
ENST00000325888.12	7	128823917	128823917	5.62016e-05	0.00907372	32.8708	-6460	ENSG00000128591	FLNC	filamin C
ENST00000325942.10	4	78117030	78117030	3.02318e-11	5.15328e-08	60.8974	59462	ENSG00000138759	FRAS1	Fraser extracellular matrix complex subunit 1
ENST00000325979.11	7	2575857	2575857	5.44842e-07	0.000239705	-34.2857	16435	ENSG00000106012	IQCE	IQ motif containing E
ENST00000325995.7	8	123665507	123665507	4.28269e-06	0.00128215	-26.8116	-12558	ENSG00000175946	KLHL38	kelch like family member 38
ENST00000326003.7	19	50854663	50854663	2.35879e-06	0.000793386	40.2638	-252	ENSG00000142515	KLK3	kallikrein related peptidase 3
ENST00000326016.10	2	130897695	130897695	1.78132e-05	0.00387627	32.7686	-18956	ENSG00000136002	ARHGEF4	Rho guanine nucleotide exchange factor 4
ENST00000326035.6	5	43173993	43173993	4.59037e-09	4.12451e-06	44.7492	-18232	ENSG00000177453	NIM1K	NIM1 serine/threonine protein kinase
ENST00000326134.9	8	144176182	144176182	3.33095e-05	0.00619846	-30.5556	12414	ENSG00000179832	MROH1	maestro heat like repeat family member 1
ENST00000326245.4	1	160892617	160892617	4.36747e-08	2.8729e-05	-38.0609	-7438	ENSG00000179914	ITLN1	intelectin 1
ENST00000326270.13	17	62476311	62476311	2.11943e-06	0.000726735	34.0035	-2714	ENSG00000146872	TLK2	tousled like kinase 2
ENST00000326277.5	5	54496251	54496251	1.14151e-10	1.65863e-07	-42.6471	-21508	ENSG00000178996	SNX18	sorting nexin 18
ENST00000326427.11	2	230837414	230837414	1.08951e-05	0.00266021	-27.8752	-27528	ENSG00000135916	ITM2C	integral membrane protein 2C
ENST00000326470.9	12	108827346	108827346	1.95391e-06	0.000679883	-31.8139	206	ENSG00000084112	SSH1	slingshot protein phosphatase 1
ENST00000326505.4	3	183246474	183246474	4.70414e-05	0.00800315	37.013	-6779	ENSG00000176597	B3GNT5	UDP-GlcNAc:betaGal beta-1,3-N-acetylglucosaminyltransferase 5
ENST00000326581.9	4	99524809	99524809	5.61595e-06	0.00158919	-35.986	13790	ENSG00000138813	C4orf17	chromosome 4 open reading frame 17
ENST00000326595.11	3	56560706	56560706	3.60091e-12	7.98122e-09	50	3520	ENSG00000180376	CCDC66	coiled-coil domain containing 66
ENST00000326654.6	5	172892968	172892968	1.94375e-05	0.00413926	35.363	-12272	ENSG00000113719	ERGIC1	endoplasmic reticulum-golgi intermediate compartment 1
ENST00000326724.9	17	81170677	81170677	1.83545e-05	0.00396445	-28.0644	-4457	ENSG00000181409	AATK	apoptosis associated tyrosine kinase
ENST00000326734.2	1	822259	822259	9.78911e-06	0.00244836	28.4799	4890	ENSG00000177757	FAM87B
ENST00000326756.4	4	10462123	10462123	5.62104e-05	0.00907451	-26.3075	-4698	ENSG00000178163	ZNF518B	zinc finger protein 518B
ENST00000326857.9	3	98858117	98858117	7.84094e-09	6.53623e-06	44.0193	43210	ENSG00000057019	DCBLD2	discoidin, CUB and LCCL domain containing 2
ENST00000326961.6	10	17590796	17590796	1.75767e-09	1.79103e-06	48.1725	26572	ENSG00000165996	HACD1	3-hydroxyacyl-CoA dehydratase 1
ENST00000327044.7	1	950384	950384	3.63766e-05	0.00662507	25.7079	8873	ENSG00000188976	NOC2L	NOC2 like nucleolar associated transcriptional repressor
ENST00000327097.4	2	118914831	118914831	5.48816e-06	0.0015608	34.01	-27335	ENSG00000019169	MARCO	macrophage receptor with collagenous structure
ENST00000327216.4	11	56513002	56513002	3.67726e-07	0.000172725	-39.5968	-21608	ENSG00000181371	OR5M8	olfactory receptor family 5 subfamily M member 8
ENST00000327238.14	10	97484699	97484699	2.63281e-19	3.75037e-15	66.4752	13686	ENSG00000155229	MMS19	MMS19 homolog, cytosolic iron-sulfur assembly component
ENST00000327245.10	5	160894255	160894255	3.04294e-12	6.90601e-09	60.5629	-42045	ENSG00000118322	ATP10B	ATPase phospholipid transporting 10B (putative)
ENST00000327304.10	9	37779625	37779625	5.71796e-07	0.000249463	45.8333	5440	ENSG00000107371	EXOSC3	exosome component 3
ENST00000327365.8	22	24253761	24253761	4.33173e-05	0.00752844	35.9283	-8620	ENSG00000099998	GGT5	gamma-glutamyltransferase 5
ENST00000327367.9	15	67069435	67069435	1.08287e-06	0.000420496	36.9248	3835	ENSG00000166949	SMAD3	SMAD family member 3
ENST00000327423.11	22	31714176	31714176	4.54349e-05	0.00780109	35.0465	35957	ENSG00000183530	PRR14L	proline rich 14 like
ENST00000327435.11	2	3525258	3525258	2.7356e-06	0.000893942	26.842	-5728	ENSG00000182551	ADI1	acireductone dioxygenase 1
ENST00000327442.6	7	99255034	99255034	1.29087e-06	0.000485898	-41.3043	-47529	ENSG00000185467	KPNA7	karyopherin subunit alpha 7
ENST00000327443.9	12	53358419	53358419	5.41531e-08	3.44506e-05	34.2643	-21757	ENSG00000185591	SP1	Sp1 transcription factor
ENST00000327473.9	19	4604106	4604106	6.62329e-07	0.000280919	33.7472	-35410	ENSG00000185361	TNFAIP8L1	TNF alpha induced protein 8 like 1
ENST00000327483.9	16	88950926	88950926	1.21523e-06	0.000461952	-42.7449	-9729	ENSG00000129993	CBFA2T3	CBFA2/RUNX1 translocation partner 3
ENST00000327490.8	17	76260832	76260832	2.57946e-06	0.000852719	-35.4751	-4516	ENSG00000185262	UBALD2	UBA like domain containing 2
ENST00000327492.4	22	41454226	41454226	4.19852e-06	0.00126203	32.392	-7426	ENSG00000183864	TOB2	transducer of ERBB2, 2
ENST00000327551.6	12	111662886	111662886	4.56205e-05	0.00782219	-35.6984	22835	ENSG00000089234	BRAP	BRCA1 associated protein
ENST00000327555.5	22	43133511	43133511	2.9716e-11	5.07631e-08	41.4773	9854	ENSG00000100294	MCAT	malonyl-CoA-acyl carrier protein transacylase
ENST00000327574.4	21	43727119	43727119	3.63853e-05	0.00662631	-39.7993	-1781	ENSG00000160209	PDXK	uncharacterized LOC105372824
ENST00000327581.4	2	112718506	112718506	3.94767e-07	0.000183478	32.9508	-2980	ENSG00000144130	NT5DC4	5'-nucleotidase domain containing 4
ENST00000327628.10	3	42097420	42097420	5.37832e-13	1.5231e-09	-49.9833	6065	ENSG00000182606	TRAK1	trafficking kinesin protein 1
ENST00000327669.5	2	67274	67274	2.80689e-05	0.00545682	28.538	-20770	ENSG00000184731	FAM110C	family with sequence similarity 110 member C
ENST00000327681.10	6	99474283	99474283	1.47717e-12	3.67773e-09	45.427	41094	ENSG00000123552	USP45	ubiquitin specific peptidase 45
ENST00000327757.10	2	28474873	28474873	4.50347e-06	0.00133441	37.8709	-21187	ENSG00000163803	PLB1	phospholipase B1
ENST00000327772.7	12	94988825	94988825	4.72705e-14	1.7473e-10	55.3427	14873	ENSG00000184752	NDUFA12	NADH:ubiquinone oxidoreductase subunit A12
ENST00000327773.7	13	113845066	113845066	2.60177e-09	2.52578e-06	38.5417	19011	ENSG00000183087	GAS6	growth arrest specific 6
ENST00000327908.3	4	109870257	109870257	3.14738e-06	0.00100157	-31.2605	18929	ENSG00000183423	LRIT3	leucine rich repeat, Ig-like and transmembrane domains 3
ENST00000327946.12	10	86357948	86357948	9.09959e-06	0.00231658	26.0526	8848	ENSG00000182771	GRID1	glutamate ionotropic receptor delta type subunit 1
ENST00000328086.12	16	25252874	25252874	3.6594e-05	0.00665595	-26.1583	4972	ENSG00000155592	ZKSCAN2	zinc finger with KRAB and SCAN domains 2
ENST00000328089.11	1	9281634	9281634	3.04452e-05	0.00579765	30.8657	-11260	ENSG00000171621	SPSB1	splA/ryanodine receptor domain and SOCS box containing 1
ENST00000328092.9	19	54940352	54940352	2.37257e-06	0.000797188	-32.6136	1399	ENSG00000167634	NLRP7	NLR family pyrin domain containing 7
ENST00000328188.1	11	53502518	53502518	3.30237e-10	4.22113e-07	-35.9402	1101481	ENSG00000185926	OR4C46	olfactory receptor family 4 subfamily C member 46
ENST00000328207.6	12	48551584	48551584	2.84667e-06	0.000922603	37.4269	-8298	ENSG00000198678	OR5BS1P
ENST00000328224.7	11	30050576	30050576	4.7304e-05	0.00803525	30.2941	-33547	ENSG00000182255	KCNA4	potassium voltage-gated channel subfamily A member 4
ENST00000328275.1	5	181158532	181158532	1.12252e-05	0.00272368	32.8004	3591	ENSG00000182613	OR2V2	olfactory receptor family 2 subfamily V member 2
ENST00000328313.10	17	79723656	79723656	7.40841e-08	4.48858e-05	45.6818	-7287	ENSG00000182156	ENPP7	ectonucleotide pyrophosphatase/phosphodiesterase 7
ENST00000328333.12	3	48593553	48593553	1.91422e-06	0.000669021	27.3092	1715	ENSG00000114270	COL7A1	collagen type VII alpha 1 chain
ENST00000328444.5	14	20515175	20515175	8.21223e-15	3.72756e-11	50.0659	4724	ENSG00000182545	RNASE10	ribonuclease A family member 10 (inactive)
ENST00000328457.5	5	41583806	41583806	6.34398e-05	0.00987857	34.2222	-73179	ENSG00000182836	PLCXD3	phosphatidylinositol specific phospholipase C X domain containing 3
ENST00000328458.5	11	94281161	94281161	2.72875e-06	0.000891865	-32.1907	-24431	ENSG00000183560	IZUMO1R	IZUMO1 receptor, JUNO
ENST00000328459.11	14	90809614	90809614	7.58679e-10	8.69524e-07	-27.3193	6817	ENSG00000165914	TTC7B	tetratricopeptide repeat domain 7B
ENST00000328599.4	8	124426594	124426594	1.82298e-07	9.62273e-05	-43.1228	-24226	ENSG00000183665	TRMT12	tRNA methyltransferase 12 homolog
ENST00000328611.5	11	5394522	5394522	3.06227e-05	0.0058196	-36.7414	5147	ENSG00000184698	OR51M1	olfactory receptor family 51 subfamily M member 1
ENST00000328619.10	21	39933794	39933794	4.12742e-09	3.76614e-06	39.1304	66358	ENSG00000183036	PCP4	Purkinje cell protein 4
ENST00000328642.11	15	99101781	99101781	2.3626e-09	2.31989e-06	-38.83	-3299	ENSG00000182253	SYNM	synemin
ENST00000328759.11	19	48176137	48176137	1.16408e-14	5.06391e-11	-64.2389	5447	ENSG00000185453	ZSWIM9	zinc finger SWIM-type containing 9
ENST00000328767.9	13	100668990	100668990	2.81647e-06	0.000914521	40.3077	5785	ENSG00000125247	TMTC4	transmembrane and tetratricopeptide repeat containing 4
ENST00000328771.9	19	47375601	47375601	3.32376e-07	0.000158892	-42.4359	26288	ENSG00000134815	DHX34	DExH-box helicase 34
ENST00000328827.9	12	79711019	79711019	8.25653e-07	0.000336401	-38.6667	-20056	ENSG00000177425	PAWR	pro-apoptotic WT1 regulator
ENST00000328839.3	14	94199702	94199702	9.46324e-16	5.46878e-12	54.3199	25366	ENSG00000119698	PPP4R4	protein phosphatase 4 regulatory subunit 4
ENST00000328843.10	7	21733375	21733375	5.08724e-05	0.00846138	31.1008	190162	ENSG00000105877	DNAH11	dynein axonemal heavy chain 11
ENST00000328853.9	19	7721291	7721291	1.02923e-16	7.59698e-13	-71.1111	10881	ENSG00000182566	CLEC4G	C-type lectin domain family 4 member G
ENST00000328908.9	6	4664511	4664511	7.57974e-06	0.00201164	38.2445	-41648	ENSG00000153046	CDYL	chromodomain Y like
ENST00000328963.10	12	121122778	121122778	9.51277e-09	7.72955e-06	-54.2745	-10098	ENSG00000089041	P2RX7	purinergic receptor P2X 7
ENST00000328965.9	11	120196102	120196102	2.79874e-05	0.00544574	28.2413	-14930	ENSG00000184232	OAF	out at first homolog
ENST00000329008.9	7	72225616	72225616	8.84528e-07	0.000356425	-40.7967	111380	ENSG00000183166	CALN1	calneuron 1
ENST00000329015.2	21	42124920	42124920	1.90651e-09	1.92114e-06	-48.0159	-16387	ENSG00000184385	UMODL1-AS1
ENST00000329047.12	17	77314660	77314660	2.70725e-11	4.6787e-08	-31.1148	-4855	ENSG00000184640	2009-09-01	septin 9
ENST00000329082.11	15	93127604	93127604	3.93174e-06	0.00119771	46.0784	-38401	ENSG00000182175	RGMA	repulsive guidance molecule BMP co-receptor a
ENST00000329152.7	20	3166821	3166821	1.01147e-11	1.97032e-08	-54.6212	1741	ENSG00000088899	LZTS3	leucine zipper tumor suppressor family member 3
ENST00000329198.5	5	173194968	173194968	2.91827e-07	0.000142743	-30.7359	40239	ENSG00000183072	NKX2-5	NK2 homeobox 5
ENST00000329276.10	20	2646202	2646202	1.21833e-14	5.25488e-11	-76.8908	-6430	ENSG00000101361	NOP56	NOP56 ribonucleoprotein
ENST00000329309.4	7	56130610	56130610	3.50086e-07	0.000165864	-36.6667	-14194	ENSG00000185290	NUPR2	nuclear protein 2, transcriptional regulator
ENST00000329397.5	8	141409153	141409153	6.14789e-14	2.20707e-10	-50.9279	-12235	ENSG00000184489	PTP4A3	protein tyrosine phosphatase 4A3
ENST00000329399.7	10	95291464	95291464	4.43075e-05	0.00765838	29.65	-462	ENSG00000107438	PDLIM1	PDZ and LIM domain 1
ENST00000329410.4	16	29761118	29761118	5.37453e-05	0.00879642	36.3451	-15129	ENSG00000185905	C16orf54	chromosome 16 open reading frame 54
ENST00000329454.2	1	15999526	15999526	5.71454e-09	4.99504e-06	-31.6456	-4710	ENSG00000183888	SRARP	steroid receptor associated and regulated protein
ENST00000329474.7	6	25283271	25283271	5.68292e-06	0.00160443	-33.6221	3899	ENSG00000079691	CARMIL1	capping protein regulator and myosin 1 linker 1
ENST00000329478.4	19	1903058	1903058	4.81368e-12	1.03435e-08	-37.9167	-2341	ENSG00000213638	ADAT3	adenosine deaminase tRNA specific 3
ENST00000329542.9	5	176822406	176822406	3.28173e-07	0.000157211	35.8088	11849	ENSG00000113763	UNC5A	unc-5 netrin receptor A
ENST00000329565.6	16	11699539	11699539	2.19299e-05	0.00453946	-32.672	31086	ENSG00000184602	SNN	stannin
ENST00000329615.4	2	26579900	26579900	3.29228e-06	0.00103764	-38.8527	17315	ENSG00000173557	C2orf70	chromosome 2 open reading frame 70
ENST00000329623.11	21	41918066	41918066	6.38077e-09	5.483e-06	41.0653	8625	ENSG00000157617	C2CD2	C2 calcium dependent domain containing 2
ENST00000329673.8	5	15890138	15890138	1.92988e-05	0.00411723	29.1353	-37750	ENSG00000183580	FBXL7	F-box and leucine rich repeat protein 7
ENST00000329797.8	14	105055864	105055864	4.28477e-09	3.89025e-06	56.777	9567	ENSG00000183484	GPR132	G protein-coupled receptor 132
ENST00000329819.4	11	66437742	66437742	6.12223e-05	0.00963647	32.3147	1093	ENSG00000174547	MRPL11	mitochondrial ribosomal protein L11
ENST00000329858.9	12	6638128	6638128	6.77918e-07	0.000286097	28.5714	-2170	ENSG00000184574	LPAR5	lysophosphatidic acid receptor 5
ENST00000329862.6	11	89888776	89888776	3.10523e-05	0.00588299	39.3925	-12760	ENSG00000189253	TRIM64B	tripartite motif containing 64B
ENST00000329957.7	11	1502117	1502117	1.61792e-13	5.23697e-10	-60.191	-15339	ENSG00000182208	MOB2	MOB kinase activator 2
ENST00000329962.11	11	362871	362871	3.85128e-06	0.00117809	-25.3382	-6628	ENSG00000182272	B4GALNT4	beta-1,4-N-acetyl-galactosaminyltransferase 4
ENST00000330010.12	1	77865541	77865541	4.60496e-06	0.00135803	42.019	-22974	ENSG00000162614	NEXN	nexilin F-actin binding protein
ENST00000330106.5	11	790207	790207	3.85576e-06	0.00117921	26.087	-118	ENSG00000184524	CEND1	cell cycle exit and neuronal differentiation 1
ENST00000330163.8	10	122556687	122556687	1.29367e-08	1.01051e-05	44.5608	-3978	ENSG00000187908	DMBT1	deleted in malignant brain tumors 1
ENST00000330175.8	17	50127706	50127706	5.63374e-07	0.000246433	41.112	2117	ENSG00000167100	SAMD14	sterile alpha motif domain containing 14
ENST00000330255.9	17	9789306	9789306	7.99889e-08	4.78889e-05	-46.6649	1992	ENSG00000184544	DHRS7C	dehydrogenase/reductase 7C
ENST00000330263.5	1	19255048	19255048	3.51793e-06	0.00109473	-38.8312	3245	ENSG00000053372	MRTO4	MRT4 homolog, ribosome maturation factor
ENST00000330342.8	12	123710382	123710382	1.15235e-06	0.000442471	35.4712	-1971	ENSG00000185344	ATP6V0A2	ATPase H+ transporting V0 subunit a2
ENST00000330394.3	3	184585373	184585373	4.29727e-05	0.00748593	36.2913	23590	ENSG00000182580	EPHB3	EPH receptor B3
ENST00000330430.10	6	46258017	46258017	1.49117e-07	8.10976e-05	-35.8025	67652	ENSG00000172348	RCAN2	regulator of calcineurin 2
ENST00000330459.8	17	68026894	68026894	1.237e-06	0.000468571	-36.2084	-8841	ENSG00000182481	KPNA2	karyopherin subunit alpha 2
ENST00000330503.12	5	177522350	177522350	6.03307e-08	3.77366e-05	44.4296	-5390	ENSG00000183258	DDX41	DEAD-box helicase 41
ENST00000330560.8	8	25522884	25522884	7.90425e-09	6.5836e-06	42.1739	63653	ENSG00000184661	CDCA2	cell division cycle associated 2
ENST00000330574.2	11	62654624	62654624	2.3944e-05	0.00483584	-34.5238	-1323	ENSG00000185085	INTS5	integrator complex subunit 5
ENST00000330575.9	2	112432442	112432442	1.59243e-05	0.00356108	36.0283	1089	ENSG00000169629	RGPD8	RANBP2 like and GRIP domain containing 8
ENST00000330590.4	8	7158699	7158699	8.5109e-06	0.00220051	29.2767	-101961	ENSG00000164816	DEFA5	defensin alpha 5
ENST00000330675.12	1	205267239	205267239	8.45671e-07	0.0003432	29.6798	10052	ENSG00000133069	TMCC2	transmembrane and coiled-coil domain family 2
ENST00000330688.9	3	25369836	25369836	3.69546e-08	2.48866e-05	56.4103	-58427	ENSG00000077092	RARB	retinoic acid receptor beta
ENST00000330710.9	14	99643686	99643686	1.10511e-05	0.00268997	-25.8459	-1424	ENSG00000182218	HHIPL1	HHIP like 1
ENST00000330714.8	21	41349704	41349704	3.71476e-06	0.00114362	-31.2112	-12323	ENSG00000183486	MX2	MX dynamin like GTPase 2
ENST00000330722.7	12	52491417	52491417	3.76056e-07	0.000175998	-44.1142	1841	ENSG00000205420	KRT6A	keratin 6A
ENST00000330817.11	22	49917234	49917234	3.16371e-16	2.08031e-12	-52.5722	1205	ENSG00000182858	ALG12	ALG12 alpha-1,6-mannosyltransferase
ENST00000330852.10	4	13435596	13435596	5.38937e-06	0.00153861	-47.9501	48745	ENSG00000157869	RAB28	RAB28, member RAS oncogene family
ENST00000330884.9	22	43851278	43851278	4.10228e-07	0.000189471	-32.2586	11236	ENSG00000130540	SULT4A1	sulfotransferase family 4A member 1
ENST00000330910.7	5	171846137	171846137	5.06391e-06	0.00146404	27.8367	60267	ENSG00000185662	SMIM23	small integral membrane protein 23
ENST00000330942.9	21	44763282	44763282	3.20344e-05	0.00601756	27.911	38493	ENSG00000184787	UBE2G2	ubiquitin conjugating enzyme E2 G2
ENST00000330992.8	7	130660095	130660095	1.10217e-06	0.000426392	34.8718	8611	ENSG00000158623	COPG2	coatomer protein complex subunit gamma 2
ENST00000331010.7	12	5496694	5496694	6.71881e-13	1.85397e-09	36.2261	2564	ENSG00000185652	NTF3	neurotrophin 3
ENST00000331194.8	14	91278601	91278601	8.16917e-06	0.00213264	30.5238	7090	ENSG00000015133	CCDC88C	coiled-coil domain containing 88C
ENST00000331251.3	8	53044844	53044844	4.6021e-05	0.00787508	45.3595	106415	ENSG00000183729	NPBWR1	neuropeptides B and W receptor 1
ENST00000331268.9	15	78851417	78851417	1.45291e-08	1.1166e-05	-46.5368	-21397	ENSG00000185787	MORF4L1	mortality factor 4 like 1
ENST00000331285.7	17	81910300	81910300	7.00216e-06	0.00188896	30.7789	876	ENSG00000185813	PCYT2	phosphate cytidylyltransferase 2, ethanolamine
ENST00000331289.4	11	2237856	2237856	8.93015e-06	0.00228473	28.9977	33097	ENSG00000183734	ASCL2	achaete-scute family bHLH transcription factor 2
ENST00000331334.5	14	95540542	95540542	4.51063e-10	5.5232e-07	50.4968	5494	ENSG00000182512	GLRX5	glutaredoxin 5
ENST00000331351.6	16	25716119	25716119	2.38475e-12	5.59115e-09	-55.7014	24162	ENSG00000182601	HS3ST4	heparan sulfate-glucosamine 3-sulfotransferase 4
ENST00000331433.5	1	16029692	16029692	8.19321e-06	0.00213774	31.8421	7658	ENSG00000186510	CLCNKA	chloride voltage-gated channel Ka
ENST00000331450.9	15	99308233	99308233	3.87089e-06	0.00118308	40.7432	56694	ENSG00000168904	LRRC28	leucine rich repeat containing 28
ENST00000331456.7	3	49844916	49844916	2.7688e-31	8.55695e-26	-72.9871	11649	ENSG00000183763	TRAIP	TRAF interacting protein
ENST00000331531.9	17	81720187	81720187	1.1466e-05	0.00276803	-33.3054	7882	ENSG00000183048	SLC25A10	solute carrier family 25 member 10
ENST00000331555.10	1	206053119	206053119	2.59006e-05	0.00513793	26.3939	-54	ENSG00000263961	RHEX	regulator of hemoglobinization and erythroid cell expansion
ENST00000331588.4	11	1566880	1566880	2.99051e-07	0.000145665	32.4831	-945	ENSG00000184545	DUSP8	dual specificity phosphatase 8
ENST00000331628.8	14	74421850	74421850	4.27389e-05	0.00745488	31.1542	4361	ENSG00000183379	SYNDIG1L	synapse differentiation inducing 1 like
ENST00000331718.5	17	21418643	21418643	9.45563e-09	7.68839e-06	45.3872	13509	ENSG00000184185	KCNJ12	potassium voltage-gated channel subfamily J member 12
ENST00000331733.4	17	44902820	44902820	1.94947e-09	1.96026e-06	50.5095	3048	ENSG00000214447	FAM187A	coiled-coil domain containing 103
ENST00000331817.6	12	52229199	52229199	1.17848e-07	6.64931e-05	33.9833	-4044	ENSG00000135480	KRT7	keratin 7
ENST00000331830.7	1	205049493	205049493	1.37305e-08	1.06282e-05	41.9057	6283	ENSG00000184144	CNTN2	contactin 2
ENST00000331982.5	19	39273125	39273125	2.92532e-06	0.000943488	36.3316	4613	ENSG00000183709	IFNL2	interferon lambda 2
ENST00000332007.7	7	154280248	154280248	5.42732e-06	0.0015469	37.9904	-24862	ENSG00000130226	DPP6	dipeptidyl peptidase like 6
ENST00000332082.8	12	108132608	108132608	6.44407e-05	0.00999112	27.8431	859	ENSG00000075035	WSCD2	WSC domain containing 2
ENST00000332145.3	15	75726676	75726676	4.55229e-10	5.56543e-07	47.6738	2637	ENSG00000182950	ODF3L1	outer dense fiber of sperm tails 3 like 1
ENST00000332246.10	8	19698004	19698004	1.8674e-06	0.000655817	43.9137	-15422	ENSG00000147408	CSGALNACT1	chondroitin sulfate N-acetylgalactosaminyltransferase 1
ENST00000332281.6	16	88683891	88683891	4.83848e-05	0.00816789	-32.3391	2617	ENSG00000185669	SNAI3	snail family transcriptional repressor 3
ENST00000332349.5	11	96411290	96411290	5.05104e-05	0.00841857	32.0613	21279	ENSG00000183340	JRKL	JRK like
ENST00000332408.9	15	48971753	48971753	2.9521e-06	0.00095066	-29.9805	-7835	ENSG00000185634	SHC4	SHC adaptor protein 4
ENST00000332512.8	21	41758429	41758429	2.00629e-08	1.4699e-05	47.0362	8624	ENSG00000183421	RIPK4	receptor interacting serine/threonine kinase 4
ENST00000332591.6	9	92862960	92862960	3.28768e-05	0.0061371	41.25	15063	ENSG00000127081	ZNF484	zinc finger protein 484
ENST00000332629.7	3	196564196	196564196	1.37338e-05	0.0031808	-36.8339	4359	ENSG00000185798	WDR53	WD repeat domain 53
ENST00000332700.6	12	45094580	45094580	3.42016e-05	0.00632539	-26.3158	-43482	ENSG00000185610	DBX2	developing brain homeobox 2
ENST00000332710.8	22	19749901	19749901	1.36411e-06	0.000508189	-32.6057	-6802	ENSG00000184058	TBX1	T-box 1
ENST00000332782.7	12	57259179	57259179	4.98797e-07	0.000222541	-35.399	-7993	ENSG00000185482	STAC3	SH3 and cysteine rich domain 3
ENST00000332840.9	22	32512018	32512018	3.86389e-06	0.00118127	37.3684	29699	ENSG00000185666	SYN3	synapsin III
ENST00000332843.3	8	119032144	119032144	2.33049e-06	0.00078577	46.1538	-35103	ENSG00000184374	COLEC10	collectin subfamily member 10
ENST00000332908.6	15	98486657	98486657	7.96719e-08	4.77262e-05	-36.1559	-761	ENSG00000283597	FAM169B	family with sequence similarity 169 member B
ENST00000332947.6	1	20556219	20556219	2.57258e-05	0.00511103	25.7143	3648	ENSG00000183114	FAM43B	family with sequence similarity 43 member B
ENST00000332958.3	6	117039574	117039574	2.12909e-05	0.00443767	42.3503	162334	ENSG00000185002	RFX6	regulatory factor X6
ENST00000332966.8	5	169290358	169290358	8.17503e-06	0.00213386	-33.4812	10425	ENSG00000184347	SLIT3	slit guidance ligand 3
ENST00000333082.7	20	1114249	1114249	1.04918e-05	0.00258321	31.1798	988	ENSG00000125818	PSMF1	proteasome inhibitor subunit 1
ENST00000333129.4	2	163575307	163575307	5.57881e-05	0.00902664	29.4219	160702	ENSG00000182263	FIGN	fidgetin, microtubule severing factor
ENST00000333337.3	21	33028042	33028042	1.12056e-05	0.00271992	-28.7408	2109	ENSG00000205927	OLIG2	oligodendrocyte transcription factor 2
ENST00000333360.12	1	169738960	169738960	3.68725e-08	2.48337e-05	-31.3566	-4882	ENSG00000007908	SELE	selectin E
ENST00000333437.5	17	82356691	82356691	6.15347e-07	0.000264685	-35.4817	-2556	ENSG00000182459	TEX19	testis expressed 19
ENST00000333461.6	17	39280713	39280713	8.02657e-08	4.80281e-05	27.0702	-54769	ENSG00000141750	STAC2	SH3 and cysteine rich domain 2
ENST00000333478.10	2	26348542	26348542	3.34549e-09	3.14012e-06	47.9396	-1726	ENSG00000173567	ADGRF3	adhesion G protein-coupled receptor F3
ENST00000333479.12	12	122536473	122536473	4.60769e-11	7.46571e-08	-68.583	9226	ENSG00000184445	KNTC1	kinetochore associated 1
ENST00000333486.4	3	49812414	49812414	2.80812e-07	0.00013847	35.8974	1540	ENSG00000182179	UBA7	ubiquitin like modifier activating enzyme 7
ENST00000333538.10	7	71034207	71034207	2.85724e-06	0.000925312	-36.544	-97937	ENSG00000185274	GALNT17	polypeptide N-acetylgalactosaminyltransferase 17
ENST00000333577.8	12	131975380	131975380	8.23258e-06	0.00214588	27.381	25411	ENSG00000183495	EP400	E1A binding protein p400
ENST00000333611.8	22	31242945	31242945	4.24308e-05	0.0074168	29.55	-5457	ENSG00000182541	LIMK2	LIM domain kinase 2
ENST00000333628.4	6	3155872	3155872	1.26105e-05	0.00297995	28.5812	1673	ENSG00000137267	TUBB2A	tubulin beta 2A class IIa
ENST00000333673.5	4	1078922	1078922	2.09413e-06	0.000719515	35.5245	34609	ENSG00000178222	RNF212	ring finger protein 212
ENST00000333684.9	11	2171568	2171568	8.15579e-08	4.86673e-05	-37.1544	238	ENSG00000180176	TH	tyrosine hydroxylase
ENST00000333743.10	15	27252490	27252490	6.03221e-08	3.77345e-05	40.424	-74318	ENSG00000182256	GABRG3	gamma-aminobutyric acid type A receptor gamma3 subunit
ENST00000333850.4	12	71996336	71996336	6.37846e-05	0.00991687	-25.5158	57493	ENSG00000139287	TPH2	tryptophan hydroxylase 2
ENST00000333868.10	1	15512616	15512616	3.90715e-05	0.00698718	32.4916	11600	ENSG00000132906	CASP9	caspase 9
ENST00000334049.11	18	11716803	11716803	5.71954e-11	9.03249e-08	-40.2963	27541	ENSG00000141404	GNAL	G protein subunit alpha L
ENST00000334103.11	1	48713589	48713589	8.59241e-15	3.8751e-11	40.6296	-50346	ENSG00000186094	AGBL4	ATP/GTP binding protein like 4
ENST00000334134.4	11	69833173	69833173	2.32178e-05	0.0047303	-28.5034	-13758	ENSG00000186895	FGF3	fibroblast growth factor 3
ENST00000334163.4	1	145834165	145834165	6.38156e-10	7.47791e-07	57.0776	9967	ENSG00000186141	POLR3C	RNA polymerase III subunit C
ENST00000334181.5	19	57441753	57441753	3.4582e-07	0.00016427	-34.6582	6430	ENSG00000186230	ZNF749	zinc finger protein 749
ENST00000334192.8	14	99818842	99818842	2.72902e-05	0.00534136	34.0642	25501	ENSG00000066629	EML1	EMAP like 1
ENST00000334197.11	19	53147102	53147102	9.18617e-07	0.000367681	-31.9176	11930	ENSG00000197937	ZNF347	zinc finger protein 347
ENST00000334205.9	11	64362249	64362249	5.76233e-07	0.000250946	28.8729	3089	ENSG00000162302	RPS6KA4	ribosomal protein S6 kinase A4
ENST00000334325.2	3	57004212	57004212	2.37392e-15	1.24257e-11	52.9825	-56452	ENSG00000186451	SPATA12	spermatogenesis associated 12
ENST00000334346.3	16	56651706	56651706	1.09702e-05	0.00267394	38.4804	-180	ENSG00000169688	MT1B	metallothionein 1B
ENST00000334348.7	7	76506360	76506360	8.53409e-06	0.00220531	25.9206	-4068	ENSG00000243566	UPK3B	uroplakin 3B
ENST00000334350.7	16	56655839	56655839	2.08511e-16	1.42787e-12	58.2729	-2120	ENSG00000198417	MT1F	metallothionein 1F
ENST00000334379.11	6	126091807	126091807	1.39544e-05	0.00322033	26.0911	105269	ENSG00000066651	TRMT11	tRNA methyltransferase 11 homolog
ENST00000334418.6	11	118999106	118999106	2.38552e-06	0.000800728	50.9804	970	ENSG00000186166	CCDC84	coiled-coil domain containing 84
ENST00000334464.7	10	117378014	117378014	5.35657e-06	0.00153124	-27.4286	-2575	ENSG00000165650	PDZD8	PDZ domain containing 8
ENST00000334512.10	10	79098788	79098788	1.49812e-05	0.00340137	26.3393	29824	ENSG00000108175	ZMIZ1	zinc finger MIZ-type containing 1
ENST00000334527.11	17	8431129	8431129	4.89083e-05	0.00823183	35.822	-4732	ENSG00000166579	NDEL1	nudE neurodevelopment protein 1 like 1
ENST00000334528.13	15	33060788	33060788	1.41108e-06	0.000522212	39.5833	7097	ENSG00000248905	FMN1	formin 1
ENST00000334534.10	20	10443549	10443549	5.6114e-07	0.000245729	-41.0817	8246	ENSG00000149346	SLX4IP	SLX4 interacting protein
ENST00000334549.1	10	117202391	117202391	2.05405e-10	2.77365e-07	39.3916	4904	ENSG00000186795	KCNK18	potassium two pore domain channel subfamily K member 18
ENST00000334575.6	6	52813634	52813634	5.98788e-06	0.00167444	-41.1765	-9819	ENSG00000243955	GSTA1	glutathione S-transferase alpha 1
ENST00000334602.10	5	1284020	1284020	4.74085e-17	3.84687e-13	63.7631	10970	ENSG00000164362	TERT	telomerase reverse transcriptase
ENST00000334654.4	14	92953102	92953102	3.06924e-09	2.91237e-06	28.75	29928	ENSG00000100604	CHGA	chromogranin A
ENST00000334678.8	22	39544867	39544867	4.19741e-06	0.00126182	-38.588	-12120	ENSG00000187051	RPS19BP1	ribosomal protein S19 binding protein 1
ENST00000334705.12	8	123760949	123760949	3.83113e-05	0.00688753	41.5166	-7490	ENSG00000176853	FAM91A1	family with sequence similarity 91 member A1
ENST00000334708.4	14	94446805	94446805	1.04816e-07	6.0206e-05	-37.0162	5996	ENSG00000186910	SERPINA11	serpin family A member 11
ENST00000334793.5	1	47471860	47471860	2.26056e-08	1.63062e-05	-39.7084	35845	ENSG00000186564	FOXD2	forkhead box D2
ENST00000334810.5	9	124455979	124455979	7.02756e-07	0.000294745	-37.3408	3890	ENSG00000180264	ADGRD2	adhesion G protein-coupled receptor D2
ENST00000334830.11	4	67983658	67983658	8.93155e-07	0.000359494	45.9829	-19519	ENSG00000187054	TMPRSS11A	transmembrane serine protease 11A
ENST00000334859.8	3	197801904	197801904	1.69577e-09	1.7366e-06	-43.3876	10632	ENSG00000186001	LRCH3	leucine rich repeats and calponin homology domain containing 3
ENST00000334962.9	17	64852994	64852994	2.11673e-06	0.000726055	32.4862	10592	ENSG00000176809	LRRC37A3	leucine rich repeat containing 37 member A3
ENST00000335012.3	3	185085565	185085565	3.04707e-05	0.00579955	33.5698	67496	ENSG00000187068	C3orf70	chromosome 3 open reading frame 70
ENST00000335017.1	12	48335051	48335051	3.29448e-05	0.00614699	-33.7313	6073	ENSG00000187166	H1FNT	H1 histone family member N, testis specific
ENST00000335071.4	1	47418556	47418556	1.69612e-07	9.04785e-05	-42.4213	2273	ENSG00000186790	FOXE3	forkhead box E3
ENST00000335093.5	21	30780184	30780184	5.12324e-05	0.00850399	32.2288	-24757	ENSG00000187005	KRTAP21-1	keratin associated protein 21-1
ENST00000335154.10	12	49709763	49709763	4.04112e-06	0.00122405	-25.9377	-2359	ENSG00000161791	FMNL3	formin like 3
ENST00000335247.11	2	127191951	127191951	2.44022e-05	0.00490857	28.9746	13817	ENSG00000186684	CYP27C1	cytochrome P450 family 27 subfamily C member 1
ENST00000335255.10	17	82523955	82523955	4.2839e-05	0.00746794	30.5128	4225	ENSG00000141568	FOXK2	forkhead box K2
ENST00000335302.5	9	122497058	122497058	4.06566e-06	0.00123033	47.1178	-13744	ENSG00000197233	OR1J2	olfactory receptor family 1 subfamily J member 2
ENST00000335350.10	10	71090101	71090101	3.34079e-09	3.13702e-06	41.3675	-122469	ENSG00000107731	UNC5B	unc-5 netrin receptor B
ENST00000335367.7	7	151125105	151125105	6.1275e-05	0.00964312	-33.7255	10429	ENSG00000133612	AGAP3	ArfGAP with GTPase domain, ankyrin repeat and PH domain 3
ENST00000335390.6	2	62542852	62542852	1.5997e-08	1.21199e-05	-37.7232	-36658	ENSG00000186889	TMEM17	transmembrane protein 17
ENST00000335422.3	19	51060750	51060750	3.42544e-07	0.00016303	-37.1589	4318	ENSG00000167759	KLK13	kallikrein related peptidase 13
ENST00000335486.10	12	131065270	131065270	2.92464e-08	2.03392e-05	44.7368	-5583	ENSG00000111452	ADGRD1	adhesion G protein-coupled receptor D1
ENST00000335585.9	4	6386645	6386645	2.2235e-05	0.00458327	39.881	-4776	ENSG00000074211	PPP2R2C	protein phosphatase 2 regulatory subunit Bgamma
ENST00000335658.6	3	109351943	109351943	1.36472e-08	1.05752e-05	-48.4634	-14372	ENSG00000121570	DPPA4	developmental pluripotency associated 4
ENST00000335666.4	17	74386494	74386494	5.91096e-06	0.00165724	32.1027	19038	ENSG00000257008	GPR142	G protein-coupled receptor 142
ENST00000335715.9	16	28597573	28597573	7.81881e-06	0.00206088	31.6321	-524	ENSG00000197165	SULT1A2	sulfotransferase family 1A member 2
ENST00000335727.13	22	40201662	40201662	9.40706e-06	0.0023745	36.2963	23722	ENSG00000100354	TNRC6B	trinucleotide repeat containing adaptor 6B
ENST00000335750.6	14	78624986	78624986	4.65955e-05	0.00794624	27.0655	10056	ENSG00000021645	NRXN3	neurexin 3
ENST00000335754.8	3	53884743	53884743	1.8868e-07	9.90013e-05	-29.7872	-2592	ENSG00000113812	ACTR8	actin related protein 8
ENST00000335793.4	17	73397084	73397084	3.15795e-05	0.0059549	-29.0265	-85084	ENSG00000179604	CDC42EP4	CDC42 effector protein 4
ENST00000335934.8	2	24088830	24088830	6.04165e-05	0.00954946	30.0513	-3616	ENSG00000115129	TP53I3	tumor protein p53 inducible protein 3
ENST00000336070.11	6	168051531	168051531	5.9248e-05	0.00942091	37.1861	15993	ENSG00000153303	FRMD1	FERM domain containing 1
ENST00000336152.8	10	90864009	90864009	2.11695e-05	0.00441848	-28.5942	-5971	ENSG00000148680	HTR7	5-hydroxytryptamine receptor 7
ENST00000336332.5	3	126470093	126470093	3.30109e-05	0.00615659	33.5648	5773	ENSG00000070476	ZXDC	ZXD family zinc finger C
ENST00000336349.6	11	18656898	18656898	3.43893e-06	0.00107443	-27.873	-22557	ENSG00000179119	SPTY2D1	SPT2 chromatin protein domain containing 1
ENST00000336431.10	20	34865111	34865111	5.28136e-06	0.00151371	-31.9213	7746	ENSG00000131067	GGT7	gamma-glutamyltransferase 7
ENST00000336440.3	14	68875188	68875188	1.07322e-06	0.000417386	-32.5591	-80453	ENSG00000185650	ZFP36L1	ZFP36 ring finger protein like 1
ENST00000336464.7	11	64594409	64594409	8.09255e-06	0.0021166	44.4805	3148	ENSG00000197891	SLC22A12	solute carrier family 22 member 12
ENST00000336577.9	16	3043300	3043300	2.97446e-06	0.000956603	-40.7576	-3261	ENSG00000008516	MMP25	matrix metallopeptidase 25
ENST00000336578.5	10	68299969	68299969	4.50617e-08	2.94696e-05	32.8358	-2836	ENSG00000108187	PBLD	phenazine biosynthesis like protein domain containing
ENST00000336727.7	4	3326277	3326277	3.18308e-06	0.00101048	28.2284	10211	ENSG00000159788	RGS12	regulator of G protein signaling 12
ENST00000336735.9	14	81534717	81534717	3.87852e-05	0.00694925	36.8291	-865	ENSG00000071537	SEL1L	SEL1L adaptor subunit of ERAD E3 ubiquitin ligase
ENST00000336798.11	1	30872381	30872381	6.90322e-08	4.23337e-05	26.2327	6360	ENSG00000162512	SDC3	syndecan 3
ENST00000336812.5	4	24611641	24611641	6.1745e-15	2.89316e-11	-61.194	-27088	ENSG00000109606	DHX15	DEAH-box helicase 15
ENST00000336898.8	11	75539681	75539681	4.92398e-06	0.00143192	-30.6062	-13741	ENSG00000158555	GDPD5	glycerophosphodiester phosphodiesterase domain containing 5
ENST00000337288.9	2	96218814	96218814	5.97566e-09	5.1863e-06	31.431	-9997	ENSG00000084090	STARD7	StAR related lipid transfer domain containing 7
ENST00000337352.10	9	92984178	92984178	3.0996e-13	9.34366e-10	50.5056	9698	ENSG00000127084	FGD3	FYVE, RhoGEF and PH domain containing 3
ENST00000337386.10	2	190653795	190653795	1.86864e-06	0.000656221	42.924	4714	ENSG00000138386	NAB1	NGFI-A binding protein 1
ENST00000337404.8	6	159700382	159700382	5.20361e-07	0.000230613	-42.2222	-7105	ENSG00000112096	SOD2	superoxide dismutase 2
ENST00000337566.9	22	41519325	41519325	1.33785e-12	3.37579e-09	-30.9282	25138	ENSG00000100413	POLR3H	RNA polymerase III subunit H
ENST00000337743.9	20	13682554	13682554	1.78648e-12	4.35031e-09	-52.8302	-43623	ENSG00000089123	TASP1	taspase 1
ENST00000337774.9	3	187306372	187306372	4.07685e-06	0.00123313	29.5455	-14351	ENSG00000127241	MASP1	mannan binding lectin serine peptidase 1
ENST00000337841.4	9	92040484	92040484	2.89861e-07	0.000141987	-25.3731	74900	ENSG00000090054	SPTLC1	serine palmitoyltransferase long chain base subunit 1
ENST00000337851.8	5	156447092	156447092	3.24474e-05	0.00607684	-36.2319	120337	ENSG00000170624	SGCD	sarcoglycan delta
ENST00000337872.9	4	4292043	4292043	1.26226e-05	0.00298223	-38.3198	1794	ENSG00000168826	ZBTB49	zinc finger and BTB domain containing 49
ENST00000337940.4	3	119783200	119783200	9.38977e-08	5.48519e-05	34.8729	492	ENSG00000144852	NR1I2	nuclear receptor subfamily 1 group I member 2
ENST00000337989.11	22	24168509	24168509	8.44237e-08	5.01332e-05	-28.7337	12673	ENSG00000099991	CABIN1	calcineurin binding protein 1
ENST00000338040.6	3	121603447	121603447	3.89603e-18	4.09062e-14	-62.5117	10070	ENSG00000163833	FBXO40	F-box protein 40
ENST00000338045.7	2	108638654	108638654	4.1726e-06	0.00125585	-25.7608	-16158	ENSG00000169756	LIMS1	LIM zinc finger domain containing 1
ENST00000338087.10	8	133088020	133088020	2.43935e-06	0.000815095	38.0952	14583	ENSG00000155926	SLA	Src like adaptor
ENST00000338101.8	12	117317597	117317597	9.27507e-09	7.57276e-06	50	13478	ENSG00000089250	NOS1	nitric oxide synthase 1
ENST00000338183.8	15	36637531	36637531	6.19361e-05	0.00971448	-34.1346	-3074	ENSG00000186073	C15orf41	chromosome 15 open reading frame 41
ENST00000338205.9	9	111443281	111443281	6.74471e-13	1.86039e-09	47.4359	41077	ENSG00000136813	ECPAS	Ecm29 proteasome adaptor and scaffold
ENST00000338206.6	4	68636244	68636244	1.9357e-05	0.00412645	-32.4117	34409	ENSG00000196620	UGT2B15	UDP glucuronosyltransferase family 2 member B15
ENST00000338244.6	20	4989467	4989467	7.53133e-08	4.54948e-05	-43.1034	12044	ENSG00000089057	SLC23A2	solute carrier family 23 member 2
ENST00000338264.8	15	44747649	44747649	6.00555e-11	9.41159e-08	57.8723	11085	ENSG00000185880	TRIM69	tripartite motif containing 69
ENST00000338325.1	1	33788815	33788815	3.17615e-25	2.10992e-20	-70.0549	25405	ENSG00000121904	CSMD2	CUB and Sushi multiple domains 2
ENST00000338376.8	15	40733258	40733258	1.13189e-08	8.9905e-06	-44.3883	21997	ENSG00000137824	RMDN3	regulator of microtubule dynamics 3
[truncated: 7,838 more rows]

## Sheet: CVID_IEL vs Control
feature.name	chr	start	end	pvalue	qvalue	meth.diff	dist.to.feature	ensembl_gene_id	hgnc_symbol	entrezgene_description
ENST00000001008.6	12	2776963	2776963	1.21226e-10	1.54112e-07	37.1457	-18007	ENSG00000004478	FKBP4	FKBP prolyl isomerase 4
ENST00000001146.6	2	72210857	72210857	3.9999e-05	0.00555466	26.0465	-62820	ENSG00000003137	CYP26B1	cytochrome P450 family 26 subfamily B member 1
ENST00000005257.7	7	39633948	39633948	4.15045e-05	0.00569997	-25.6646	10378	ENSG00000006451	RALA	RAS like proto-oncogene A
ENST00000005260.9	7	98388181	98388181	5.97298e-07	0.000217066	36.3318	12910	ENSG00000006453	BAIAP2L1	BAI1 associated protein 2 like 1
ENST00000005284.3	16	24286773	24286773	4.6944e-05	0.00622183	26.8611	31222	ENSG00000006116	CACNG3	calcium voltage-gated channel auxiliary subunit gamma 3
ENST00000005756.4	2	158095715	158095715	1.17827e-05	0.00228035	30.3488	-6155	ENSG00000007001	UPP2	uridine phosphorylase 2
ENST00000005995.8	16	2821553	2821553	1.05383e-06	0.00034486	-36.1582	4318	ENSG00000007038	PRSS21	serine protease 21
ENST00000006750.7	17	63944014	63944014	2.07846e-09	1.81298e-06	52.7203	-11661	ENSG00000007312	CD79B	CD79b molecule
ENST00000007510.8	19	35791714	35791714	5.58595e-08	3.03398e-05	36.2216	16114	ENSG00000004777	ARHGAP33	Rho GTPase activating protein 33
ENST00000007722.11	17	50071048	50071048	1.40167e-09	1.28807e-06	-36.658	14610	ENSG00000005884	ITGA3	integrin subunit alpha 3
ENST00000008391.3	6	50709091	50709091	7.91679e-05	0.00892933	-27.8968	-4737	ENSG00000008197	TFAP2D	transcription factor AP-2 delta
ENST00000008527.10	12	107127751	107127751	2.61026e-07	0.000109469	38.091	-34203	ENSG00000008405	CRY1	cryptochrome circadian regulator 1
ENST00000008938.5	19	46022444	46022444	5.49238e-07	0.00020277	-28.3838	610	ENSG00000008438	PGLYRP1	peptidoglycan recognition protein 1
ENST00000009041.11	7	38055156	38055156	4.89388e-05	0.00639935	-26.9317	-123066	ENSG00000010270	STARD3NL	STARD3 N-terminal like
ENST00000009105.5	1	209599142	209599142	3.24471e-05	0.00479318	-31.0834	15427	ENSG00000008118	CAMK1G	calcium/calmodulin dependent protein kinase IG
ENST00000009530.12	5	150404315	150404315	7.02555e-06	0.00153701	28.1019	8437	ENSG00000019582	CD74	CD74 molecule
ENST00000010299.10	1	27741369	27741369	2.05354e-05	0.00345113	31.1119	15314	ENSG00000009780	FAM76A	family with sequence similarity 76 member A
ENST00000011292.8	7	130377308	130377308	4.45285e-09	3.51128e-06	-41.1142	-3186	ENSG00000091704	CPA1	carboxypeptidase A1
ENST00000011473.6	7	106152476	106152476	2.95311e-10	3.34656e-07	27.8146	-39901	ENSG00000008282	SYPL1	synaptophysin like 1
ENST00000011619.6	6	13715714	13715714	2.27223e-05	0.00371394	-30.8642	-3880	ENSG00000010017	RANBP9	RAN binding protein 9
ENST00000011684.11	12	6295929	6295929	1.44997e-05	0.00266741	29.8701	-14507	ENSG00000008323	PLEKHG6	pleckstrin homology and RhoGEF domain containing G6
ENST00000012134.7	6	142900416	142900416	1.42198e-05	0.00262862	-27.6667	44616	ENSG00000010818	HIVEP2	human immunodeficiency virus type I enhancer binding protein 2
ENST00000013070.11	14	93244519	93244519	5.89934e-07	0.000214888	-28.4512	37265	ENSG00000012963	UBR7	ubiquitin protein ligase E3 component n-recognin 7 (putative)
ENST00000013125.8	14	50527296	50527296	5.2797e-08	2.89531e-05	27.608	5314	ENSG00000012983	MAP4K5	mitogen-activated protein kinase kinase kinase kinase 5
ENST00000013222.5	7	30741589	30741589	7.59473e-05	0.00867681	34.2105	-10546	ENSG00000241644	INMT	indolethylamine N-methyltransferase
ENST00000014914.5	12	12888135	12888135	2.03668e-09	1.78053e-06	48.0698	-2647	ENSG00000013588	GPRC5A	G protein-coupled receptor class C group 5 member A
ENST00000019103.7	2	119527791	119527791	1.18392e-06	0.000379043	-27.7983	-3298	ENSG00000080293	SCTR	secretin receptor
ENST00000020926.8	11	45302302	45302302	9.81972e-06	0.00198687	30.297	-15962	ENSG00000019505	SYT13	synaptotagmin 13
ENST00000020945.4	8	48920004	48920004	3.59579e-05	0.0051511	-27.6339	1426	ENSG00000019549	SNAI2	snail family transcriptional repressor 2
ENST00000023064.9	19	32870325	32870325	2.38223e-05	0.00384184	37.6493	-559	ENSG00000021488	SLC7A9	solute carrier family 7 member 9
ENST00000023939.8	20	56461904	56461904	2.54221e-05	0.0040268	26.1967	-6681	ENSG00000022277	RTF2	replication termination factor 2
ENST00000027335.8	8	94166899	94166899	3.87002e-09	3.10583e-06	39.2045	41657	ENSG00000079112	CDH17	cadherin 17
ENST00000037502.11	1	171684458	171684458	6.41647e-06	0.00143322	42.8042	-31771	ENSG00000034971	MYOC	myocilin
ENST00000037869.7	2	70327423	70327423	9.93154e-10	9.57344e-07	-37.2381	-25334	ENSG00000035141	FAM136A	family with sequence similarity 136 member A
ENST00000038176.8	8	58691646	58691646	1.93981e-07	8.58914e-05	-30.5818	-31794	ENSG00000035681	NSMAF	neutral sphingomyelinase activation associated factor
ENST00000040663.8	19	13761425	13761425	1.8565e-12	3.9512e-09	43.3561	-3097	ENSG00000037757	MRI1	methylthioribose-1-phosphate isomerase 1
ENST00000040877.2	1	234428788	234428788	2.91578e-07	0.000120171	27.8535	50392	ENSG00000059588	TARBP1	TAR (HIV-1) RNA binding protein 1
ENST00000042931.1	19	12752229	12752229	2.76842e-06	0.000745852	-29.1139	-364	ENSG00000039987	BEST2	bestrophin 2
ENST00000043402.8	22	20270794	20270794	4.14685e-06	0.00102265	25.4231	-2477	ENSG00000040608	RTN4R	reticulon 4 receptor
ENST00000045083.6	20	50630901	50630901	5.33694e-08	2.92114e-05	25.6855	5989	ENSG00000042062	RIPOR3	RIPOR family member 3
ENST00000045347.11	14	88386514	88386514	9.03352e-06	0.00186482	31.0245	697	ENSG00000042317		spermatogenesis associated 7
ENST00000053243.6	16	11958625	11958625	2.44168e-14	8.28361e-11	44.7317	-6585	ENSG00000048462	TNFRSF17	TNF receptor superfamily member 17
ENST00000053468.4	6	42224106	42224106	3.81426e-05	0.00536881	34.3333	-6246	ENSG00000048544	MRPS10	mitochondrial ribosomal protein S10
ENST00000053867.8	17	44342374	44342374	8.30364e-24	2.6379e-19	-65.5229	-2928	ENSG00000030582	GRN	granulin precursor
ENST00000054650.8	1	6622612	6622612	3.91832e-05	0.00547356	26.2088	-2254	ENSG00000041988	THAP3	THAP domain containing 3
ENST00000054666.11	1	7764780	7764780	1.34568e-05	0.00252079	31.9938	-6516	ENSG00000049245	VAMP3	vesicle associated membrane protein 3
ENST00000056233.4	7	26154493	26154493	2.61755e-07	0.000109727	40.7763	2297	ENSG00000050344	NFE2L3	nuclear factor, erythroid 2 like 3
ENST00000061240.7	4	165818569	165818569	1.12292e-07	5.44656e-05	43.9614	-54668	ENSG00000038295	TLL1	tolloid like 1
ENST00000064724.7	3	170415851	170415851	1.60425e-05	0.00287567	28.6366	-3014	ENSG00000013297	CLDN11	claudin 11
ENST00000064778.8	11	73619491	73619491	3.54022e-10	3.91887e-07	32.0057	-21303	ENSG00000054965	FAM168A	family with sequence similarity 168 member A
ENST00000070846.10	12	32872588	32872588	1.97901e-05	0.00335961	29.1616	24169	ENSG00000057294	PKP2	plakophilin 2
ENST00000072869.9	7	140661122	140661122	2.60517e-05	0.00409969	33.2133	-11823	ENSG00000133597	ADCK2	aarF domain containing kinase 2
ENST00000078429.9	19	3082131	3082131	3.06088e-05	0.00459898	27.8662	-12231	ENSG00000088256	GNA11	G protein subunit alpha 11
ENST00000078445.7	19	4153165	4153165	1.20861e-05	0.00232549	31.2553	-466	ENSG00000060566	CREB3L3	cAMP responsive element binding protein 3 like 3
ENST00000084798.9	19	48642256	48642256	4.16486e-11	6.06985e-08	53.8394	3932	ENSG00000063180	CA11	carbonic anhydrase 11
ENST00000086933.2	22	19147666	19147666	3.83397e-15	1.60509e-11	48.2348	2618	ENSG00000063515	GSC2	goosecoid homeobox 2
ENST00000160298.8	19	7582678	7582678	1.34357e-05	0.00251804	25.431	-13224	ENSG00000076826	CAMSAP3	calmodulin regulated spectrin associated protein family member 3
ENST00000160373.8	7	117787957	117787957	8.30856e-12	1.46787e-08	49.3503	85485	ENSG00000077063	CTTNBP2	cortactin binding protein 2
ENST00000160740.7	19	42278440	42278440	3.85671e-05	0.00541165	31.2121	-5580	ENSG00000079432	CIC	capicua transcriptional repressor
ENST00000164133.7	11	64923814	64923814	5.15301e-05	0.00663568	26.0399	-875	ENSG00000068971	PPP2R5B	protein phosphatase 2 regulatory subunit B'beta
ENST00000164139.4	11	64762735	64762735	1.96807e-06	0.000569472	33.4454	-2762	ENSG00000068976	PYGM	glycogen phosphorylase, muscle associated
ENST00000164227.10	19	44752539	44752539	9.25847e-06	0.00190014	-28.3993	3833	ENSG00000069399	BCL3	BCL3 transcription coactivator
ENST00000165524.1	2	237575578	237575578	7.85683e-06	0.00167742	-33.4428	9006	ENSG00000071677	PRLH	prolactin releasing hormone
ENST00000166244.8	1	22560595	22560595	5.73005e-09	4.35776e-06	34.0336	-2894	ENSG00000070886	EPHA8	EPH receptor A8
ENST00000167586.7	17	41579527	41579527	9.18169e-06	0.00188738	26.2144	7369	ENSG00000186847	KRT14	keratin 14
ENST00000168148.8	2	234054263	234054263	7.52703e-06	0.00162293	-35.0588	3563	ENSG00000072080	SPP2	secreted phosphoprotein 2
ENST00000168712.3	11	69761060	69761060	8.67682e-06	0.00180823	28.2281	14282	ENSG00000075388	FGF4	fibroblast growth factor 4
ENST00000169298.8	3	186927836	186927836	3.31315e-06	0.000858996	25.854	-2690	ENSG00000073849	ST6GAL1	ST6 beta-galactoside alpha-2,6-sialyltransferase 1
ENST00000170168.9	19	1850166	1850166	4.70177e-05	0.00622883	33.1279	-1684	ENSG00000079313	REXO1	RNA exonuclease 1 homolog
ENST00000171111.10	19	10508625	10508625	8.46519e-07	0.00028889	-33.0999	-5270	ENSG00000079999	KEAP1	kelch like ECH associated protein 1
ENST00000171887.8	2	217955220	217955220	1.38894e-08	9.26627e-06	-38	-11093	ENSG00000079308	TNS1	tensin 1
ENST00000172229.8	17	49483894	49483894	1.68512e-06	0.000503508	-25.5411	-11399	ENSG00000064300	NGFR	nerve growth factor receptor
ENST00000173229.7	17	9023727	9023727	5.2087e-05	0.00668291	-25.2162	2219	ENSG00000065320	NTN1	netrin 1
ENST00000173527.6	5	129093819	129093819	6.13102e-05	0.00748228	35.4518	-930	ENSG00000066583	ISOC1	isochorismatase domain containing 1
ENST00000175756.10	2	130371776	130371776	1.47265e-05	0.00269827	-25.7354	15722	ENSG00000072135	PTPN18	protein tyrosine phosphatase non-receptor type 18
ENST00000176763.10	5	172127468	172127468	3.60102e-06	0.000917093	-30.7632	60757	ENSG00000072786	STK10	serine/threonine kinase 10
ENST00000177694.2	17	47758100	47758100	6.72818e-07	0.000239594	35.4925	24866	ENSG00000073861	TBX21	T-box 21
ENST00000180166.6	8	16982212	16982212	1.65751e-09	1.49037e-06	43.6769	20134	ENSG00000078579	FGF20	fibroblast growth factor 20
ENST00000181796.6	10	14749642	14749642	7.05652e-06	0.00154256	36.1905	25256	ENSG00000065809	FAM107B	family with sequence similarity 107 member B
ENST00000182290.8	11	2288667	2288667	6.08146e-09	4.58586e-06	37.6912	-13346	ENSG00000064201	TSPAN32	tetraspanin 32
ENST00000182377.8	12	29206812	29206812	5.51057e-07	0.000203297	-29.1486	-16853	ENSG00000064763	FAR2	fatty acyl-CoA reductase 2
ENST00000183605.10	3	138047166	138047166	9.26779e-08	4.64567e-05	44.4979	37003	ENSG00000066405	CLDN18	claudin 18
ENST00000185206.12	6	46060939	46060939	2.09094e-06	0.000597177	38.7978	19410	ENSG00000112782	CLIC5	chloride intracellular channel 5
ENST00000186436.10	2	97965372	97965372	1.72053e-05	0.00302944	30.446	30577	ENSG00000075568	TMEM131	transmembrane protein 131
ENST00000187608.13	19	41584481	41584481	5.92199e-05	0.00730863	39.1941	8248	ENSG00000007129	CEACAM21	carcinoembryonic antigen related cell adhesion molecule 21
ENST00000190983.4	20	44718084	44718084	4.96739e-05	0.00646728	28.402	2841	ENSG00000064205	CCN5	cellular communication network factor 5
ENST00000193391.8	3	101324643	101324643	2.09662e-05	0.00350388	-41.1233	-4069	ENSG00000081148	IMPG2	interphotoreceptor matrix proteoglycan 2
ENST00000194118.8	5	141903933	141903933	2.24135e-05	0.00367717	28.1503	-19922	ENSG00000081791	DELE1	DAP3 binding cell death enhancer 1
ENST00000194130.7	7	123208103	123208103	3.1793e-06	0.000831983	29.9636	-8135	ENSG00000081800	SLC13A1	solute carrier family 13 member 1
ENST00000195649.10	6	83707753	83707753	5.06693e-05	0.00655697	26.1786	1376	ENSG00000065609	SNAP91	synaptosome associated protein 91
ENST00000196061.5	1	11941624	11941624	7.40497e-05	0.00852755	30.8259	6909	ENSG00000083444	PLOD1	procollagen-lysine,2-oxoglutarate 5-dioxygenase 1
ENST00000196169.7	13	60394606	60394606	7.94805e-08	4.07829e-05	-45.0844	-1851	ENSG00000083544	TDRD3	tudor domain containing 3
ENST00000198767.10	16	15104600	15104600	2.47498e-11	3.84089e-08	36.1462	-10284	ENSG00000085721	RRN3	RRN3 homolog, RNA polymerase I transcription factor
ENST00000198801.10	11	75693658	75693658	1.69507e-05	0.00299645	37.0909	-24180	ENSG00000166391	MOGAT2	monoacylglycerol O-acyltransferase 2
ENST00000199320.9	5	62404908	62404908	3.56196e-05	0.00511627	34.5765	-1004	ENSG00000086189	DIMT1	DIMT1 rRNA methyltransferase and ribosome maturation factor
ENST00000199764.7	19	41745766	41745766	3.94483e-05	0.00550099	-26.5561	-9764	ENSG00000086548	CEACAM6	carcinoembryonic antigen related cell adhesion molecule 6
ENST00000199936.9	16	82035441	82035441	3.09481e-06	0.000814286	29.152	190	ENSG00000086696	HSD17B2	hydroxysteroid 17-beta dehydrogenase 2
ENST00000200652.4	5	132321728	132321728	1.45478e-08	9.64226e-06	27.3815	27336	ENSG00000197208	SLC22A4	solute carrier family 22 member 4
ENST00000201586.6	19	48553985	48553985	1.43945e-05	0.00265319	26.7552	1912	ENSG00000088002	SULT2B1	sulfotransferase family 2B member 1
ENST00000201963.3	20	32779272	32779272	1.53916e-07	7.08489e-05	46.6667	-580	ENSG00000088305	DNMT3B	DNA methyltransferase 3 beta
ENST00000202017.6	20	31938599	31938599	5.51831e-06	0.00127496	31.3978	13448	ENSG00000088356	PDRG1	p53 and DNA damage regulated 1
ENST00000202677.12	20	20665433	20665433	4.79739e-06	0.00114314	26.5985	47212	ENSG00000188559	RALGAPA2	Ral GTPase activating protein catalytic alpha subunit 2
ENST00000203001.7	20	5932575	5932575	8.56562e-06	0.00179121	-28.2162	17959	ENSG00000089195	TRMT6	tRNA methyltransferase 6
ENST00000203664.10	14	94026029	94026029	2.47028e-05	0.00394285	31.7986	-311	ENSG00000089723	OTUB2	OTU deubiquitinase, ubiquitin aldehyde binding 2
ENST00000204517.11	16	4265214	4265214	3.0744e-05	0.00461417	33.2755	7810	ENSG00000090447	TFAP4	transcription factor AP-4
ENST00000204549.9	15	65150184	65150184	1.72904e-09	1.54535e-06	-47.2783	-16377	ENSG00000090470	PDCD7	programmed cell death 7
ENST00000204566.7	15	64992686	64992686	2.16791e-21	4.02853e-17	65.749	-2773	ENSG00000090487	SPG21	SPG21 abhydrolase domain containing, maspardin
ENST00000205948.11	17	66260926	66260926	4.48916e-05	0.00602468	-25.4919	-31512	ENSG00000091583	APOH	apolipoprotein H
ENST00000206423.7	3	112637130	112637130	1.22323e-05	0.00234679	30.5882	4140	ENSG00000091986	CCDC80	coiled-coil domain containing 80
ENST00000206446.4	14	24526254	24526254	1.11079e-06	0.000359755	25.8427	-17990	ENSG00000092009	CMA1	chymase 1
ENST00000210444.6	9	98085014	98085014	4.45921e-08	2.50889e-05	36.8718	28284	ENSG00000095380	NANS	N-acetylneuraminate synthase
ENST00000211122.4	6	52911023	52911023	6.82179e-07	0.000242269	28.8235	-1326	ENSG00000174156	GSTA3	glutathione S-transferase alpha 3
ENST00000211314.5	6	52683575	52683575	6.11064e-10	6.27339e-07	34.7368	12464	ENSG00000096092	TMEM14A	transmembrane protein 14A
ENST00000212015.11	10	67882196	67882196	6.65756e-09	4.95584e-06	46.6698	-2460	ENSG00000096717	SIRT1	sirtuin 1
ENST00000212355.9	1	91887081	91887081	2.24372e-05	0.00367994	26.8488	-931	ENSG00000069702	TGFBR3	transforming growth factor beta receptor 3
ENST00000215368.4	19	1293824	1293824	5.7463e-06	0.00131591	27.913	7953	ENSG00000099617	EFNA2	ephrin A2
ENST00000215565.3	19	14567698	14567698	2.47968e-05	0.00395479	27.4632	4369	ENSG00000099795	NDUFB7	NADH:ubiquinone oxidoreductase subunit B7
ENST00000215567.10	19	14538025	14538025	1.88285e-05	0.00324042	27.1266	8433	ENSG00000099797	TECR	trans-2,3-enoyl-CoA reductase
ENST00000215727.10	22	20714590	20714590	4.60907e-07	0.000175656	-34.1196	-59523	ENSG00000099937	SERPIND1	serpin family D member 1
ENST00000215754.8	22	23891810	23891810	3.78829e-06	0.000953268	36.1985	-2573	ENSG00000240972	MIF	macrophage migration inhibitory factor
ENST00000215781.3	22	30268176	30268176	4.22531e-05	0.00577252	25.0411	-1326	ENSG00000099985	OSM	oncostatin M
ENST00000215790.11	22	30340157	30340157	6.52835e-24	2.11125e-19	73.1298	-13112	ENSG00000099992	TBC1D10A	TBC1 domain family member 10A
ENST00000215793.13	22	30360917	30360917	2.25154e-13	5.98811e-10	47.4359	-4024	ENSG00000099995	SF3A1	splicing factor 3a subunit 1
ENST00000215855.7	22	25161644	25161644	6.0492e-19	6.46114e-15	-49.9768	-38214	ENSG00000100053	CRYBB3	crystallin beta B3
ENST00000215862.8	22	30963585	30963585	4.55675e-05	0.00609257	31.8176	4617	ENSG00000133422	MORC2	MORC family CW-type zinc finger 2
ENST00000215882.10	22	19180288	19180288	9.13176e-18	7.35384e-14	36.1614	-1553	ENSG00000100075	SLC25A1	solute carrier family 25 member 1
ENST00000215885.4	22	31136974	31136974	1.67582e-08	1.08893e-05	39.0158	3535	ENSG00000100078	PLA2G3	phospholipase A2 group III
ENST00000215886.6	22	37581074	37581074	4.37003e-05	0.00591339	-29.9749	-988	ENSG00000100079	LGALS2	galectin 2
ENST00000215906.6	22	26375020	26375020	2.8271e-06	0.000758514	-35.8974	-54240	ENSG00000128203	ASPHD2	aspartate beta-hydroxylase domain containing 2
ENST00000216014.9	22	38483682	38483682	4.34508e-05	0.00588918	30.1526	15588	ENSG00000100196	KDELR3	KDEL endoplasmic reticulum protein retention receptor 3
ENST00000216029.7	22	38659043	38659043	6.08676e-09	4.58865e-06	52.0058	2390	ENSG00000100211	CBY1	chibby family member 1, beta catenin antagonist
ENST00000216038.6	22	32408024	32408024	7.25089e-08	3.77276e-05	34.5189	4224	ENSG00000100220	RTCB	RNA 2',3'-cyclic phosphate and 5'-OH ligase
ENST00000216039.9	22	38696519	38696519	2.15535e-16	1.22206e-12	61.8415	4149	ENSG00000100221	JOSD1	Josephin domain containing 1
ENST00000216044.10	22	38704122	38704122	8.34078e-10	8.22738e-07	44.658	-1822	ENSG00000100226	GTPBP1	GTP binding protein 1
ENST00000216061.9	22	50397167	50397167	3.16489e-05	0.00470734	-41.3793	25097	ENSG00000100239	PPP6R2	protein phosphatase 6 regulatory subunit 2
ENST00000216071.4	22	29064014	29064014	3.59417e-07	0.000143185	-34.2236	-2171	ENSG00000100249	C22orf31	chromosome 22 open reading frame 31
ENST00000216122.9	22	35425377	35425377	6.52363e-07	0.000233445	29.489	25239	ENSG00000100297	MCM5	minichromosome maintenance complex component 5
ENST00000216133.10	22	39156069	39156069	1.83886e-05	0.00318304	-26.4858	-3390	ENSG00000100307	CBX7	chromobox 7
ENST00000216144.4	22	29728380	29728380	5.14941e-06	0.00120787	-30.7954	8379	ENSG00000100314	CABP7	calcium binding protein 7
ENST00000216160.11	22	39394185	39394185	5.49994e-10	5.74453e-07	-48.7327	-5595	ENSG00000100324	TAB1	TGF-beta activated kinase 1 (MAP3K7) binding protein 1
ENST00000216185.7	22	36492598	36492598	5.70245e-09	4.34059e-06	26.3667	-10959	ENSG00000100348	TXN2	thioredoxin 2
ENST00000216200.9	22	36821128	36821128	4.29964e-08	2.43338e-05	-30.1309	-1650	ENSG00000100362	PVALB	parvalbumin
ENST00000216211.9	22	45278318	45278318	4.83294e-06	0.00114981	26.3124	-6631	ENSG00000100373	UPK3A	uroplakin 3A
ENST00000216223.10	22	37147115	37147115	3.34417e-06	0.000865558	-25.6362	2802	ENSG00000100385	IL2RB	interleukin 2 receptor subunit beta
ENST00000216241.14	22	41231151	41231151	5.04088e-08	2.78449e-05	26.5395	9781	ENSG00000100399	CHADL	chondroadherin like
ENST00000216259.8	22	41600127	41600127	1.67678e-10	2.04848e-07	-31.9107	-10288	ENSG00000100417	PMM1	phosphomannomutase 1
ENST00000216264.13	22	46723403	46723403	8.18327e-11	1.09341e-07	29.2222	14850	ENSG00000100422	CERK	ceramide kinase
ENST00000216274.10	14	24341692	24341692	1.54246e-06	0.000469662	-35.4154	-1702	ENSG00000129465	RIPK3	receptor interacting serine/threonine kinase 3
ENST00000216294.5	14	61780531	61780531	4.11414e-06	0.00101641	30.076	18113	ENSG00000023608	SNAPC1	small nuclear RNA activating complex polypeptide 1
ENST00000216373.10	14	50248924	50248924	1.84576e-10	2.2269e-07	-38.9991	-17347	ENSG00000100485	SOS2	SOS Ras/Rho guanine nucleotide exchange factor 2
ENST00000216378.2	14	50408957	50408957	1.83249e-13	4.9731e-10	-48.8006	-11554	ENSG00000100490	CDKL1	cyclin dependent kinase like 1
ENST00000216446.9	14	67419312	67419312	4.15978e-05	0.0057097	29.1271	-7148	ENSG00000100558	PLEK2	pleckstrin 2
ENST00000216455.9	14	58224816	58224816	4.02433e-28	3.51251e-23	69.7623	-20027	ENSG00000100567	PSMA3	proteasome subunit alpha 3
ENST00000216487.12	14	92429082	92429082	3.48019e-10	3.86828e-07	-34.2773	-84699	ENSG00000100599	RIN3	Ras and Rab interactor 3
ENST00000216489.8	14	77697507	77697507	1.14056e-07	5.51542e-05	45.1493	10517	ENSG00000100601	ALKBH1	alkB homolog 1, histone H2A dioxygenase
ENST00000216500.9	14	60185043	60185043	4.05083e-05	0.00560378	33.7691	-15188	ENSG00000100612	DHRS7	dehydrogenase/reductase 7
ENST00000216568.11	14	70120111	70120111	6.29957e-05	0.00762584	26.2803	-39906	ENSG00000100678	SLC8A3	solute carrier family 8 member A3
ENST00000216639.8	14	96791727	96791727	1.02697e-06	0.000337657	29.7412	-5655	ENSG00000100749	VRK1	VRK serine/threonine kinase 1
ENST00000216840.10	14	24279157	24279157	4.20971e-06	0.00103431	29.7843	-7419	ENSG00000100949	RABGGTA	Rab geranylgeranyltransferase subunit alpha
ENST00000216879.8	20	1472664	1472664	4.72901e-05	0.00625154	29.5956	-4973	ENSG00000088833	NSFL1C	NSFL1 cofactor
ENST00000217073.6	20	44919777	44919777	2.08251e-19	2.51675e-15	74.0702	9635	ENSG00000101104	PABPC1L	poly(A) binding protein cytoplasmic 1 like
ENST00000217131.6	20	59006177	59006177	2.37729e-05	0.00383667	25.1479	1078	ENSG00000101160	CTSZ	cathepsin Z
ENST00000217254.11	20	774223	774223	2.35008e-05	0.0038057	26.0652	1793	ENSG00000101276	SLC52A3	solute carrier family 52 member 3
ENST00000217289.8	20	6188534	6188534	3.87226e-05	0.0054265	34.0067	-64991	ENSG00000101311	FERMT1	fermitin family member 1
ENST00000217320.8	20	36901349	36901349	4.39177e-07	0.000168792	-28.9144	25213	ENSG00000101342	TLDC2	TBC/LysM-associated domain containing 2
ENST00000217386.2	20	3067925	3067925	4.54998e-08	2.55282e-05	39.9643	-3695	ENSG00000101405	OXT	oxytocin/neurophysin I prepropeptide
ENST00000217402.3	20	33834985	33834985	3.1312e-07	0.000127564	32.1053	23639	ENSG00000101421	CHMP4B	charged multivesicular body protein 4B
ENST00000217407.3	20	38351063	38351063	3.08631e-05	0.00462706	30	4583	ENSG00000129988	LBP	lipopolysaccharide binding protein
ENST00000217515.11	18	56496085	56496085	4.47859e-06	0.00108507	29.3706	142508	ENSG00000091164	TXNL1	thioredoxin like 1
ENST00000218548.10	13	24664838	24664838	7.3827e-11	9.99111e-08	-35.3896	-15573	ENSG00000075673	ATP12A	ATPase H+/K+ transporting non-gastric alpha2 subunit
ENST00000219022.3	13	53043182	53043182	5.94007e-06	0.00134962	30.1249	14371	ENSG00000102837	OLFM4	olfactomedin 4
ENST00000219204.8	16	57225257	57225257	4.09135e-10	4.43965e-07	25.8702	-20002	ENSG00000102931	ARL2BP	ADP ribosylation factor like GTPase 2 binding protein
ENST00000219271.4	16	58044815	58044815	3.41096e-06	0.000878668	25.0627	19063	ENSG00000102996	MMP15	matrix metallopeptidase 15
ENST00000219301.8	16	58302480	58302480	9.498e-06	0.0019372	-30.8007	-7434	ENSG00000103023	PRSS54	serine protease 54
ENST00000219334.10	16	68419390	68419390	8.59737e-09	6.15587e-06	26.8293	29119	ENSG00000103056	SMPD3	sphingomyelin phosphodiesterase 3
ENST00000219368.8	16	74823040	74823040	6.83488e-07	0.000242704	27.907	-48221	ENSG00000103089	FA2H	fatty acid 2-hydroxylase
ENST00000219821.9	16	19437213	19437213	5.4747e-05	0.00692275	25.2902	-19237	ENSG00000103534	TMC5	transmembrane channel like 5
ENST00000220166.9	15	78953122	78953122	2.01554e-06	0.000580181	-36.4035	-8032	ENSG00000103811	CTSH	cathepsin H
ENST00000220507.5	15	40859664	40859664	2.34053e-05	0.00379606	26.3583	14571	ENSG00000104140	RHOV	ras homolog family member V
ENST00000220772.8	8	41360170	41360170	1.12218e-12	2.51404e-09	-33.3898	-50698	ENSG00000104332	SFRP1	secreted frizzled related protein 1
ENST00000220853.8	8	108436010	108436010	6.41952e-14	1.9477e-10	46.9027	-7614	ENSG00000104412	EMC2	ER membrane protein complex subunit 2
ENST00000220856.6	8	133200409	133200409	2.56776e-07	0.000108064	-30.6869	9274	ENSG00000104415	CCN4	cellular communication network factor 4
ENST00000220876.11	8	79599971	79599971	6.31668e-09	4.73678e-06	41.2135	-10843	ENSG00000104435	STMN2	stathmin 2
ENST00000220913.10	8	140535094	140535094	1.59518e-08	1.04373e-05	-29.6015	23774	ENSG00000104472	CHRAC1	chromatin accessibility complex subunit 1
ENST00000221130.11	8	30730007	30730007	1.11587e-14	4.14537e-11	44.3548	-2162	ENSG00000104687	GSR	glutathione-disulfide reductase
ENST00000221265.8	19	39390079	39390079	1.167e-05	0.00226341	26.3443	1028	ENSG00000006712	PAF1	PAF1 homolog, Paf1/RNA polymerase II complex component
ENST00000221363.8	19	12661276	12661276	1.62817e-08	1.06212e-05	-34.9783	5459	ENSG00000104774	MAN2B1	mannosidase alpha class 2B member 1
ENST00000221452.13	19	45018922	45018922	1.15895e-10	1.47991e-07	-48.084	17460	ENSG00000104856	RELB	RELB proto-oncogene, NF-kB subunit
ENST00000221462.9	19	45105080	45105080	9.24767e-05	0.00990927	30.4433	11903	ENSG00000104866	PPP1R37	protein phosphatase 1 regulatory subunit 37
ENST00000221476.4	19	45327688	45327688	5.84755e-07	0.000213388	-28.7431	-4814	ENSG00000104879	CKM	creatine kinase, M-type
ENST00000221480.6	19	7484500	7484500	2.48749e-05	0.00396389	31.0036	4536	ENSG00000104883	PEX11G	peroxisomal biogenesis factor 11 gamma
ENST00000221561.12	19	3065637	3065637	6.50412e-05	0.00779743	28.8156	-2531	ENSG00000104964	TLE5	TLE family member 5, transcriptional modulator
ENST00000221566.7	19	2764727	2764727	1.87933e-07	8.36428e-05	-32.5061	18547	ENSG00000104969	SGTA	small glutamine rich tetratricopeptide repeat containing alpha
ENST00000221671.8	19	16517374	16517374	1.08778e-17	8.59962e-14	45.0546	20982	ENSG00000105072	C19orf44	chromosome 19 open reading frame 44
ENST00000221742.7	19	14970990	14970990	6.82268e-08	3.58628e-05	27.2617	1929	ENSG00000105143	SLC1A6	solute carrier family 1 member 6
ENST00000221770.7	19	29616714	29616714	5.04521e-06	0.00118908	-27.8045	10422	ENSG00000105171	POP4	POP4 homolog, ribonuclease P/MRP subunit
ENST00000221801.8	19	39875965	39875965	5.72568e-06	0.00131208	-31.9738	-29587	ENSG00000105202	FBL	fibrillarin
ENST00000221804.5	19	39737222	39737222	1.15844e-05	0.00225181	-27.3278	808	ENSG00000105205	CLC	Charcot-Leyden crystal galectin
ENST00000221847.6	19	4220009	4220009	3.35979e-08	1.97548e-05	25.0167	-9514	ENSG00000105246	EBI3	Epstein-Barr virus induced 3
ENST00000222002.4	19	47884593	47884593	1.66387e-06	0.000498849	28.9034	1723	ENSG00000105398	SULT2A1	sulfotransferase family 2A member 1
ENST00000222008.11	19	41970921	41970921	1.57714e-06	0.000478023	31.9629	-11601	ENSG00000105404	RABAC1	Rab acceptor 1
ENST00000222157.5	19	48759871	48759871	1.31652e-08	8.84806e-06	25.8225	3786	ENSG00000105550	FGF21	fibroblast growth factor 21
ENST00000222248.4	19	17886711	17886711	8.29564e-06	0.00174817	-29.5621	14768	ENSG00000105641	SLC5A5	solute carrier family 5 member 5
ENST00000222249.13	19	17944546	17944546	4.83622e-06	0.00115049	39.134	-6747	ENSG00000105642	KCNN1	potassium calcium-activated channel subfamily N member 1
ENST00000222271.7	19	18782767	18782767	5.34599e-06	0.00124322	31.6964	8539	ENSG00000105664	COMP	cartilage oligomeric matrix protein
ENST00000222275.2	19	35667562	35667562	4.57096e-05	0.00610627	28.0488	751	ENSG00000105668	UPK1A	uroplakin 1A
ENST00000222345.11	19	37934084	37934084	5.05991e-06	0.0011918	26.1479	26878	ENSG00000105738	SIPA1L3	signal induced proliferation associated 1 like 3
ENST00000222462.3	7	121327592	121327592	1.29557e-06	0.00040776	-34.1667	-1408	ENSG00000002745	WNT16	Wnt family member 16
ENST00000222481.9	7	130254492	130254492	1.08557e-05	0.00214192	-29.0006	-12371	ENSG00000158516	CPA2	carboxypeptidase A2
ENST00000222511.10	7	90358485	90358485	4.9596e-11	7.06344e-08	40.9091	11811	ENSG00000105793	GTPBP10	GTP binding protein 10
ENST00000222644.9	7	24558776	24558776	1.28101e-06	0.00040398	39.9836	-14570	ENSG00000105926	MPP6	membrane palmitoylated protein 6
ENST00000222812.8	7	73723142	73723142	4.08319e-07	0.000159138	35.0108	-3474	ENSG00000106089	STX1A	syntaxin 1A
ENST00000222990.8	7	2332482	2332482	5.19066e-06	0.00121524	33.4309	-18042	ENSG00000106266	SNX8	sorting nexin 8
ENST00000223023.5	7	123713359	123713359	3.97934e-06	0.000990895	36.5795	35645	ENSG00000106299	WASL	WASP like actin nucleation promoting factor
ENST00000223129.8	7	7804709	7804709	1.50887e-06	0.000461074	26.6793	-86103	ENSG00000106399	RPA3	replication protein A3
ENST00000223210.5	7	149820507	149820507	8.44177e-05	0.0093256	26.907	-17868	ENSG00000106479	ZNF862	zinc finger protein 862
ENST00000223293.10	7	150671719	150671719	1.93768e-09	1.70405e-06	-46.6667	-13987	ENSG00000106560	GIMAP2	GTPase, IMAP family member 2
ENST00000223336.10	7	43735099	43735099	1.48872e-05	0.00272119	-32.0724	-5559	ENSG00000106603	COA1	cytochrome c oxidase assembly factor 1 homolog
ENST00000223368.7	7	73561372	73561372	4.92885e-06	0.00116755	34.3863	-3683	ENSG00000106635	BCL7B	BAF chromatin remodeling complex subunit BCL7B
ENST00000223369.3	7	44220272	44220272	8.07514e-12	1.43439e-08	48.7669	19296	ENSG00000106636	YKT6	YKT6 v-SNARE homolog
ENST00000223836.10	9	127873658	127873658	5.33542e-09	4.09731e-06	-42.9545	-115	ENSG00000106992	AK1	adenylate kinase 1
ENST00000223862.2	9	5339798	5339798	9.80748e-06	0.00198472	26.1978	79	ENSG00000107018	RLN1	relaxin 1
ENST00000223864.7	9	5432757	5432757	1.53433e-07	7.06925e-05	-46.0423	5169	ENSG00000107020	PLGRKT	plasminogen receptor with a C-terminal lysine
ENST00000224140.6	9	132377264	132377264	1.66264e-09	1.49466e-06	-38.3765	-22279	ENSG00000107290	SETX	senataxin
ENST00000224356.5	10	93161410	93161410	2.55111e-09	2.16606e-06	37.6847	87519	ENSG00000095596	CYP26A1	cytochrome P450 family 26 subfamily A member 1
ENST00000224756.12	10	84362755	84362755	2.43977e-15	1.07341e-11	-52.3366	34094	ENSG00000107771	CCSER2	coiled-coil serine rich protein 2
ENST00000224949.9	10	3168003	3168003	3.81988e-10	4.18342e-07	-34.1483	4780	ENSG00000107959	PITRM1	pitrilysin metallopeptidase 1
ENST00000224950.8	10	103926882	103926882	2.20399e-05	0.00363145	34.3874	-8699	ENSG00000107960	STN1	STN1 subunit of CST complex
ENST00000225174.8	10	79329404	79329404	2.09665e-06	0.000598493	-26.9932	-18065	ENSG00000108179	PPIF	peptidylprolyl isomerase F
ENST00000225371.6	17	58195094	58195094	2.00269e-05	0.00338896	25.2897	2370	ENSG00000121053	EPX	eosinophil peroxidase
ENST00000225394.7	17	29590261	29590261	3.14066e-05	0.00468303	29.3949	-635	ENSG00000108262	GIT1	GIT ArfGAP 1
ENST00000225512.6	17	46769787	46769787	5.38417e-07	0.000199563	-35.7143	48906	ENSG00000108379	WNT3	Wnt family member 3
ENST00000225538.4	17	3912626	3912626	1.31578e-08	8.84443e-06	45.5128	3840	ENSG00000108405	P2RX1	purinergic receptor P2X 1
ENST00000225698.8	17	5453593	5453593	6.68153e-07	0.000238149	-26.7748	-14439	ENSG00000108561	C1QBP	complement C1q binding protein
ENST00000225719.9	17	30378279	30378279	2.69276e-05	0.0041996	-26.2564	-648	ENSG00000108582	CPD	carboxypeptidase D
ENST00000225823.6	17	33237621	33237621	1.3067e-08	8.79025e-06	-32.2167	55368	ENSG00000108684	ASIC2	acid sensing ion channel subunit 2
ENST00000225899.3	17	41459244	41459244	2.81129e-05	0.00433384	-28.7267	8186	ENSG00000108759	KRT32	keratin 32
ENST00000225927.7	17	42528915	42528915	3.66761e-07	0.000145487	27.6153	-7326	ENSG00000108784	NAGLU	N-acetyl-alpha-glucosaminidase
ENST00000225972.8	17	50399474	50399474	4.7915e-12	9.09154e-09	-39.9368	-1952	ENSG00000108829	LRRC59	leucine rich repeat containing 59
ENST00000226067.10	17	55229789	55229789	8.34813e-12	1.47366e-08	-49.1193	-35171	ENSG00000108924	HLF	HLF transcription factor, PAR bZIP family member
ENST00000226247.2	17	28524482	28524482	6.86812e-05	0.00809675	26.642	543	ENSG00000109101	FOXN1	forkhead box N1
ENST00000226279.8	4	15798278	15798278	1.73894e-19	2.14965e-15	58.7357	19952	ENSG00000004468	CD38	CD38 molecule
ENST00000226299.8	4	17552524	17552524	3.12426e-05	0.00466575	26.0187	-24668	ENSG00000002549	LAP3	leucine aminopeptidase 3
ENST00000226444.4	4	69883588	69883588	1.27216e-05	0.00241616	-27.1527	-23444	ENSG00000109193	SULT1E1	sulfotransferase family 1E member 1
ENST00000226522.8	4	99871794	99871794	3.67175e-07	0.000145618	34.6629	22583	ENSG00000109270	LAMTOR3	late endosomal/lysosomal adaptor, MAPK and MTOR activator 3
ENST00000226798.9	4	189980003	189980003	1.8917e-05	0.00325087	-29.2855	39133	ENSG00000109536	FRG1	FSHD region gene 1
ENST00000227451.4	11	59182454	59182454	3.66673e-07	0.000145486	32.6025	10324	ENSG00000110042	DTX4	deltex E3 ubiquitin ligase 4
ENST00000227638.8	11	94099889	94099889	1.8061e-07	8.09542e-05	35.683	-28952	ENSG00000110218	PANX1	pannexin 1
ENST00000227667.8	11	116826628	116826628	1.36971e-06	0.000426398	30.1546	-3279	ENSG00000110245	APOC3	apolipoprotein C3
ENST00000227752.7	11	117973180	117973180	3.45148e-06	0.000887432	36.3897	-13168	ENSG00000110324	IL10RA	interleukin 10 receptor subunit alpha
ENST00000227880.8	11	60943524	60943524	9.41681e-06	0.00192445	-29.0645	8653	ENSG00000110446	SLC15A3	solute carrier family 15 member 3
ENST00000227918.3	11	62273366	62273366	3.64907e-07	0.000145025	-46.2243	3210	ENSG00000110484	SCGB2A2	secretoglobin family 2A member 2
ENST00000228434.7	12	9760799	9760799	1.35692e-06	0.000423012	-40	103	ENSG00000110848	CD69	CD69 molecule
ENST00000228438.2	12	9872801	9872801	1.84603e-19	2.26582e-15	50.622	-2666	ENSG00000110852	CLEC2B	C-type lectin domain family 2 member B
ENST00000228476.8	12	108882437	108882437	1.12728e-06	0.00036418	-30.6182	2347	ENSG00000110887	DAO	D-amino acid oxidase
ENST00000228534.6	12	56336766	56336766	3.07532e-07	0.000125655	-28.0872	-2118	ENSG00000110944	IL23A	interleukin 23 subunit alpha
ENST00000228641.4	12	80663603	80663603	3.03181e-06	0.000801442	41.1525	-44031	ENSG00000111046	MYF6	myogenic factor 6
ENST00000228705.7	12	62917228	62917228	3.86164e-06	0.000967942	31.279	17923	ENSG00000111110	PPM1H	protein phosphatase, Mg2+/Mn2+ dependent 1H
ENST00000228741.8	12	96190985	96190985	1.3513e-05	0.00252869	28.7279	-3390	ENSG00000111145	ELK3	ETS transcription factor ELK3
ENST00000228837.2	12	4420256	4420256	1.83745e-05	0.00318124	25.6834	25359	ENSG00000111241	FGF6	fibroblast growth factor 6
ENST00000228865.3	12	12607398	12607398	2.84449e-05	0.00437106	35.034	-4478	ENSG00000111269	CREBL2	cAMP responsive element binding protein like 2
ENST00000228928.12	12	112950553	112950553	1.71863e-06	0.000511345	38.4372	12081	ENSG00000111331	OAS3	2'-5'-oligoadenylate synthetase 3
ENST00000229135.4	12	68150273	68150273	7.03107e-09	5.1843e-06	34.2211	9468	ENSG00000111537	IFNG	interferon gamma
ENST00000229201.4	12	56440910	56440910	1.17448e-06	0.000376625	27.5102	8494	ENSG00000111602	TIMELESS	timeless circadian regulator
ENST00000229264.7	12	6838515	6838515	1.02378e-07	5.04756e-05	44.3182	-1696	ENSG00000111664	GNB3	G protein subunit beta 3
ENST00000229304.5	12	7668493	7668493	5.01256e-05	0.00650815	26.9524	-2586	ENSG00000111701	APOBEC1	apolipoprotein B mRNA editing enzyme catalytic subunit 1
ENST00000229329.7	12	22031522	22031522	8.83917e-05	0.00961985	-33.3333	-14696	ENSG00000111726	CMAS	cytidine monophosphate N-acetylneuraminic acid synthetase
ENST00000229340.10	12	120101523	120101523	1.79569e-05	0.00312667	-30.3484	15231	ENSG00000111737	RAB35	RAB35, member RAS oncogene family
ENST00000229447.9	6	150359429	150359429	1.29631e-07	6.14175e-05	-44.2059	-9463	ENSG00000009765	IYD	iodotyrosine deiodinase
ENST00000229471.8	6	111774043	111774043	2.83995e-06	0.000761489	41.3235	-14913	ENSG00000010810	FYN	FYN proto-oncogene, Src family tyrosine kinase
ENST00000229583.9	6	11770211	11770211	1.348e-05	0.00252393	33.6898	8593	ENSG00000111863	ADTRP	androgen dependent TFPI regulating protein
ENST00000229595.6	6	118881063	118881063	3.51875e-10	3.8996e-07	-36.7623	-13089	ENSG00000111875	ASF1A	anti-silencing function 1A histone chaperone
ENST00000229634.13	6	125801134	125801134	1.87618e-19	2.29305e-15	51.1233	10171	ENSG00000111912	NCOA7	nuclear receptor coactivator 7
ENST00000229758.8	6	152938249	152938249	3.95888e-08	2.2656e-05	35.5882	44793	ENSG00000112029	FBXO5	F-box protein 5
ENST00000229829.7	6	33021794	33021794	2.0286e-08	1.28493e-05	33.9649	-12204	ENSG00000204252	HLA-DOA	major histocompatibility complex, class II, DO alpha
ENST00000229903.5	6	39161143	39161143	3.14716e-08	1.86838e-05	26.8778	-45958	ENSG00000112167	SAYSD1	SAYSVFN motif domain containing 1
ENST00000229913.9	6	39416791	39416791	5.1615e-05	0.00664314	25.3405	14523	ENSG00000164627	KIF6	kinesin family member 6
ENST00000229971.2	6	99021933	99021933	3.15953e-09	2.60707e-06	-42.8833	-73928	ENSG00000112234	FBXL4	F-box and leucine rich repeat protein 4
ENST00000230036.2	6	24450742	24450742	3.77409e-10	4.14324e-07	37.9884	38837	ENSG00000112293	GPLD1	glycosylphosphatidylinositol specific phospholipase D1
ENST00000230048.5	6	24668194	24668194	7.39116e-11	1.0001e-07	-34.6642	1119	ENSG00000112304	ACOT13	acyl-CoA thioesterase 13
ENST00000230113.5	1	67508581	67508581	7.25158e-06	0.00157584	37.7763	-13744	ENSG00000235200	LINC01702
ENST00000230173.10	6	142290849	142290849	2.81899e-08	1.7034e-05	-37.1527	-11005	ENSG00000112414	ADGRG6	adhesion G protein-coupled receptor G6
ENST00000230301.9	6	165207962	165207962	6.24905e-13	1.50201e-09	40.0118	101644	ENSG00000112539	C6orf118	chromosome 6 open reading frame 118
ENST00000230361.4	6	42196663	42196663	6.61876e-05	0.00789247	35.1393	-1708	ENSG00000112599	GUCA1B	guanylate cyclase activator 1B
ENST00000230381.7	6	42715163	42715163	4.39693e-07	0.000168958	-26.925	7435	ENSG00000112619	PRPH2	peripherin 2
ENST00000230431.10	6	43230370	43230370	2.39102e-07	0.000101826	28.617	-887	ENSG00000112667	DNPH1	2'-deoxynucleoside 5'-phosphate N-hydrolase 1
ENST00000230449.9	6	701876	701876	6.39349e-05	0.00770337	28.3333	-8738	ENSG00000112685	EXOC2	exocyst complex component 2
ENST00000230480.10	6	43781493	43781493	2.07829e-09	1.81298e-06	46.3229	9503	ENSG00000112715	VEGFA	vascular endothelial growth factor A
ENST00000230568.5	6	6589244	6589244	4.01215e-07	0.000156815	-35.1376	526	ENSG00000112799	LY86	lymphocyte antigen 86
ENST00000230640.10	5	55390134	55390134	2.57157e-06	0.00070361	-36.8288	82147	ENSG00000039123	MTREX	Mtr4 exosome RNA helicase
ENST00000230671.7	5	150187904	150187904	6.01879e-08	3.2307e-05	29.2029	-2158	ENSG00000011083	SLC6A7	solute carrier family 6 member 7
ENST00000230901.9	5	138169355	138169355	1.9392e-05	0.00330815	31.4549	9276	ENSG00000112983	BRD8	bromodomain containing 8
ENST00000231021.9	5	27061201	27061201	1.70796e-06	0.000508944	-32.2188	-22616	ENSG00000113100	CDH9	cadherin 9
ENST00000231121.3	5	154465182	154465182	5.2035e-07	0.00019404	31.0634	13046	ENSG00000113196	HAND1	heart and neural crest derivatives expressed 1
ENST00000231173.6	5	141272378	141272378	4.60535e-05	0.00614059	27.3553	26985	ENSG00000113248	PCDHB15	protocadherin beta 15
ENST00000231188.9	5	178982855	178982855	5.70434e-10	5.9272e-07	-41.6489	12269	ENSG00000113262	GRM6	glutamate metabotropic receptor 6
ENST00000231198.12	5	157723692	157723692	3.02025e-05	0.00455616	-26.2911	-7728	ENSG00000113272	THG1L	tRNA-histidine guanylyltransferase 1 like
ENST00000231229.8	5	180886685	180886685	2.99461e-07	0.000122828	37.3585	-12392	ENSG00000113303	BTNL8	butyrophilin like 8
ENST00000231238.10	5	160042960	160042960	6.40732e-09	4.79559e-06	40.4514	33823	ENSG00000113312	TTC1	tetratricopeptide repeat domain 1
ENST00000231461.10	5	101091845	101091845	3.3656e-06	0.000869697	37.642	-188564	ENSG00000113532	ST8SIA4	ST8 alpha-N-acetyl-neuraminide alpha-2,8-sialyltransferase 4
ENST00000231706.6	3	170560809	170560809	8.4482e-07	0.000288424	-28.1242	25267	ENSG00000013293	SLC7A14	solute carrier family 7 member 14
ENST00000231948.8	3	3173093	3173093	2.36389e-05	0.00382155	-29.1233	6618	ENSG00000113851	CRBN	cereblon
ENST00000232217.6	3	139476477	139476477	1.42212e-05	0.00262882	30.891	40	ENSG00000114113	RBP2	retinol binding protein 2
ENST00000232375.8	3	48555858	48555858	1.60036e-06	0.000483603	31.7944	946	ENSG00000114268	PFKFB4	6-phosphofructo-2-kinase/fructose-2,6-biphosphatase 4
ENST00000232458.9	3	172747433	172747433	7.03752e-08	3.68036e-05	34.8158	-3249	ENSG00000114346	ECT2	epithelial cell transforming 2
ENST00000232905.4	3	40328169	40328169	3.55564e-05	0.00511009	28.706	18464	ENSG00000114784	EIF1B	eukaryotic translation initiation factor 1B
ENST00000233055.9	2	223947728	223947728	4.67696e-10	4.98129e-07	36.6247	-2394	ENSG00000085449	WDFY1	WD repeat and FYVE domain containing 1
ENST00000233143.6	2	84906552	84906552	2.92986e-07	0.000120638	25.8683	898	ENSG00000034510	TMSB10	thymosin beta 10
ENST00000233154.9	2	105727378	105727378	2.13029e-10	2.52264e-07	-37.0721	-17534	ENSG00000071051	NCK2	NCK adaptor protein 2
ENST00000233336.7	2	112498484	112498484	2.60532e-16	1.44402e-12	-55.2934	16330	ENSG00000114999	TTL	tubulin tyrosine ligase
ENST00000233379.9	2	95390373	95390373	6.77968e-06	0.00149621	25.5136	-12335	ENSG00000115042	FAHD2A	fumarylacetoacetate hydrolase domain containing 2A
ENST00000233505.12	2	26799600	26799600	4.09306e-09	3.2582e-06	-37.1649	13534	ENSG00000115163	CENPA	centromere protein A
ENST00000233545.6	2	27321226	27321226	3.01465e-05	0.00455106	25.3927	1339	ENSG00000115204	MPV17	mitochondrial inner membrane protein MPV17
ENST00000233557.7	2	27424709	27424709	1.09135e-11	1.86296e-08	45.8584	-3081	ENSG00000115216	NRBP1	nuclear receptor binding protein 1
ENST00000233735.2	2	79122041	79122041	6.99854e-06	0.00153257	26.5142	1555	ENSG00000115386	REG1A	regenerating family member 1 alpha
ENST00000233809.9	2	216621019	216621019	2.00838e-05	0.00339638	28.3184	-12401	ENSG00000115457	IGFBP2	insulin like growth factor binding protein 2
ENST00000233813.5	2	216727046	216727046	8.94624e-05	0.0096953	30.5204	-31498	ENSG00000115461	IGFBP5	insulin like growth factor binding protein 5
ENST00000233840.3	2	233041640	233041640	1.24067e-07	5.91802e-05	-29.8172	8970	ENSG00000115488	NEU2	neuraminidase 2
ENST00000234179.7	2	37303201	37303201	2.11606e-11	3.33418e-08	29.6296	13884	ENSG00000115825	PRKD3	protein kinase D3
ENST00000234389.3	19	995305	995305	6.677e-06	0.00147846	-27.2306	-5114	ENSG00000116032	GRIN3B	glutamate ionotropic receptor NMDA type subunit 3B
ENST00000234454.6	2	72861125	72861125	6.67564e-05	0.00793883	29.4061	-26283	ENSG00000116096	SPR	sepiapterin reductase
ENST00000234626.11	1	91456320	91456320	2.01683e-06	0.000580445	25.7973	-44531	ENSG00000097046	CDC7	cell division cycle 7
ENST00000234677.7	1	109175684	109175684	4.54203e-19	5.01242e-15	-63.5714	-38234	ENSG00000031698	SARS	seryl-tRNA synthetase
ENST00000234739.8	1	147598712	147598712	4.71401e-05	0.0062394	25.2031	57213	ENSG00000116128	BCL9	BCL9 transcription coactivator
ENST00000234961.7	1	28815683	28815683	3.59573e-08	2.09129e-05	-35.9259	3515	ENSG00000116329	OPRD1	opioid receptor delta 1
ENST00000235180.4	1	34903644	34903644	7.03489e-05	0.00822992	29.8017	1740	ENSG00000116544	DLGAP3	DLG associated protein 3
ENST00000235345.6	1	67049544	67049544	1.16207e-05	0.00225658	-38.7363	4605	ENSG00000116704	SLC35D1	solute carrier family 35 member D1
ENST00000235628.1	1	39672839	39672839	1.4225e-05	0.00262924	-29.4137	-802	ENSG00000116981	NT5C1A	5'-nucleotidase, cytosolic IA
ENST00000236192.12	1	171733724	171733724	2.26531e-05	0.00370592	32.7664	8342	ENSG00000117533	VAMP4	vesicle associated membrane protein 4
ENST00000236255.4	1	24326237	24326237	1.35089e-05	0.00252823	28.7179	3199	ENSG00000158055	GRHL3	grainyhead like transcription factor 3
ENST00000236877.11	19	47476895	47476895	1.14417e-10	1.46405e-07	-37.4643	-5003	ENSG00000118160	SLC8A2	solute carrier family 8 member A2
ENST00000236918.11	1	201334212	201334212	1.02458e-08	7.14838e-06	30.6853	39043	ENSG00000118194	TNNT2	troponin T2, cardiac type
ENST00000237014.7	18	31576757	31576757	4.82633e-06	0.00114849	34.23	-14969	ENSG00000118271	TTR	transthyretin
ENST00000237247.10	1	66510710	66510710	2.35381e-06	0.000655908	30.2941	-22673	ENSG00000118473	SGIP1	SH3 domain GRB2 like endophilin interacting protein 1
ENST00000237380.12	4	17694098	17694098	1.77928e-06	0.000525644	28.0401	79459	ENSG00000118579	MED28	mediator complex subunit 28
ENST00000237455.5	2	86614459	86614459	2.26506e-07	9.74541e-05	28.2567	9407	ENSG00000239305	RNF103	ring finger protein 103
ENST00000237612.8	4	88178437	88178437	1.71997e-05	0.00302877	27.2154	-19799	ENSG00000118777	ABCG2	ATP binding cassette subfamily G member 2 (Junior blood group)
ENST00000237822.8	2	20783234	20783234	2.49904e-05	0.00397655	-38.1758	39868	ENSG00000118961	LDAH	lipid droplet associated hydrolase
ENST00000238018.8	9	72147483	72147483	1.16166e-05	0.00225622	-31.58	-1868	ENSG00000119125	GDA	guanine deaminase
ENST00000238497.10	18	63433460	63433460	2.68153e-08	1.63175e-05	45.0842	-10985	ENSG00000119541	VPS4B	vacuolar protein sorting 4 homolog B
ENST00000238561.10	14	77796330	77796330	6.35609e-05	0.00767136	25.0989	-3779	ENSG00000063761	ADCK1	aarF domain containing kinase 1
ENST00000238609.4	14	94122766	94122766	7.5533e-06	0.00162726	29.046	6839	ENSG00000119632	IFI27L2	interferon alpha inducible protein 27 like 2
ENST00000238651.9	14	73566519	73566519	6.09196e-05	0.00745036	26.3845	-2540	ENSG00000119673	ACOT2	acyl-CoA thioesterase 2
ENST00000238738.9	2	46541431	46541431	2.89158e-05	0.00442071	31.9688	-1059	ENSG00000119729	RHOQ	ras homolog family member Q
ENST00000238788.14	2	27027882	27027882	4.47724e-09	3.52891e-06	34.6014	-5083	ENSG00000119777	TMEM214	transmembrane protein 214
ENST00000238789.10	2	23887218	23887218	1.3669e-05	0.00255004	-27.1053	39906	ENSG00000119778	ATAD2B	ATPase family AAA domain containing 2B
ENST00000238918.12	6	69408737	69408737	1.01884e-05	0.00204228	26.1566	176333	ENSG00000135298	ADGRB3	adhesion G protein-coupled receptor B3
ENST00000238994.6	10	91567619	91567619	3.68563e-08	2.13267e-05	-27.8829	65453	ENSG00000119938	PPP1R3C	protein phosphatase 1 regulatory subunit 3C
ENST00000239007.11	10	110219966	110219966	6.90864e-06	0.00151765	33.209	-6027	ENSG00000119950	MXI1	MAX interactor 1, dimerization protein
ENST00000239032.4	10	118640897	118640897	2.33355e-09	2.00179e-06	29.8026	-45250	ENSG00000119973	PRLHR	prolactin releasing hormone receptor
ENST00000239231.7	5	168590627	168590627	3.58268e-05	0.00513684	28.2924	-11260	ENSG00000120137	PANK3	pantothenate kinase 3
ENST00000239316.4	9	5254926	5254926	2.23739e-05	0.00367241	-27.1432	23509	ENSG00000120211	INSL4	insulin like 4
ENST00000239374.8	6	151505279	151505279	3.6028e-10	3.97979e-07	-38.5542	11264	ENSG00000120262	CCDC170	coiled-coil domain containing 170
ENST00000239440.9	5	141708190	141708190	1.22751e-07	5.86434e-05	28.8188	-25961	ENSG00000120318	ARAP3	ArfGAP with RhoGAP domain, ankyrin repeat and PH domain 3
ENST00000239587.10	6	167341214	167341214	2.92992e-07	0.000120638	-34.8485	16130	ENSG00000120440	TTLL2	tubulin tyrosine ligase like 2
ENST00000239882.7	13	41025817	41025817	2.28529e-10	2.67901e-07	-40.678	-6502	ENSG00000120690	ELF1	E74 like ETS transcription factor 1
ENST00000239944.7	3	150541479	150541479	1.57477e-08	1.03259e-05	-46.5586	5018	ENSG00000120742	SERP1	stress associated endoplasmic reticulum protein 1
ENST00000240101.2	8	29309552	29309552	1.31035e-08	8.81273e-06	36.2319	39254	ENSG00000120875	DUSP4	dual specificity phosphatase 4
ENST00000240123.11	8	22548750	22548750	1.93591e-05	0.00330378	28.4298	-2945	ENSG00000120896	SORBS3	sorbin and SH3 domain containing 3
ENST00000240185.7	1	11008769	11008769	3.10288e-06	0.000816112	27.7035	-3631	ENSG00000120948	TARDBP	TAR DNA binding protein
ENST00000240364.7	17	49747575	49747575	2.29066e-11	3.58381e-08	42.3611	16557	ENSG00000121104	FAM117A	family with sequence similarity 117 member A
ENST00000240662.3	12	21773666	21773666	5.29425e-05	0.00675883	-29.9647	1041	ENSG00000121361	KCNJ8	potassium voltage-gated channel subfamily J member 8
ENST00000240691.4	12	10816643	10816643	1.1022e-06	0.000357455	-28.929	-6476	ENSG00000121381	TAS2R9	taste 2 receptor member 9
ENST00000241014.6	11	45869866	45869866	8.25039e-05	0.00918525	-28.5948	-15785	ENSG00000121653	MAPK8IP1	mitogen-activated protein kinase 8 interacting protein 1
ENST00000241124.11	13	20231450	20231450	5.73074e-05	0.00714289	-25.8988	-218	ENSG00000121742	GJB6	gap junction protein beta 6
ENST00000241125.4	13	20150128	20150128	3.02417e-05	0.00456028	29.4176	10925	ENSG00000121743	GJA3	gap junction protein alpha 3
ENST00000241261.7	3	172489905	172489905	1.87678e-05	0.0032328	26.1899	33526	ENSG00000121858	TNFSF10	TNF superfamily member 10
ENST00000241305.4	10	123857756	123857756	9.53652e-11	1.24987e-07	-29.6651	34052	ENSG00000121898	CPXM2	carboxypeptidase X, M14 family member 2
ENST00000241463.4	13	27276241	27276241	1.02575e-06	0.000337346	-29.7847	5916	ENSG00000122035	RASL11A	RAS like family 11 member A
ENST00000241651.5	1	203076261	203076261	7.96446e-06	0.0016947	-29.9784	9752	ENSG00000122180	MYOG	myogenin
ENST00000241891.10	10	86653015	86653015	7.5403e-05	0.00863623	31.6563	-1532	ENSG00000122375	OPN4	opsin 4
ENST00000242108.9	7	36134871	36134871	3.6369e-08	2.11041e-05	-27.172	-18383	ENSG00000122547	EEPD1	endonuclease/exonuclease/phosphatase family domain containing 1
ENST00000242249.8	7	45136734	45136734	1.37819e-05	0.00256645	30.4706	-21057	ENSG00000122679	RAMP3	receptor activity modifying protein 3
ENST00000242465.4	10	69086622	69086622	4.13759e-05	0.00568801	29.4372	-1481	ENSG00000122862	SRGN	serglycin
ENST00000242737.5	12	26781812	26781812	4.24668e-07	0.000164317	33.9744	50970	ENSG00000123104	ITPR2	inositol 1,4,5-trisphosphate receptor type 2
ENST00000242783.10	19	14434389	14434389	1.71637e-06	0.000510884	25.2685	1034	ENSG00000123143	PKN1	protein kinase N1
ENST00000242819.5	13	51855848	51855848	5.01813e-05	0.00651274	32.148	-6133	ENSG00000123171	CCDC70	coiled-coil domain containing 70
ENST00000243056.5	12	53907713	53907713	3.68805e-05	0.00524457	33.1667	-31118	ENSG00000123364	HOXC13	homeobox C13
ENST00000243167.9	1	46386390	46386390	2.42768e-10	2.82262e-07	54.424	-7927	ENSG00000117480	FAAH	fatty acid amide hydrolase
ENST00000243349.13	2	157668714	157668714	1.59315e-06	0.000481911	-28.2913	-39851	ENSG00000123612	ACVR1C	activin A receptor type 1C
ENST00000243440.2	1	212708590	212708590	3.05059e-05	0.00458816	26.031	-8751	ENSG00000123685	BATF3	basic leucine zipper ATF-like transcription factor 3
ENST00000243673.7	11	94413866	94413866	3.54279e-07	0.000141478	-42.728	-12448	ENSG00000123901	GPR83	G protein-coupled receptor 83
ENST00000243786.3	2	219578607	219578607	2.02615e-08	1.28356e-05	-46.4646	6299	ENSG00000123999	INHA	inhibin subunit alpha
ENST00000243964.6	20	46035732	46035732	1.90598e-12	4.04355e-09	45.2051	6552	ENSG00000124140	SLC12A5	solute carrier family 12 member 5
ENST00000244043.5	20	49620421	49620421	2.69993e-06	0.000731619	-31.1321	-52285	ENSG00000124212	PTGIS	prostaglandin I2 synthase
ENST00000244061.6	20	49936036	49936036	1.96344e-05	0.00333979	28.098	-361	ENSG00000124226	RNF114	ring finger protein 114
ENST00000244230.7	2	71154485	71154485	2.70693e-12	5.48939e-09	-59.6391	23853	ENSG00000124383	MPHOSPH10	M-phase phosphoprotein 10
ENST00000244296.6	19	42882055	42882055	2.051e-05	0.00344795	26.3161	-2337	ENSG00000231924	PSG1	pregnancy specific beta-1-glycoprotein 1
ENST00000244336.10	19	42591627	42591627	3.03198e-08	1.8114e-05	-27.2162	3298	ENSG00000124469	CEACAM8	carcinoembryonic antigen related cell adhesion molecule 8
ENST00000244360.6	6	30087600	30087600	1.49149e-13	4.12145e-10	-41.3725	-11714	ENSG00000204618	RNF39	ring finger protein 39
ENST00000244364.10	6	56697653	56697653	5.69378e-11	7.94821e-08	36.6739	-54658	ENSG00000151914	DST	dystonin
ENST00000244534.6	6	26236691	26236691	7.80499e-14	2.3192e-10	49.9335	-1759	ENSG00000124575	HIST1H1D	histone cluster 1 H1 family member d
ENST00000244565.8	6	41039162	41039162	7.23041e-05	0.00839027	31.4631	60	ENSG00000124602	UNC5CL	unc-5 family C-terminal like
ENST00000244571.5	6	44310882	44310882	9.99209e-06	0.00201326	27.0973	2466	ENSG00000124608	AARS2	alanyl-tRNA synthetase 2, mitochondrial
ENST00000244751.7	6	36808753	36808753	9.55954e-07	0.000318574	-33.8864	30692	ENSG00000124772	CPNE5	copine 5
ENST00000244776.11	6	18268178	18268178	5.88486e-06	0.00134004	-27.3496	-3638	ENSG00000124795	DEK	DEK proto-oncogene
ENST00000245105.8	4	8198578	8198578	4.42112e-06	0.00107416	30.8611	-712	ENSG00000125089	SH3TC1	SH3 domain and tetratricopeptide repeats 1
ENST00000245121.9	18	46942545	46942545	6.2361e-17	4.0394e-13	56.2287	-4279	ENSG00000167216	KATNAL2	katanin catalytic subunit A1 like 2
ENST00000245157.10	16	56518685	56518685	7.13902e-05	0.00831765	28.125	1340	ENSG00000125124	BBS2	Bardet-Biedl syndrome 2
ENST00000245185.6	16	56604319	56604319	2.96557e-10	3.35716e-07	-49.5902	-4265	ENSG00000125148	MT2A	metallothionein 2A
ENST00000245451.9	14	53981050	53981050	1.7275e-05	0.00303824	26.7145	-24226	ENSG00000125378	BMP4	bone morphogenetic protein 4
ENST00000245618.5	19	55083511	55083511	3.04646e-05	0.00458337	-26.517	3121	ENSG00000131037	EPS8L1	EPS8 like 1
ENST00000245663.8	20	63827042	63827042	1.02581e-05	0.0020526	-26.4439	4173	ENSG00000130584	ZBTB46	zinc finger and BTB domain containing 46
ENST00000245680.7	2	113762050	113762050	4.36343e-07	0.000167954	31.2684	-5409	ENSG00000115084	SLC35F5	solute carrier family 35 member F5
ENST00000245865.10	17	63735294	63735294	3.09126e-06	0.000813537	-35.3632	6468	ENSG00000266173	STRADA	STE20 related adaptor alpha
ENST00000245912.7	19	6659135	6659135	4.92183e-05	0.00642496	28.1804	10983	ENSG00000125735	TNFSF14	TNF superfamily member 14
ENST00000245960.9	20	3792266	3792266	1.46853e-22	3.69953e-18	-58.308	-3569	ENSG00000101224	CDC25B	cell division cycle 25B
ENST00000246090.5	20	17711744	17711744	2.6589e-05	0.00416122	26.733	11786	ENSG00000125888	BANF2	barrier to autointegration factor 2
ENST00000246104.7	20	719274	719274	1.84703e-08	1.18398e-05	-32.0688	-43473	ENSG00000215397	SCRT2	scratch family transcriptional repressor 2
ENST00000246166.3	14	64990472	64990472	2.74423e-05	0.00425827	-35.7692	3579	ENSG00000257365	FNTB	CHURC1-FNTB readthrough
ENST00000246186.8	20	35233773	35233773	4.98087e-05	0.00647971	28.9721	7085	ENSG00000125966	MMP24	matrix metallopeptidase 24
ENST00000246190.10	20	33672622	33672622	9.65722e-08	4.80354e-05	36.0759	1787	ENSG00000125967	NECAB3	N-terminal EF-hand calcium binding protein 3
ENST00000246199.5	20	35514766	35514766	3.34271e-07	0.000134676	25.4379	14854	ENSG00000125975	C20orf173	chromosome 20 open reading frame 173
ENST00000246229.5	20	32162543	32162543	8.35704e-06	0.00175759	-30.6424	45201	ENSG00000126003	PLAGL2	PLAG1 like zinc finger 2
ENST00000246314.10	1	35942910	35942910	2.06049e-09	1.79934e-06	-42.7267	11654	ENSG00000126070	AGO3	argonaute RISC catalytic component 3
ENST00000246515.2	8	142737912	142737912	3.5943e-06	0.000915788	28.5569	4495	ENSG00000126233	SLURP1	secreted LY6/PLAUR domain containing 1
ENST00000246549.2	19	35449968	35449968	3.51818e-05	0.00507173	31.4073	255	ENSG00000126262	FFAR2	free fatty acid receptor 2
ENST00000246553.3	19	35349151	35349151	1.79479e-05	0.0031258	33.0196	-2401	ENSG00000126266	FFAR1	free fatty acid receptor 1
ENST00000246639.6	17	41478941	41478941	3.17953e-08	1.88359e-05	27.0702	2200	ENSG00000197079	KRT35	keratin 35
ENST00000246646.3	17	41444793	41444793	6.70098e-07	0.000238744	30.2326	-3873	ENSG00000171360	KRT38	keratin 38
ENST00000246802.10	19	47739905	47739905	6.22704e-08	3.32554e-05	45.1602	-5641	ENSG00000105373	NOP53	NOP53 ribosome biogenesis factor
ENST00000246841.3	11	64093354	64093354	1.53975e-08	1.01309e-05	-36.789	-9834	ENSG00000126500	FLRT1	fibronectin leucine rich transmembrane protein 1
ENST00000246891.9	4	69919017	69919017	1.05286e-05	0.00209358	41.8421	-12051	ENSG00000126545	CSN1S1	casein alpha s1
ENST00000246949.9	16	3656166	3656166	5.59337e-05	0.00702803	26.1065	4331	ENSG00000213918	DNASE1	deoxyribonuclease 1
ENST00000246957.10	16	3721374	3721374	6.31291e-09	4.73518e-06	-38.9082	-3851	ENSG00000126602	TRAP1	TNF receptor associated protein 1
ENST00000247226.13	14	64684430	64684430	4.61288e-07	0.000175755	-29.2857	-19994	ENSG00000126822	PLEKHG3	pleckstrin homology and RhoGEF domain containing G3
ENST00000247815.8	12	66331380	66331380	2.30898e-06	0.000645874	-39.5604	28837	ENSG00000127311	HELB	DNA helicase B
ENST00000247881.3	7	141775416	141775416	2.48887e-05	0.00396528	-31.5789	-3026	ENSG00000127364	TAS2R4	taste 2 receptor member 4
ENST00000247930.5	7	149473145	149473145	6.17429e-07	0.00022306	33.1699	-12084	ENSG00000196453	ZNF777	zinc finger protein 777
ENST00000247933.9	4	986408	986408	2.43934e-06	0.0006745	30.0244	-589	ENSG00000127415	IDUA	iduronidase alpha-L-
ENST00000247986.2	1	20721151	20721151	1.50422e-07	6.95891e-05	28.1905	-3135	ENSG00000117245	KIF17	kinesin family member 17
ENST00000248228.8	19	7758128	7758128	9.19832e-07	0.000308847	29.5381	-5021	ENSG00000104938	CLEC4M	C-type lectin domain family 4 member M
ENST00000248566.3	7	96781653	96781653	1.75727e-05	0.00307739	-30.1618	-71763	ENSG00000127922	SEM1	SEM1 26S proteasome complex subunit
ENST00000248594.11	7	77526125	77526125	8.7641e-06	0.00182086	27.4613	-11170	ENSG00000127947	PTPN12	protein tyrosine phosphatase non-receptor type 12
ENST00000248706.5	4	52891494	52891494	2.7432e-06	0.000740579	30.916	29179	ENSG00000128045	RASL11B	RAS like family 11 member B
ENST00000248901.11	22	37304639	37304639	8.67531e-05	0.00950156	27.4598	22133	ENSG00000100055	CYTH4	cytohesin 4
ENST00000249014.5	22	37569035	37569035	1.09994e-05	0.00216356	30.1299	8557	ENSG00000128283	CDC42EP1	CDC42 effector protein 1
ENST00000249016.4	22	40669442	40669442	5.6891e-07	0.000208708	-35.3867	-9308	ENSG00000128285	MCHR1	melanin concentrating hormone receptor 1
ENST00000249042.8	22	37018529	37018529	1.10048e-08	7.59454e-06	28.5693	919	ENSG00000128311	TST	thiosulfate sulfurtransferase
ENST00000249064.9	22	28782867	28782867	3.1406e-05	0.00468302	34.6621	10174	ENSG00000159873	CCDC117	coiled-coil domain containing 117
ENST00000249066.10	22	36246323	36246323	2.79199e-09	2.345e-06	-49.7765	-6370	ENSG00000128335	APOL2	apolipoprotein L2
ENST00000249075.4	22	30249852	30249852	9.08998e-05	0.00979746	27.3188	-3094	ENSG00000128342	LIF	LIF interleukin 6 family cytokine
ENST00000249284.3	7	122962079	122962079	5.84877e-10	6.05112e-07	-27.4336	33622	ENSG00000128519	TAS2R16	taste 2 receptor member 16
ENST00000249636.10	15	68022581	68022581	5.98142e-12	1.10132e-08	40.4971	-31598	ENSG00000033800	PIAS1	protein inhibitor of activated STAT 1
ENST00000249786.8	15	43788377	43788377	6.05187e-07	0.000219389	-34.4018	-3465	ENSG00000140264	SERF2	small EDRK-rich factor 2
ENST00000249806.11	15	68230817	68230817	2.73937e-05	0.00425387	25.4312	-1090	ENSG00000128973	CLN6	CLN6 transmembrane ER protein
ENST00000249923.7	11	14495473	14495473	3.49953e-06	0.000897388	40.6561	4380	ENSG00000129083	COPB1	coatomer protein complex subunit beta 1
ENST00000250018.6	11	18043563	18043563	3.19431e-10	3.58791e-07	-47.2787	-2239	ENSG00000129167	TPH1	tryptophan hydroxylase 1
ENST00000250066.6	17	5129114	5129114	8.84944e-05	0.00962614	30.1548	724	ENSG00000129204	USP6	ubiquitin specific peptidase 6
ENST00000250111.9	17	7659577	7659577	3.55364e-06	0.000908051	28.9502	8653	ENSG00000129244	ATP1B2	ATPase Na+/K+ transporting subunit beta 2
ENST00000250454.8	14	34503527	34503527	1.60317e-08	1.04827e-05	44.7415	36175	ENSG00000129518	EAPP	E2F associated phosphoprotein
ENST00000250699.2	11	3690123	3690123	1.17597e-15	5.54364e-12	-48.9069	-18740	ENSG00000129749	CHRNA10	cholinergic receptor nicotinic alpha 10 subunit
ENST00000250863.12	3	16583861	16583861	6.14493e-10	6.30277e-07	-28.9157	20930	ENSG00000092345	DAZL	deleted in azoospermia like
ENST00000250896.7	19	2053795	2053795	1.03682e-08	7.21981e-06	39.5889	-2552	ENSG00000099875	MKNK2	MAP kinase interacting serine/threonine kinase 2
ENST00000251076.9	15	51626029	51626029	5.29791e-07	0.000196999	30.5595	-3197	ENSG00000104093	DMXL2	Dmx like 2
ENST00000251170.12	16	4989827	4989827	2.05887e-06	0.00058985	-33.24	31499	ENSG00000103184	SEC14L5	SEC14 like lipid binding 5
ENST00000251203.14	19	19620152	19620152	6.47884e-06	0.00144405	-34.2146	-1466	ENSG00000105717	PBX4	PBX homeobox 4
ENST00000251343.9	14	24424865	24424865	2.34853e-05	0.00380418	25.5115	-4421	ENSG00000100441	KHNYN	KH and NYN domain containing
ENST00000251412.8	17	42647614	42647614	2.22583e-06	0.000627766	30.9425	-11670	ENSG00000037042	TUBG2	tubulin gamma 2
ENST00000251535.11	17	7000624	7000624	1.57728e-11	2.57689e-08	56.0606	4577	ENSG00000108839	ALOX12	arachidonate 12-lipoxygenase, 12S type
ENST00000251546.8	1	11654177	11654177	3.8797e-06	0.00097155	26.6556	-198	ENSG00000132879	FBXO44	F-box protein 44
ENST00000251566.9	4	68988672	68988672	7.73332e-15	3.00292e-11	53.2294	-36869	ENSG00000135220	UGT2A3	UDP glucuronosyltransferase family 2 member A3
ENST00000251582.12	5	179348197	179348197	1.69115e-06	0.000504944	28.6604	-2737	ENSG00000087116	ADAMTS2	ADAM metallopeptidase with thrombospondin type 1 motif 2
ENST00000251722.10	2	233577496	233577496	1.30937e-11	2.18715e-08	-32.8261	-10715	ENSG00000085982	USP40	ubiquitin specific peptidase 40
ENST00000251776.8	3	125964895	125964895	2.93324e-07	0.000120742	27.2358	-4265	ENSG00000114547	ROPN1B	rhophilin associated tail protein 1B
ENST00000251849.8	3	12694626	12694626	5.43323e-06	0.00125957	30.6305	-30401	ENSG00000132155	RAF1	Raf-1 proto-oncogene, serine/threonine kinase
ENST00000251871.9	11	93783606	93783606	1.75644e-07	7.9077e-05	-33.385	-676	ENSG00000042429	MED17	mediator complex subunit 17
ENST00000251973.10	22	37514604	37514604	1.33381e-07	6.29213e-05	-25.4501	4812	ENSG00000100065	CARD10	caspase recruitment domain family member 10
ENST00000251993.11	22	45216454	45216454	6.34161e-08	3.37413e-05	-35.9256	-3967	ENSG00000100364	KIAA0930	KIAA0930
ENST00000252050.9	6	43183352	43183352	7.63343e-05	0.00870721	29.7828	1158	ENSG00000112659	CUL9	cullin 9
ENST00000252245.6	12	52433824	52433824	6.97793e-06	0.00152926	25.3178	548	ENSG00000170454	KRT75	keratin 75
ENST00000252250.7	12	52469375	52469375	1.00605e-05	0.00202336	26.5489	4431	ENSG00000170465	KRT6C	keratin 6C
ENST00000252329.3	7	1587288	1587288	6.49649e-05	0.00779044	25.9234	-16284	ENSG00000157778	PSMG3	proteasome assembly chaperone 3
ENST00000252482.8	19	45209141	45209141	5.16781e-05	0.00664809	-25.7118	22712	ENSG00000283632	EXOC3L2	exocyst complex component 3 like 2
ENST00000252483.10	19	44865063	44865063	9.58481e-10	9.28804e-07	38.3168	18768	ENSG00000130202	NECTIN2	nectin cell adhesion molecule 2
ENST00000252505.4	2	3667737	3667737	1.4476e-06	0.000446035	26.8473	9539	ENSG00000151360	ALLC	allantoicase
ENST00000252512.14	8	21917802	21917802	3.23759e-06	0.000843683	-35.1952	-1860	ENSG00000130227	XPO7	exportin 7
ENST00000252590.9	19	17379204	17379204	2.22373e-07	9.59745e-05	27.551	-1863	ENSG00000130300	PLVAP	plasmalemma vesicle associated protein
ENST00000252595.12	19	17475075	17475075	8.76388e-06	0.00182086	-35.7499	4553	ENSG00000130304	SLC27A1	solute carrier family 27 member 1
ENST00000252674.9	19	6285768	6285768	4.96656e-08	2.75029e-05	46.4673	-5794	ENSG00000130382	MLLT1	MLLT1 super elongation complex subunit
ENST00000252699.7	19	38645845	38645845	2.8209e-10	3.21742e-07	-50.4545	-1804	ENSG00000130402	ACTN4	actinin alpha 4
ENST00000252804.9	2	1767657	1767657	2.42928e-06	0.000672269	36.7164	-23143	ENSG00000130508	PXDN	peroxidasin
ENST00000252809.3	19	18382128	18382128	2.1285e-05	0.00354091	30.5635	-4030	ENSG00000130513	GDF15	growth differentiation factor 15
ENST00000252891.8	19	40693047	40693047	1.11587e-07	5.41941e-05	29.4118	-2397	ENSG00000105245	NUMBL	NUMB like endocytic adaptor protein
ENST00000252997.3	20	62469924	62469924	4.62778e-09	3.6231e-06	-38.9659	6072	ENSG00000130700	GATA5	GATA binding protein 5
ENST00000252998.2	20	62421423	62421423	4.22046e-22	9.32701e-18	-65.4577	6117	ENSG00000130701	RBBP8NL	RBBP8 N-terminal like
ENST00000252999.7	20	62364501	62364501	5.64683e-06	0.00129822	-25.1277	2812	ENSG00000130702	LAMA5	laminin subunit alpha 5
ENST00000253047.7	19	47068680	47068680	7.41506e-05	0.00853587	25.6324	-20057	ENSG00000130748	TMEM160	transmembrane protein 160
ENST00000253055.8	19	40168024	40168024	4.56158e-05	0.00609714	31.3596	-23402	ENSG00000130758	MAP3K10	mitogen-activated protein kinase kinase kinase 10
ENST00000253063.4	1	28263134	28263134	4.19511e-06	0.00103184	32.5085	3618	ENSG00000130766	SESN2	sestrin 2
ENST00000253083.9	12	122822383	122822383	6.18084e-05	0.0075248	28.6413	-13074	ENSG00000130787	HIP1R	huntingtin interacting protein 1 related
ENST00000253159.12	18	76830120	76830120	1.45714e-08	9.65642e-06	30.5936	5962	ENSG00000130856	ZNF236	zinc finger protein 236
ENST00000253193.9	19	33187276	33187276	3.22063e-07	0.000130555	28.0931	-7054	ENSG00000130881	LRP3	LDL receptor related protein 3
ENST00000253247.9	17	67694320	67694320	2.02727e-05	0.00341985	26.3685	-23616	ENSG00000130935	NOL11	nucleolar protein 11
ENST00000253354.2	20	33281907	33281907	2.5555e-06	0.000700231	29.8619	-1307	ENSG00000125999	BPIFB1	BPI fold containing family B member 1
ENST00000253362.6	20	33129048	33129048	1.04995e-05	0.00208898	35.3704	-32720	ENSG00000131050	BPIFA2	BPI fold containing family A member 2
ENST00000253451.8	19	8047963	8047963	2.42038e-05	0.00388546	35.7829	-4804	ENSG00000131142	CCL25	C-C motif chemokine ligand 25
ENST00000253462.8	16	85684024	85684024	6.88025e-06	0.00151292	30.678	4931	ENSG00000131153	GINS2	GINS complex subunit 2
ENST00000253692.11	3	17726035	17726035	1.32397e-06	0.000414773	27.0455	14873	ENSG00000131374	TBC1D5	TBC1 domain family member 5
ENST00000253754.8	5	132254564	132254564	1.19579e-12	2.66171e-09	-39.3131	-3132	ENSG00000131435	PDLIM4	PDZ and LIM domain 4
ENST00000253815.3	5	139592838	139592838	5.00121e-05	0.00649829	25.0932	-6724	ENSG00000131508	UBE2D2	ubiquitin conjugating enzyme E2 D2
ENST00000253925.11	11	70251835	70251835	4.43046e-09	3.49618e-06	33.0328	-18865	ENSG00000131626	PPFIA1	PTPRF interacting protein alpha 1
ENST00000253928.13	16	2901591	2901591	5.53144e-06	0.00127744	25.9398	-10346	ENSG00000059122	FLYWCH1	FLYWCH-type zinc finger 1
ENST00000253934.9	16	1526145	1526145	7.43962e-06	0.00160839	-25.6706	-2543	ENSG00000131634	TMEM204	transmembrane protein 204
ENST00000254108.11	16	31174560	31174560	4.2753e-07	0.000165224	36.0663	-5550	ENSG00000089280	FUS	FUS RNA binding protein
ENST00000254181.8	19	56985307	56985307	2.66888e-07	0.000111549	28.2736	-134736	ENSG00000131864	USP29	ubiquitin specific peptidase 29
ENST00000254190.4	15	101234727	101234727	1.07806e-06	0.000351286	26.8317	17322	ENSG00000131873	CHSY1	chondroitin sulfate synthase 1
ENST00000254193.11	15	101288391	101288391	1.74696e-05	0.00306486	34.6919	6858	ENSG00000131876	SNRPA1	small nuclear ribonucleoprotein polypeptide A'
ENST00000254227.4	1	26915422	26915422	4.02199e-07	0.000157148	35.4275	-1448	ENSG00000131910	NR0B2	nuclear receptor subfamily 0 group B member 2
ENST00000254286.9	14	58207189	58207189	2.75853e-06	0.000743813	-36.9437	7042	ENSG00000131966	ACTR10	actin related protein 10
ENST00000254301.14	14	55091672	55091672	7.92369e-08	4.06864e-05	42.5595	-37580	ENSG00000131981	LGALS3	galectin 3
ENST00000254320.7	19	13927288	13927288	1.701e-12	3.65627e-09	-31.749	10778	ENSG00000132000	PODNL1	podocan like 1
ENST00000254325.9	19	13997376	13997376	7.01008e-10	7.06313e-07	33.8153	8945	ENSG00000132005	RFX1	regulatory factor X1
ENST00000254337.10	19	13951720	13951720	2.10822e-06	0.000601118	26.6988	-772	ENSG00000132017	DCAF15	DDB1 and CUL4 associated factor 15
ENST00000254436.8	11	4415478	4415478	4.58589e-06	0.00110498	35.6857	-21777	ENSG00000132109	TRIM21	tripartite motif containing 21
ENST00000254508.7	3	13401569	13401569	5.82605e-05	0.00722437	26.7857	18754	ENSG00000132182	NUP210	nucleoporin 210
ENST00000254528.4	18	2866004	2866004	4.22915e-06	0.00103832	-30.2771	19000	ENSG00000132205	EMILIN2	elastin microfibril interfacer 2
ENST00000254624.10	8	131785705	131785705	2.23096e-06	0.000628912	34.2408	-118388	ENSG00000132294	EFR3A	EFR3 homolog A
ENST00000254644.12	2	86198581	86198581	1.47912e-19	1.87129e-15	-58.8235	-774	ENSG00000132313	MRPL35	mitochondrial ribosomal protein L35
ENST00000254657.8	2	238284662	238284662	3.65543e-05	0.00521148	29.0842	3949	ENSG00000132326	PER2	period circadian regulator 2
ENST00000254667.7	10	127906110	127906110	4.52295e-05	0.00605756	-28.8196	-951	ENSG00000132334	PTPRE	protein tyrosine phosphatase receptor type E
ENST00000254742.6	4	4240799	4240799	2.26413e-11	3.54551e-08	31.0345	7414	ENSG00000132406	TMEM128	transmembrane protein 128
ENST00000254765.4	6	105208885	105208885	6.26951e-13	1.50587e-09	40.6801	-28872	ENSG00000132429	POPDC3	popeye domain containing 3
ENST00000254770.2	7	55399026	55399026	6.38362e-06	0.00142784	40.4348	33580	ENSG00000132434	LANCL2	LanC like 2
ENST00000254850.11	17	7133568	7133568	1.73154e-06	0.000514462	-33.6544	-18746	ENSG00000161944	ASGR2	asialoglycoprotein receptor 2
ENST00000254942.8	16	69398262	69398262	2.0165e-05	0.00340673	29.8622	-12256	ENSG00000132604	TERF2	telomeric repeat binding factor 2
ENST00000254998.3	20	23340212	23340212	2.61326e-06	0.000712827	-32.9229	-10579	ENSG00000132661	NXT1	nuclear transport factor 2 like export factor 1
ENST00000255039.6	1	156622809	156622809	1.15022e-05	0.00224009	25.6643	3396	ENSG00000132702	HAPLN2	hyaluronan and proteoglycan link protein 2
ENST00000255040.3	1	159603761	159603761	9.83429e-08	4.87534e-05	-35.2048	15937	ENSG00000132703	APCS	amyloid P component, serum
ENST00000255082.8	11	67659354	67659354	5.74374e-06	0.00131538	33.483	-8625	ENSG00000132744	ACY3	aminoacylase 3
ENST00000255087.10	11	68760131	68760131	5.19125e-17	3.43996e-13	43.3085	-8612	ENSG00000132749	TESMIN	testis expressed metallothionein like protein
ENST00000255183.8	20	44671069	44671069	6.60664e-06	0.00146622	-28.7097	-7572	ENSG00000283440	LINC01260
ENST00000255262.3	5	152469712	152469712	5.62938e-06	0.00129507	35.4497	-64434	ENSG00000132911	NMUR2	neuromedin U receptor 2
ENST00000255283.9	13	25466784	25466784	1.59207e-06	0.000481703	28.2342	-2237	ENSG00000132932	ATP8A2	ATPase phospholipid transporting 8A2
ENST00000255305.10	13	20904252	20904252	3.73037e-12	7.29601e-09	50.6173	-1443	ENSG00000132953	XPO4	exportin 4
ENST00000255325.6	13	24782380	24782380	8.43356e-05	0.00932065	-26.0446	18181	ENSG00000132972	RNF17	ring finger protein 17
ENST00000255380.8	1	239528807	239528807	2.29972e-06	0.000643678	-34.3946	-100266	ENSG00000133019	CHRM3	cholinergic receptor muscarinic 3
ENST00000255416.9	1	203180945	203180945	1.82954e-07	8.18349e-05	-36.4449	-5120	ENSG00000133055	MYBPH	myosin binding protein H
ENST00000255486.8	13	33193609	33193609	1.07257e-09	1.02443e-06	-39.997	-7531	ENSG00000133121	STARD13	StAR related lipid transfer domain containing 13
ENST00000255559.7	17	73095003	73095003	3.33059e-07	0.000134244	38.0778	-2311	ENSG00000133195	SLC39A11	solute carrier family 39 member 11
ENST00000255641.13	19	1932581	1932581	2.23527e-07	9.64004e-05	37.4458	-8591	ENSG00000133275	CSNK1G2	casein kinase 1 gamma 2
ENST00000255681.7	11	64161102	64161102	1.59239e-07	7.2934e-05	32.2511	5012	ENSG00000133315	MACROD1	mono-ADP ribosylhydrolase 1
ENST00000255695.2	11	63550891	63550891	7.66638e-11	1.03185e-07	-33.5938	12489	ENSG00000133328	PLAAT2	phospholipase A and acyltransferase 2
ENST00000255764.4	5	6358335	6358335	1.13892e-06	0.000367321	-27.6149	20213	ENSG00000133398	MED10	mediator complex subunit 10
ENST00000255977.7	7	140536723	140536723	2.96984e-06	0.00078844	-35.9233	-57219	ENSG00000133606	MKRN1	makorin ring finger protein 1
ENST00000256039.3	10	80359305	80359305	2.05257e-08	1.29764e-05	34.5342	2526	ENSG00000133665	DYDC2	DPY30 domain containing 2
ENST00000256062.9	12	29793709	29793709	5.15128e-17	3.41872e-13	-36.0692	-8951	ENSG00000133687	TMTC1	transmembrane and tetratricopeptide repeat containing 1
ENST00000256151.8	12	82330061	82330061	5.78766e-06	0.00132279	36.6667	28327	ENSG00000133773	CCDC59	coiled-coil domain containing 59
ENST00000256186.2	11	12279152	12279152	3.99133e-05	0.00554659	26.7391	-7748	ENSG00000133816	MICAL2	microtubule associated monooxygenase, calponin and LIM domain containing 2
ENST00000256366.6	14	70418196	70418196	3.58488e-08	2.08593e-05	35.9851	-1107	ENSG00000213463	SYNJ2BP	synaptojanin 2 binding protein
ENST00000256398.13	8	28149649	28149649	1.62222e-06	0.000488988	-46.1972	56512	ENSG00000134014	ELP3	elongator acetyltransferase complex subunit 3
ENST00000256404.8	8	22914565	22914565	9.18736e-05	0.00986813	-25.2165	13350	ENSG00000134020	PEBP4	phosphatidylethanolamine binding protein 4
ENST00000256429.8	18	54241898	54241898	1.28469e-08	8.66634e-06	34.9209	-17230	ENSG00000134046	MBD2	methyl-CpG binding domain protein 2
ENST00000256447.5	5	67102884	67102884	1.09507e-05	0.00215622	30.7143	93916	ENSG00000134061	CD180	CD180 molecule
ENST00000256458.5	3	10165887	10165887	3.67003e-06	0.000930608	42.0455	970	ENSG00000134070	IRAK2	interleukin 1 receptor associated kinase 2
ENST00000256460.8	3	9780936	9780936	4.15368e-05	0.00570323	27.3292	-10990	ENSG00000134072	CAMK1	calcium/calmodulin dependent protein kinase I
ENST00000256544.8	15	34166311	34166311	1.49605e-08	9.87945e-06	27.6942	43786	ENSG00000134152	KATNBL1	katanin regulatory subunit B1 like 1
ENST00000256733.8	11	18248777	18248777	1.51809e-06	0.000463293	-36.8408	-135	ENSG00000134339	SAA2	serum amyloid A2
ENST00000256759.8	5	53507639	53507639	3.41987e-16	1.8309e-12	52.7476	27012	ENSG00000134363	FST	follistatin
ENST00000256852.7	18	59257157	59257157	6.23173e-13	1.49827e-09	56.1246	16229	ENSG00000134438	RAX	retina and anterior neural fold homeobox
ENST00000256993.8	11	47326506	47326506	1.67879e-07	7.62206e-05	-27.3355	26197	ENSG00000134571	MYBPC3	myosin binding protein C, cardiac
ENST00000256996.8	11	47213250	47213250	5.59087e-05	0.00702649	27.4035	-1692	ENSG00000134574	DDB2	damage specific DNA binding protein 2
ENST00000257068.2	11	93011338	93011338	1.37003e-08	9.16087e-06	-49.0115	41620	ENSG00000134640	MTNR1B	melatonin receptor 1B
ENST00000257181.10	1	52437584	52437584	4.31373e-05	0.00585893	29.8442	32984	ENSG00000134748	PRPF38A	pre-mRNA processing factor 38A
ENST00000257189.5	18	31443575	31443575	6.29493e-06	0.0014118	-27.0638	-4166	ENSG00000134757	DSG3	desmoglein 3
ENST00000257190.9	18	32100813	32100813	1.09721e-12	2.46437e-09	-53.6111	8125	ENSG00000134758	RNF138	ring finger protein 138
ENST00000257192.5	18	31277351	31277351	4.31279e-07	0.000166361	27.1116	-40809	ENSG00000134760	DSG1	desmoglein 1
ENST00000257197.7	18	31155570	31155570	8.37608e-08	4.26474e-05	-44.5022	7287	ENSG00000134765	DSC1	desmocollin 1
ENST00000257209.8	18	36260838	36260838	6.28846e-07	0.000226493	33.3333	-36876	ENSG00000134775	FHOD3	formin homology 2 domain containing 3
ENST00000257215.10	11	61683120	61683120	4.21987e-07	0.000163463	29.017	2731	ENSG00000134780	DAGLA	diacylglycerol lipase alpha
ENST00000257347.9	13	110690730	110690730	3.5641e-06	0.000910015	26.6543	15387	ENSG00000134905	CARS2	cysteinyl-tRNA synthetase 2, mitochondrial
ENST00000257359.7	11	130416870	130416870	1.37756e-05	0.00256577	30.2102	11740	ENSG00000134917	ADAMTS8	ADAM metallopeptidase with thrombospondin type 1 motif 8
ENST00000257414.12	5	116557964	116557964	8.84317e-05	0.00962293	26.1322	16432	ENSG00000092421	SEMA6A	semaphorin 6A
ENST00000257497.11	9	73110147	73110147	9.06751e-05	0.00978293	26.8519	-41718	ENSG00000135046	ANXA1	annexin A1
ENST00000257515.12	9	69362873	69362873	5.67328e-09	4.3199e-06	34.1737	33550	ENSG00000135063	FAM189A2	family with sequence similarity 189 member A2
ENST00000257527.8	5	157577160	157577160	1.65857e-08	1.07935e-05	38.6216	-1386	ENSG00000135074	ADAM19	ADAM metallopeptidase domain 19
ENST00000257549.9	12	113393518	113393518	1.01667e-08	7.10182e-06	34.7368	10370	ENSG00000135094	SDS	serine dehydratase
ENST00000257555.10	12	120957667	120957667	9.99177e-06	0.00201326	31.5388	-20876	ENSG00000135100	HNF1A	HNF1 homeobox A
ENST00000257572.5	12	116887161	116887161	2.20397e-07	9.53263e-05	33.3333	-5721	ENSG00000135116	HRK	harakiri, BCL2 interacting protein
ENST00000257600.3	12	113078640	113078640	2.91756e-10	3.31211e-07	-38.6961	20952	ENSG00000135144	DTX1	deltex E3 ubiquitin ligase 1
ENST00000257627.4	7	97981884	97981884	2.04688e-06	0.000587039	-42.3867	8313	ENSG00000135175	OCM2	oncomodulin 2
ENST00000257787.6	6	87659727	87659727	4.15643e-07	0.000161468	27.8714	42507	ENSG00000135334	AKIRIN2	akirin 2
ENST00000257818.3	11	33936235	33936235	1.09393e-05	0.00215452	-34.6446	-44160	ENSG00000135363	LMO2	LIM domain only 2
ENST00000257867.5	12	54637533	54637533	1.23825e-06	0.000393035	26.6371	-2639	ENSG00000135413	LACRT	lacritin
ENST00000258014.3	6	122683558	122683558	6.87711e-06	0.00151231	-35.6818	30828	ENSG00000135549	PKIB	cAMP-dependent protein kinase inhibitor beta
ENST00000258104.7	2	71454407	71454407	2.50785e-05	0.00398748	-32.4169	687	ENSG00000135636	DYSF	dysferlin
ENST00000258145.8	12	64758612	64758612	1.58715e-05	0.00285336	32.7781	795	ENSG00000135677	GNS	glucosamine (N-acetyl)-6-sulfatase
ENST00000258149.10	12	68804931	68804931	8.29398e-06	0.00174795	25.3538	-3246	ENSG00000135679	MDM2	MDM2 proto-oncogene
ENST00000258157.9	16	84662384	84662384	4.55139e-08	2.55328e-05	50.7623	13851	ENSG00000135686	KLHL36	kelch like family member 36
ENST00000258168.7	16	81237354	81237354	5.84882e-05	0.00724455	28.1481	-1335	ENSG00000135697	BCO1	beta-carotene oxygenase 1
ENST00000258187.9	16	58461928	58461928	2.19008e-05	0.0036146	32.9379	-1737	ENSG00000103034	NDRG4	NDRG family member 4
ENST00000258214.3	16	57529382	57529382	4.74437e-05	0.00626528	26.2897	7190	ENSG00000135736	CCDC102A	coiled-coil domain containing 102A
ENST00000258301.6	1	181014119	181014119	5.55599e-05	0.00699592	31.3427	8752	ENSG00000135823	STX6	syntaxin 6
ENST00000258362.7	2	218320473	218320473	1.73582e-07	7.83525e-05	-28.9157	-2700	ENSG00000127838	PNKD	PNKD metallo-beta-lactamase domain containing
ENST00000258383.4	2	223959732	223959732	5.24455e-05	0.00671352	33.2856	2271	ENSG00000135900	MRPL44	mitochondrial ribosomal protein L44
ENST00000258390.11	2	225086748	225086748	3.08012e-13	7.91878e-10	41.2029	-44307	ENSG00000135905	DOCK10	dedicator of cytokinesis 10
ENST00000258398.8	2	218745052	218745052	3.80439e-07	0.00014999	-42.7258	7480	ENSG00000135912	TTLL4	tubulin tyrosine ligase like 4
ENST00000258411.8	2	218894551	218894551	2.90404e-06	0.000774588	31.5292	13701	ENSG00000135925	WNT10A	Wnt family member 10A
ENST00000258428.8	2	99629752	99629752	1.58869e-05	0.00285508	-27.1036	-139736	ENSG00000135945	REV1	REV1 DNA directed polymerase
ENST00000258443.7	2	108987391	108987391	1.4889e-07	6.89911e-05	42.9032	1830	ENSG00000135960	EDAR	ectodysplasin A receptor
ENST00000258455.8	2	105006824	105006824	2.95917e-07	0.000121623	-44.6491	-31245	ENSG00000135972	MRPS9	mitochondrial ribosomal protein S9
ENST00000258457.7	2	105340990	105340990	3.67527e-08	2.12822e-05	36.9624	3452	ENSG00000135974	C2orf49	chromosome 2 open reading frame 49
ENST00000258494.14	12	105036692	105036692	4.08707e-08	2.32817e-05	43.7554	47767	ENSG00000136010	ALDH1L2	aldehyde dehydrogenase 1 family member L2
ENST00000258526.9	12	94098817	94098817	5.83784e-07	0.000213106	34.233	-49760	ENSG00000136040	PLXNC1	plexin C1
ENST00000258534.13	12	101876248	101876248	2.50956e-05	0.00398905	29.1589	-1332	ENSG00000136048	DRAM1	DNA damage regulated autophagy modulator 1
ENST00000258646.3	13	49567225	49567225	8.82166e-10	8.64547e-07	45	99	ENSG00000136144	RCBTB1	RCC1 and BTB domain containing protein 1
ENST00000258662.3	13	48020004	48020004	2.18316e-08	1.3662e-05	25.6463	-17722	ENSG00000136159	NUDT15	nudix hydrolase 15
ENST00000258781.10	7	44998660	44998660	9.42257e-06	0.00192545	25.0462	-1525	ENSG00000136280	CCM2	CCM2 scaffold protein
ENST00000258787.12	7	44974396	44974396	3.84021e-08	2.20691e-05	35.3082	4620	ENSG00000136286	MYO1G	myosin IG
ENST00000258796.12	7	2603243	2603243	2.34664e-08	1.45383e-05	34.01	-28743	ENSG00000136295	TTYH3	tweety family member 3
ENST00000258873.9	15	78211553	78211553	2.89601e-05	0.00442548	32.4901	23013	ENSG00000103740	ACSBG1	acyl-CoA synthetase bubblegum family member 1
ENST00000258888.5	15	84812263	84812263	4.0762e-11	5.95873e-08	47.971	-4417	ENSG00000136383	ALPK3	alpha kinase 3
ENST00000258960.7	17	45064548	45064548	3.79471e-05	0.00534914	26.3869	3233	ENSG00000136448	NMT1	N-myristoyltransferase 1
ENST00000258975.7	17	63600162	63600162	6.63122e-05	0.00790225	30.2932	-733	ENSG00000136463	TACO1	translational activator of cytochrome c oxidase I
ENST00000259030.3	3	187333083	187333083	4.13309e-05	0.00568363	27.8509	-35302	ENSG00000136514	RTP4	receptor transporter protein 4
ENST00000259075.6	2	161045436	161045436	2.77883e-09	2.33553e-06	-39.3664	-91472	ENSG00000136560	TANK	TRAF family member associated NFKB activator
ENST00000259119.9	3	170355253	170355253	3.43758e-06	0.000884225	30	-2462	ENSG00000136603	SKIL	SKI like proto-oncogene
ENST00000259154.9	1	215583443	215583443	7.42315e-06	0.00160574	-26.2002	16141	ENSG00000136636	KCTD3	potassium channel tetramerization domain containing 3
ENST00000259229.7	2	130271016	130271016	4.33019e-11	6.27692e-08	-53.8336	71149	ENSG00000136710	CCDC115	coiled-coil domain containing 115
ENST00000259241.7	2	128314786	128314786	6.04025e-07	0.000219069	37.1429	4083	ENSG00000136720	HS6ST1	heparan sulfate 6-O-sulfotransferase 1
ENST00000259271.7	10	26214862	26214862	4.21975e-07	0.000163463	-28.1077	-1803	ENSG00000136750	GAD2	glutamate decarboxylase 2
ENST00000259318.7	9	110089654	110089654	1.64383e-06	0.000493954	33.796	-35847	ENSG00000241978	AKAP2	A-kinase anchoring protein 2
ENST00000259324.5	9	128900217	128900217	7.57959e-05	0.00866594	-36.6573	17717	ENSG00000136802	LRRC8A	leucine rich repeat containing 8 VRAC subunit A
ENST00000259339.7	9	129807274	129807274	2.83759e-17	2.03098e-13	48.3045	4092	ENSG00000136816	TOR1B	torsin family 1 member B
ENST00000259357.3	9	122461228	122461228	2.54333e-05	0.00402798	32.5175	16699	ENSG00000136834	OR1J1	olfactory receptor family 1 subfamily J member 1
ENST00000259362.1	9	104629156	104629156	2.31319e-07	9.91079e-05	-39.0255	-10953	ENSG00000136839	OR13C9	olfactory receptor family 13 subfamily C member 9
ENST00000259365.9	9	97508603	97508603	3.31262e-06	0.000858885	-33.8721	6939	ENSG00000136842	TMOD1	tropomodulin 1
ENST00000259371.6	9	121567862	121567862	1.60051e-08	1.04661e-05	-34.5462	762	ENSG00000136848	DAB2IP	DAB2 interacting protein
ENST00000259392.8	9	113172418	113172418	2.01216e-10	2.40217e-07	48.0722	21413	ENSG00000136867	SLC31A2	solute carrier family 31 member 2
ENST00000259396.8	9	114321739	114321739	2.56243e-06	0.000701598	-30.2533	-1317	ENSG00000229314	ORM1	orosomucoid 1
ENST00000259455.4	9	98501737	98501737	1.49653e-11	2.45844e-08	30.7143	207199	ENSG00000136928	GABBR2	gamma-aminobutyric acid type B receptor subunit 2
ENST00000259457.8	9	124400608	124400608	8.74663e-26	4.30659e-21	-69.2699	14835	ENSG00000136930	PSMB7	proteasome subunit beta 7
ENST00000259477.6	9	124872783	124872783	5.58366e-05	0.00701951	28.0247	3580	ENSG00000136950	ARPC5L	actin related protein 2/3 complex subunit 5 like
ENST00000259526.4	8	119419265	119419265	8.11535e-13	1.8881e-09	31.8788	2821	ENSG00000136999	CCN3	cellular communication network factor 3
ENST00000259608.8	9	35648938	35648938	9.79457e-09	6.87746e-06	35.0427	1994	ENSG00000137078	SIT1	signaling threshold regulating transmembrane adaptor 1
ENST00000259746.13	6	44112190	44112190	5.77353e-07	0.000211186	27.1742	-14724	ENSG00000137216	TMEM63B	transmembrane protein 63B
ENST00000259808.9	6	3066768	3066768	1.13749e-18	1.1429e-14	-60.9882	-1726	ENSG00000137275	RIPK1	receptor interacting serine/threonine kinase 1
ENST00000259818.8	6	3215323	3215323	6.89335e-06	0.00151503	43.3333	12331	ENSG00000137285	TUBB2B	tubulin beta 2B class IIb
ENST00000259845.5	6	31138865	31138865	4.70118e-12	8.94373e-09	-44.2437	202	ENSG00000204538	PSORS1C2	psoriasis susceptibility 1 candidate 2
ENST00000259873.5	6	30619836	30619836	8.40119e-13	1.94413e-09	33.5663	1998	ENSG00000204568	MRPS18B	mitochondrial ribosomal protein S18B
ENST00000259939.3	6	18433676	18433676	7.252e-08	3.77311e-05	26.3387	46328	ENSG00000137393	RNF144B	ring finger protein 144B
ENST00000259989.7	4	15988037	15988037	3.45865e-05	0.00501046	30.5057	-24863	ENSG00000137441	FGFBP2	fibroblast growth factor binding protein 2
ENST00000260008.3	4	152979906	152979906	2.9828e-05	0.00451836	27.9024	36925	ENSG00000137460	FHDC1	FH2 domain containing 1
ENST00000260010.6	4	153694084	153694084	4.1454e-06	0.00102238	35.0641	-7416	ENSG00000137462	TLR2	toll like receptor 2
ENST00000260045.8	11	76367576	76367576	1.8354e-05	0.00317857	30.8424	13557	ENSG00000137492	THAP12	THAP domain containing 12
ENST00000260187.7	11	119377998	119377998	1.1738e-05	0.00227369	-31.1458	3693	ENSG00000036672	USP2	ubiquitin specific peptidase 2
ENST00000260191.7	11	113890955	113890955	8.90355e-07	0.000300697	33.1787	-13722	ENSG00000149305	HTR3B	5-hydroxytryptamine receptor 3B
ENST00000260197.12	11	121434240	121434240	2.85808e-05	0.00438571	30.3188	-18074	ENSG00000137642	SORL1	sortilin related receptor 1
ENST00000260227.5	11	102505315	102505315	1.9072e-06	0.000555611	-27.5862	25433	ENSG00000137673	MMP7	matrix metallopeptidase 7
ENST00000260270.3	11	110477096	110477096	1.52796e-05	0.00277391	26.1706	47150	ENSG00000137714	FDX1	ferredoxin 1
ENST00000260323.15	15	54263599	54263599	3.14877e-05	0.00469074	-31.0145	250697	ENSG00000137766	UNC13C	unc-13 homolog C
ENST00000260324.12	15	45652503	45652503	4.73724e-12	8.99847e-09	41.1071	17476	ENSG00000137767	SQOR	sulfide quinone oxidoreductase
ENST00000260385.10	15	40757972	40757972	5.92494e-07	0.000215684	29.1633	-2122	ENSG00000137824	RMDN3	regulator of microtubule dynamics 3
ENST00000260502.11	1	93694347	93694347	7.18391e-06	0.00156373	38.6226	-12511	ENSG00000137936	BCAR3	BCAR3 adaptor protein, NSP family member
ENST00000260508.9	1	88975293	88975293	1.55309e-09	1.40775e-06	-44.9174	17337	ENSG00000137944	KYAT3	kynurenine aminotransferase 3
ENST00000260569.4	2	65070420	65070420	8.19362e-06	0.00173165	28.8046	13957	ENSG00000011523	CEP68	centrosomal protein 68
ENST00000260598.10	2	27092152	27092152	6.5617e-10	6.67313e-07	27.3626	5382	ENSG00000138030	KHK	ketohexokinase
ENST00000260702.4	10	98316349	98316349	1.68459e-05	0.00298166	-31.183	-48156	ENSG00000138131	LOXL4	lysyl oxidase like 4
ENST00000260733.7	10	122200561	122200561	2.46259e-08	1.51495e-05	33.8495	36719	ENSG00000138162	TACC2	transforming acidic coiled-coil containing protein 2
ENST00000260746.6	10	102687170	102687170	9.18962e-08	4.61023e-05	33.9857	27228	ENSG00000138175	ARL3	ADP ribosylation factor like GTPase 3
ENST00000260956.9	2	169771788	169771788	8.06978e-06	0.00171159	32.7161	-27083	ENSG00000138385	SSB	small RNA binding exonuclease protection factor La
ENST00000261023.8	2	186559983	186559983	3.19358e-10	3.58755e-07	48.0881	-30073	ENSG00000138448	ITGAV	integrin subunit alpha V
ENST00000261024.6	2	189561589	189561589	6.27012e-07	0.000225936	32.8947	19299	ENSG00000138449	SLC40A1	solute carrier family 40 member 1
ENST00000261070.6	3	119686622	119686622	1.33423e-05	0.00250497	38.3445	-9220	ENSG00000138495	COX17	cytochrome c oxidase copper chaperone COX17
ENST00000261170.5	12	14692849	14692849	7.2543e-05	0.00840961	31.6883	3751	ENSG00000070019	GUCY2C	guanylate cyclase 2C
ENST00000261177.10	12	30977205	30977205	6.88187e-06	0.0015132	28.4897	50249	ENSG00000110900	TSPAN11	tetraspanin 11
ENST00000261187.8	12	59710259	59710259	5.04137e-09	3.90515e-06	46.8939	20924	ENSG00000118596	SLC16A7	solute carrier family 16 member 7
ENST00000261226.9	12	94720973	94720973	2.29738e-06	0.000643171	45.7143	-70417	ENSG00000057704	TMCC3	transmembrane and coiled-coil domain family 3
ENST00000261263.5	12	71777233	71777233	1.71861e-06	0.000511345	32.8755	22372	ENSG00000080371	RAB21	RAB21, member RAS oncogene family
ENST00000261275.4	15	29483520	29483520	1.20732e-05	0.00232388	30.6347	87204	ENSG00000104059	FAM189A1	family with sequence similarity 189 member A1
ENST00000261303.13	14	90236590	90236590	2.78844e-11	4.27134e-08	32.4881	-19963	ENSG00000100764	PSMC1	proteasome 26S subunit, ATPase 1
ENST00000261313.3	12	118126383	118126383	4.69761e-05	0.00622485	26.5337	-9741	ENSG00000089220	PEBP1	phosphatidylethanolamine binding protein 1
ENST00000261349.9	12	12267964	12267964	1.46183e-05	0.00268442	31.3008	-921	ENSG00000070018	LRP6	LDL receptor related protein 6
ENST00000261402.6	12	106150736	106150736	1.09563e-07	5.33617e-05	31.0467	-10704	ENSG00000074590	NUAK1	NUAK family kinase 1
ENST00000261405.9	12	6117810	6117810	2.67226e-06	0.00072576	-34.2737	6866	ENSG00000110799	VWF	von Willebrand factor
ENST00000261407.9	12	7025498	7025498	1.78338e-08	1.14979e-05	55.4545	-7023	ENSG00000111684	LPCAT3	lysophosphatidylcholine acyltransferase 3
ENST00000261416.12	5	74686331	74686331	1.4027e-08	9.3458e-06	34.5766	1100	ENSG00000049860	HEXB	hexosaminidase subunit beta
ENST00000261435.11	4	40020941	40020941	6.90121e-05	0.0081238	-30.5051	-35909	ENSG00000078177	N4BP2	NEDD4 binding protein 2
ENST00000261448.5	1	115760302	115760302	1.01539e-09	9.76289e-07	-31.2381	8480	ENSG00000118729	CASQ2	calsequestrin 2
ENST00000261461.7	1	212272980	212272980	2.35193e-05	0.00380791	-29.7646	-12430	ENSG00000066027	PPP2R5A	protein phosphatase 2 regulatory subunit B'alpha
ENST00000261464.10	1	211334474	211334474	5.54502e-05	0.00698668	26.6464	7643	ENSG00000082512	TRAF5	TNF receptor associated factor 5
ENST00000261486.6	5	112353397	112353397	1.04413e-06	0.000342193	35.9131	65881	ENSG00000129595	EPB41L4A	erythrocyte membrane protein band 4.1 like 4A
ENST00000261491.9	13	42073880	42073880	4.76676e-05	0.00628594	28.3208	25129	ENSG00000102780	DGKH	diacylglycerol kinase eta
ENST00000261497.9	17	21024129	21024129	2.58957e-07	0.000108807	-41.1765	18883	ENSG00000124422	USP22	ubiquitin specific peptidase 22
ENST00000261503.9	17	20088679	20088679	1.28122e-06	0.000404019	-31.9714	1659	ENSG00000128487	SPECC1	sperm antigen with calponin homology and coiled-coil domains 1
ENST00000261509.10	4	168529129	168529129	7.19892e-07	0.000253175	37.2222	32065	ENSG00000129116	PALLD	palladin, cytoskeletal associated protein
ENST00000261569.11	5	67025750	67025750	6.31072e-11	8.69424e-08	48.2738	21132	ENSG00000069020	MAST4	microtubule associated serine/threonine kinase family member 4
ENST00000261615.5	16	89633072	89633072	9.70486e-07	0.000322383	37.2142	2785	ENSG00000015413	DPEP1	dipeptidase 1
ENST00000261637.5	12	101291912	101291912	1.63654e-06	0.000492209	25.0321	11809	ENSG00000120800	UTP20	UTP20 small subunit processome component
ENST00000261653.10	12	130848598	130848598	1.27455e-07	6.05692e-05	31.7778	-9333	ENSG00000111450	STX2	syntaxin 2
ENST00000261655.8	12	130559841	130559841	1.69685e-05	0.00299862	29.712	-41977	ENSG00000060709	RIMBP2	RIMS binding protein 2
ENST00000261708.9	17	31905763	31905763	1.16081e-05	0.00225495	27.0087	-4056	ENSG00000108651	UTP6	UTP6 small subunit processome component
ENST00000261714.11	17	30292720	30292720	5.89052e-05	0.00728164	-29.9875	-777	ENSG00000108578	BLMH	bleomycin hydrolase
ENST00000261726.11	12	111151217	111151217	4.20944e-05	0.00575838	35.4831	117054	ENSG00000111249	CUX2	cut like homeobox 2
ENST00000261731.4	12	113470347	113470347	2.851e-06	0.000763671	25.4065	1525	ENSG00000089116	LHX5	LIM homeobox 5
ENST00000261745.9	12	112106774	112106774	2.24863e-05	0.0036853	31.8803	2010	ENSG00000111300	NAA25	N(alpha)-acetyltransferase 25, NatB auxiliary subunit
ENST00000261758.6	15	80987365	80987365	3.79609e-11	5.59947e-08	37.5094	2455	ENSG00000117899	MESD	mesoderm development LRP chaperone
ENST00000261783.4	14	67624550	67624550	9.61494e-06	0.00195486	-26.1946	4632	ENSG00000081181	ARG2	arginase 2
ENST00000261797.7	5	150528663	150528663	5.51512e-06	0.00127449	39.1783	20534	ENSG00000070614	NDST1	N-deacetylase and N-sulfotransferase 1
ENST00000261822.4	12	122024120	122024120	4.17085e-05	0.00572026	28.4719	2236	ENSG00000110987	BCL7A	BAF chromatin remodeling complex subunit BCL7A
ENST00000261837.11	15	52229186	52229186	2.79471e-05	0.00431475	27.1625	-37818	ENSG00000069966	GNB5	G protein subunit beta 5
ENST00000261839.12	15	52309022	52309022	3.58493e-06	0.000913965	-33.8891	-13219	ENSG00000128833	MYO5C	myosin VC
ENST00000261854.10	15	50805777	50805777	1.36805e-05	0.00255157	-25.1992	-40072	ENSG00000138600	SPPL2A	signal peptide peptidase like 2A
ENST00000261858.7	15	69137334	69137334	1.16154e-09	1.09696e-06	36.0422	-23301	ENSG00000138604	GLCE	glucuronic acid epimerase
ENST00000261867.5	15	45516932	45516932	1.66755e-19	2.07326e-15	55.8463	5824	ENSG00000104154	SLC30A4	solute carrier family 30 member 4
ENST00000261883.6	15	65199544	65199544	4.72085e-12	8.97326e-09	-48.7506	11930	ENSG00000138615	CILP	cartilage intermediate layer protein
ENST00000261888.10	15	65290663	65290663	5.97739e-12	1.10081e-08	-39.2146	-3792	ENSG00000138617	PARP16	poly(ADP-ribose) polymerase family member 16
ENST00000261891.7	15	63990876	63990876	4.5183e-08	2.53817e-05	36.1813	49392	ENSG00000035664	DAPK2	death associated protein kinase 2
ENST00000261921.8	15	73924518	73924518	6.40628e-05	0.00771395	25.9174	-1944	ENSG00000129038	LOXL1	lysyl oxidase like 1
ENST00000261937.11	5	180629043	180629043	3.19143e-10	3.5856e-07	-35.5	20558	ENSG00000037280	FLT4	fms related tyrosine kinase 4
ENST00000261942.7	5	176468021	176468021	2.36677e-07	0.000101003	-27.3214	19638	ENSG00000113194	FAF2	Fas associated factor family member 2
ENST00000261944.9	5	176550089	176550089	4.61073e-05	0.00614488	26.6128	700	ENSG00000074276	CDHR2	cadherin related family member 2
ENST00000261965.8	13	112592323	112592323	1.62182e-07	7.40893e-05	36.1111	-4171	ENSG00000126216	TUBGCP3	tubulin gamma complex associated protein 3
ENST00000261980.3	14	74249073	74249073	2.26493e-05	0.00370571	28.2154	9626	ENSG00000119614	VSX2	visual system homeobox 2
ENST00000261994.9	14	94295083	94295083	1.59495e-05	0.00286305	-32.8935	-1816	ENSG00000140093	SERPINA10	serpin family A member 10
ENST00000262013.12	17	51134754	51134754	9.8512e-11	1.28488e-07	50.8447	-13887	ENSG00000008294	SPAG9	sperm associated antigen 9
ENST00000262053.8	12	50773675	50773675	3.03554e-07	0.000124259	33.8401	9576	ENSG00000123268	ATF1	activating transcription factor 1
ENST00000262067.5	7	16748566	16748566	1.60542e-05	0.00287729	31.8116	-5189	ENSG00000106537	TSPAN13	tetraspanin 13
ENST00000262074.8	15	99239221	99239221	8.47987e-06	0.00177741	25.0704	2342	ENSG00000103852	TTC23	tetratricopeptide repeat domain 23
ENST00000262094.10	18	54797228	54797228	5.76434e-10	5.97705e-07	45.7017	-31249	ENSG00000041353	RAB27B	RAB27B, member RAS oncogene family
ENST00000262102.10	8	17779218	17779218	7.76848e-08	4.00112e-05	36.8455	21451	ENSG00000129422	MTUS1	microtubule associated scaffold protein 1
ENST00000262103.8	8	48699379	48699379	9.31863e-05	0.00996371	-27.469	35890	ENSG00000034239	EFCAB1	EF-hand calcium binding domain 1
ENST00000262113.9	8	2041864	2041864	5.23769e-06	0.00122426	35.873	-3182	ENSG00000036448	MYOM2	myomesin 2
ENST00000262124.15	18	12945058	12945058	1.99227e-05	0.00337644	26.075	-2937	ENSG00000085415	SEH1L	SEH1 like nucleoporin
ENST00000262138.4	17	66931714	66931714	2.08213e-07	9.09766e-05	-39.4796	-32993	ENSG00000075461	CACNG4	calcium voltage-gated channel auxiliary subunit gamma 4
ENST00000262139.10	17	68465880	68465880	2.10565e-06	0.000600507	-25.7143	-8385	ENSG00000070540	WIPI1	WD repeat domain, phosphoinositide interacting 1
ENST00000262144.11	16	74985809	74985809	2.25288e-06	0.00063344	-38.7742	-687	ENSG00000103091	WDR59	WD repeat domain 59
ENST00000262146.9	8	65656265	65656265	1.82702e-05	0.00316762	28.2575	11533	ENSG00000066855	MTFR1	mitochondrial fission regulator 1
ENST00000262173.7	18	13763653	13763653	1.38253e-05	0.0025724	27.9167	32181	ENSG00000101654	RNMT	RNA guanine-7 methyltransferase
ENST00000262178.7	7	159326796	159326796	1.53887e-10	1.90015e-07	38.9061	-181930	ENSG00000106018	VIPR2	vasoactive intestinal peptide receptor 2
ENST00000262193.7	6	170507630	170507630	6.54366e-06	0.00145539	-33.8416	45678	ENSG00000008018	PSMB1	proteasome subunit beta 1
ENST00000262197.7	18	80039707	80039707	2.43395e-11	3.78265e-08	46.0976	5243	ENSG00000101546	RBFA	ribosome binding factor A
ENST00000262198.9	18	80089468	80089468	3.81688e-07	0.00015038	-36.8132	-19794	ENSG00000101544	ADNP2	ADNP homeobox 2
ENST00000262209.5	8	72068985	72068985	1.12985e-11	1.91919e-08	45.2745	6600	ENSG00000104321	TRPA1	transient receptor potential cation channel subfamily A member 1
ENST00000262227.7	18	6783829	6783829	1.67822e-10	2.04966e-07	39.759	-4665	ENSG00000088756	ARHGAP28	Rho GTPase activating protein 28
ENST00000262231.14	8	103801145	103801145	1.06742e-06	0.00034857	-38.8001	-18115	ENSG00000176406	RIMS2	regulating synaptic membrane exocytosis 2
ENST00000262259.7	19	51563390	51563390	2.2259e-06	0.000627766	31.7777	-7893	ENSG00000105497	ZNF175	zinc finger protein 175
ENST00000262269.12	19	50267130	50267130	9.0695e-05	0.00978395	-36.6726	-1216	ENSG00000105357	MYH14	myosin heavy chain 14
ENST00000262316.10	16	73223	73223	1.70986e-06	0.000509387	29.5576	-593	ENSG00000007384	RHBDF1	rhomboid 5 homolog 1
ENST00000262319.11	16	1497219	1497219	9.53505e-06	0.00194246	-35.4487	3861	ENSG00000100726	TELO2	telomere maintenance 2
ENST00000262320.8	16	355468	355468	5.89e-09	4.46212e-06	-40.555	-2746	ENSG00000103126	AXIN1	axin 1
ENST00000262340.6	1	68390957	68390957	5.09262e-06	0.0011978	-29.7753	58998	ENSG00000116745	RPE65	retinoid isomerohydrolase RPE65
ENST00000262345.5	1	67299132	67299132	2.52238e-06	0.000692916	-29.1493	-8232	ENSG00000081985	IL12RB2	interleukin 12 receptor subunit beta 2
ENST00000262352.8	9	4456372	4456372	8.68295e-15	3.31985e-11	44.3658	-34096	ENSG00000106688	SLC1A1	solute carrier family 1 member 1
ENST00000262366.7	16	4306554	4306554	2.38471e-05	0.00384512	-26.6667	-8207	ENSG00000126603	GLIS2	GLIS family zinc finger 2
ENST00000262383.6	16	49814270	49814270	3.36803e-05	0.00492143	34.5707	8469	ENSG00000102935	ZNF423	zinc finger protein 423
ENST00000262406.10	17	65131408	65131408	1.81592e-05	0.00315313	28.9125	-5962	ENSG00000108370	RGS9	regulator of G protein signaling 9
ENST00000262419.10	17	46134135	46134135	2.87998e-09	2.40594e-06	26.6367	58666	ENSG00000120071	KANSL1	KAT8 regulatory NSL complex subunit 1
ENST00000262424.10	16	84806016	84806016	2.66991e-07	0.000111579	37.0748	-13969	ENSG00000103196	CRISPLD2	cysteine rich secretory protein LCCL domain containing 2
ENST00000262426.6	16	86513969	86513969	7.17857e-05	0.00834887	35.6997	3444	ENSG00000103241	FOXF1	forkhead box F1
ENST00000262430.6	16	83859726	83859726	8.28456e-12	1.46439e-08	-36.5099	-39389	ENSG00000103150	MLYCD	malonyl-CoA decarboxylase
ENST00000262435.14	17	64668470	64668470	6.7409e-05	0.00799367	27.7234	-6164	ENSG00000108854	SMURF2	SMAD specific E3 ubiquitin protein ligase 2
ENST00000262442.9	17	11444179	11444179	8.43886e-09	6.05442e-06	34.8039	-154291	ENSG00000007174	DNAH9	dynein axonemal heavy chain 9
ENST00000262450.8	1	6152452	6152452	7.71573e-05	0.00877492	28.7536	27870	ENSG00000116254	CHD5	chromodomain helicase DNA binding protein 5
ENST00000262462.9	5	128870751	128870751	9.5742e-06	0.00194845	-30.9083	-94737	ENSG00000113396	SLC27A6	solute carrier family 27 member 6
ENST00000262464.9	5	128596710	128596710	1.71925e-06	0.000511496	-37.1429	-58466	ENSG00000138829	FBN2	fibrillin 2
ENST00000262467.10	17	5607008	5607008	1.62925e-05	0.00290782	35.0837	-22478	ENSG00000091592	NLRP1	NLR family pyrin domain containing 1
ENST00000262487.5	20	13163093	13163093	2.6257e-10	3.02484e-07	-38.5965	-58181	ENSG00000101230	ISM1	isthmin 1
ENST00000262498.8	16	58124642	58124642	2.73482e-05	0.00424871	29.2593	4740	ENSG00000070761	CFAP20	cilia and flagella associated protein 20
ENST00000262502.5	16	56874791	56874791	4.17325e-05	0.005723	28.8693	9582	ENSG00000070915	SLC12A3	solute carrier family 12 member 3
ENST00000262510.10	16	56988574	56988574	1.2874e-09	1.19908e-06	-36.1617	-924	ENSG00000140853	NLRC5	NLR family CARD domain containing 5
ENST00000262551.8	9	92394765	92394765	2.59406e-15	1.13207e-11	-54.6137	9795	ENSG00000106809	OGN	osteoglycin
ENST00000262577.6	8	143513194	143513194	8.26614e-06	0.00174356	32.3718	28254	ENSG00000014164	ZC3H3	zinc finger CCCH-type containing 3
ENST00000262580.9	8	143561432	143561432	8.50833e-06	0.00178208	34.9145	3088	ENSG00000104518	GSDMD	gasdermin D
ENST00000262608.12	22	17415390	17415390	3.52431e-06	0.000901837	-35.3488	45504	ENSG00000099954	CECR2	CECR2 histone acetyl-lysine reader
ENST00000262613.10	17	74748752	74748752	1.5684e-07	7.19878e-05	25.0629	126	ENSG00000109062	SLC9A3R1	SLC9A3 regulator 1
ENST00000262622.4	19	33704166	33704166	1.02475e-05	0.00205097	-27.1201	19640	ENSG00000124302	CHST8	carbohydrate sulfotransferase 8
ENST00000262644.9	8	56999456	56999456	3.11176e-05	0.0046527	27.9907	-5590	ENSG00000104331	IMPAD1	inositol monophosphatase domain containing 1
ENST00000262659.12	20	32017626	32017626	7.84644e-08	4.03501e-05	33.6648	7178	ENSG00000101331	CCM2L	CCM2 like scaffold protein
ENST00000262715.10	14	20419592	20419592	6.5488e-05	0.00783632	26.2987	-6092	ENSG00000129566	TEP1	telomerase associated protein 1
ENST00000262717.9	18	61225149	61225149	1.10582e-05	0.00217206	29.7573	-108281	ENSG00000101542	CDH20	cadherin 20
ENST00000262719.10	18	62708276	62708276	2.48903e-07	0.000105233	26.5068	-7265	ENSG00000081913	PHLPP1	PH domain and leucine rich repeat protein phosphatase 1
ENST00000262738.7	22	46476456	46476456	2.13994e-05	0.0035546	30.0581	60715	ENSG00000075275	CELSR1	cadherin EGF LAG seven-pass G-type receptor 1
ENST00000262803.9	19	18822150	18822150	7.5537e-06	0.00162726	29.2001	-9788	ENSG00000005007	UPF1	UPF1 RNA helicase and ATPase
ENST00000262809.9	19	18524578	18524578	7.17302e-10	7.20966e-07	-51.293	-2509	ENSG00000105656	ELL	elongation factor for RNA polymerase II
ENST00000262815.13	19	19346108	19346108	7.7531e-15	3.00555e-11	-38.4667	25281	ENSG00000129933	MAU2	MAU2 sister chromatid cohesion factor
ENST00000262865.9	20	38295151	38295151	1.22945e-05	0.00235557	36.1356	-8999	ENSG00000101425	BPI	bactericidal permeability increasing protein
ENST00000262895.7	19	42040724	42040724	5.69498e-07	0.000208879	36.7257	25047	ENSG00000105737	GRIK5	glutamate ionotropic receptor kainate type subunit 5
ENST00000262919.10	20	3457725	3457725	5.5757e-09	4.25573e-06	35.5916	-13293	ENSG00000088812	ATRN	attractin
ENST00000262961.9	19	3870806	3870806	2.30609e-05	0.00375409	29.3713	-1769	ENSG00000105278	ZFR2	zinc finger RNA binding protein 2
ENST00000262962.12	19	4239245	4239245	5.47466e-07	0.000202284	31.7204	-7835	ENSG00000105248	YJU2	YJU2 splicing factor homolog
ENST00000262970.9	19	4211259	4211259	1.15057e-07	5.5554e-05	-37.5924	13121	ENSG00000089847	ANKRD24	ankyrin repeat domain 24
ENST00000262971.3	19	4016059	4016059	2.41194e-05	0.00387674	34.1463	8325	ENSG00000105229	PIAS4	protein inhibitor of activated STAT 4
ENST00000262982.3	20	49051499	49051499	4.45849e-07	0.000170837	47.8992	5189	ENSG00000124207	CSE1L	chromosome segregation 1 like
ENST00000263012.10	16	16240907	16240907	9.65184e-08	4.80225e-05	29.0364	8308	ENSG00000103226	NOMO3	NODAL modulator 3
ENST00000263026.10	16	22229539	22229539	1.37347e-11	2.27836e-08	-30.3797	23263	ENSG00000103319	EEF2K	eukaryotic elongation factor 2 kinase
ENST00000263036.9	10	13073055	13073055	7.30424e-05	0.0084478	31.4333	-26394	ENSG00000123240	OPTN	optineurin
ENST00000263054.10	10	107424014	107424014	5.56571e-06	0.00128374	30.2861	-259481	ENSG00000108018	SORCS1	sortilin related VPS10 domain containing receptor 1
ENST00000263087.9	17	3791675	3791675	4.47571e-05	0.00601147	-31.2646	9514	ENSG00000083457	ITGAE	integrin subunit alpha E
ENST00000263102.7	10	59855520	59855520	9.20467e-05	0.00988077	31.4529	51037	ENSG00000108091	CCDC6	coiled-coil domain containing 6
ENST00000263103.1	10	58731285	58731285	1.88474e-07	8.38614e-05	28.4453	-62250	ENSG00000122870	BICC1	BicC family RNA binding protein 1
ENST00000263174.9	1	99579833	99579833	8.84215e-07	0.000299026	28.2136	-66280	ENSG00000099260	PALMD	palmdelphin
ENST00000263245.10	22	42860936	42860936	8.40431e-07	0.000287232	39.5022	-3664	ENSG00000242247	ARFGAP3	ADP ribosylation factor GTPase activating protein 3
ENST00000263268.11	2	216011266	216011266	2.68318e-06	0.000728107	-31.0606	2286	ENSG00000118242	MREG	melanoregulin
ENST00000263269.3	19	48406175	48406175	2.65946e-09	2.24415e-06	-45.5797	11302	ENSG00000105464	GRIN2D	glutamate ionotropic receptor NMDA type subunit 2D
ENST00000263274.12	19	48168884	48168884	2.79662e-06	0.000751831	-45.0676	1461	ENSG00000105486	LIG1	DNA ligase 1
ENST00000263275.4	19	45547988	45547988	1.25079e-07	5.96036e-05	-35.9526	36832	ENSG00000125741	OPA3	OPA3 outer mitochondrial membrane lipid metabolism regulator
ENST00000263335.11	2	113277809	113277809	1.87118e-05	0.00322586	-31.4702	1103	ENSG00000125618	PAX8	paired box 8
ENST00000263347.11	16	89860462	89860462	1.94892e-06	0.000565295	29.2352	-13124	ENSG00000141002	TCF25	transcription factor 25
ENST00000263354.8	19	47531415	47531415	4.91564e-06	0.00116521	26.2932	-16353	ENSG00000105402	NAPA	NSF attachment protein alpha
ENST00000263370.3	19	40729261	40729261	4.44148e-06	0.00107814	-27.7558	12151	ENSG00000086544	ITPKC	inositol-trisphosphate 3-kinase C
ENST00000263379.4	19	14044302	14044302	2.3658e-05	0.00382409	26.7409	12542	ENSG00000104998	IL27RA	interleukin 27 receptor subunit alpha
ENST00000263401.10	11	36264694	36264694	9.94051e-06	0.00200544	-27.0292	24731	ENSG00000110442	COMMD9	COMM domain containing 9
ENST00000263408.5	5	39370724	39370724	5.40487e-05	0.00685987	30	-6230	ENSG00000113600	C9	complement C9
ENST00000263437.10	19	54975341	54975341	9.71522e-15	3.66747e-11	57.6779	8937	ENSG00000022556	NLRP2	NLR family pyrin domain containing 2
ENST00000263440.6	1	63353995	63353995	1.62961e-05	0.00290821	29.3305	-13632	ENSG00000088035	ALG6	ALG6 alpha-1,3-glucosyltransferase
ENST00000263463.9	11	101088370	101088370	7.95472e-08	4.08074e-05	-32.2236	40701	ENSG00000082175	PGR	progesterone receptor
ENST00000263525.6	1	175783050	175783050	1.44294e-06	0.000444915	29.942	-39435	ENSG00000116147	TNR	tenascin R
ENST00000263563.7	10	70501476	70501476	5.93498e-07	0.000215986	37.4545	22711	ENSG00000107719	PALD1	phosphatase domain containing paladin 1
ENST00000263604.5	9	135731072	135731072	7.86426e-05	0.00888861	-30.7904	-5445	ENSG00000107147	KCNT1	potassium sodium-activated channel subfamily T member 1
ENST00000263610.7	9	132551928	132551928	2.1533e-05	0.00357046	25.4058	-30678	ENSG00000125492	BARHL1	BarH like homeobox 1
ENST00000263635.8	2	158958032	158958032	3.52983e-10	3.90787e-07	39.6368	-10608	ENSG00000115183	TANC1	tetratricopeptide repeat, ankyrin repeat and coiled-coil containing 1
ENST00000263663.10	2	9858858	9858858	2.78622e-10	3.18332e-07	-26.6504	15386	ENSG00000115750	TAF1B	TATA-box binding protein associated factor, RNA polymerase I subunit B
ENST00000263665.6	3	74546693	74546693	5.03842e-07	0.000189043	30.5639	-25554	ENSG00000113805	CNTN3	contactin 3
ENST00000263666.9	3	73708738	73708738	3.53524e-05	0.00508907	35.0733	-83798	ENSG00000121440	PDZRN3	PDZ domain containing ring finger 3
ENST00000263697.6	1	28220275	28220275	1.20024e-06	0.000383221	28.8209	12755	ENSG00000126698	DNAJC8	DnaJ heat shock protein family (Hsp40) member C8
ENST00000263707.6	2	121319627	121319627	1.10373e-05	0.00216907	25.5755	-34426	ENSG00000115112	TFCP2L1	transcription factor CP2 like 1
ENST00000263708.7	2	119848850	119848850	4.79525e-05	0.00631107	31.3748	88930	ENSG00000088179	PTPN4	protein tyrosine phosphatase non-receptor type 4
ENST00000263726.4	1	180279486	180279486	8.77139e-08	4.43674e-05	25.6392	49224	ENSG00000121454	LHX4	LIM homeobox 4
ENST00000263733.5	1	178957206	178957206	4.04313e-08	2.3077e-05	-33.4951	-68688	ENSG00000116199	FAM20B	FAM20B glycosaminoglycan xylosylkinase
ENST00000263734.5	2	46337031	46337031	6.68294e-07	0.00023819	26.505	39626	ENSG00000116016	EPAS1	endothelial PAS domain protein 1
ENST00000263754.5	3	20042389	20042389	7.24691e-05	0.00840372	-26.5653	1945	ENSG00000114166	KAT2B	lysine acetyltransferase 2B
ENST00000263798.8	15	41583395	41583395	5.38706e-21	9.27273e-17	53.5873	24185	ENSG00000092445	TYRO3	TYRO3 protein tyrosine kinase
ENST00000263831.11	1	244619591	244619591	3.52265e-08	2.05575e-05	-41.2698	-33512	ENSG00000121644	DESI2	desumoylating isopeptidase 2
ENST00000263857.11	2	86042040	86042040	1.06293e-11	1.81875e-08	52.8241	63847	ENSG00000068654	POLR1A	RNA polymerase I subunit A
ENST00000263895.8	2	150513058	150513058	7.77746e-07	0.000269648	36.1921	-25365	ENSG00000115963	RND3	Rho family GTPase 3
ENST00000263904.5	2	152165557	152165557	3.38829e-11	5.08915e-08	-42.5617	10207	ENSG00000115145	STAM2	signal transducing adaptor molecule 2
ENST00000263918.9	2	36996749	36996749	7.04144e-06	0.0015399	25.3845	-30214	ENSG00000115808	STRN	striatin
ENST00000263923.5	4	55101517	55101517	9.32803e-14	2.7155e-10	47.2714	24079	ENSG00000128052	KDR	kinase insert domain receptor
ENST00000263932.7	1	12053501	12053501	3.23137e-05	0.00477895	32.7872	-9802	ENSG00000120949	TNFRSF8	TNF receptor superfamily member 8
ENST00000263966.8	3	179648372	179648372	4.61877e-06	0.00111078	29.5594	-4668	ENSG00000058056	USP13	ubiquitin specific peptidase 13
ENST00000263974.4	1	28637533	28637533	5.97683e-06	0.00135612	31.21	5473	ENSG00000120656	TAF12	TATA-box binding protein associated factor 12
ENST00000263980.8	1	27182928	27182928	4.77112e-08	2.65688e-05	-39.8618	-27804	ENSG00000090020	SLC9A1	solute carrier family 9 member A1
ENST00000263997.11	16	68308519	68308519	6.41918e-07	0.000230309	25.8427	2428	ENSG00000103061	SLC7A6OS	solute carrier family 7 member 6 opposite strand
ENST00000264031.3	11	118954285	118954285	3.45494e-11	5.17182e-08	-46.2116	-2013	ENSG00000110375	UPK2	uroplakin 2
ENST00000264037.2	11	121191675	121191675	1.38904e-05	0.00258143	29.5828	89011	ENSG00000109927	TECTA	tectorin alpha
ENST00000264039.7	2	240429539	240429539	7.62255e-07	0.000265213	33.8985	-6124	ENSG00000063660	GPC1	glypican 1
ENST00000264057.6	2	233364038	233364038	6.77216e-06	0.00149489	29.4882	9533	ENSG00000077044	DGKD	diacylglycerol kinase delta
ENST00000264059.8	2	232631175	232631175	3.30667e-05	0.0048578	35.3597	-2429	ENSG00000115468	EFHD1	EF-hand domain family member D1
ENST00000264156.3	2	135896278	135896278	7.7196e-11	1.03804e-07	37.2515	-19836	ENSG00000076003	MCM6	minichromosome maintenance complex component 6
ENST00000264161.9	2	135986215	135986215	8.25445e-05	0.00918877	25.7576	-590	ENSG00000115866	DARS	aspartyl-tRNA synthetase
ENST00000264162.7	2	135830943	135830943	5.68946e-05	0.00710784	27.8097	6242	ENSG00000115850	LCT	lactase
ENST00000264192.8	2	157421496	157421496	5.77449e-05	0.00718032	-34.6899	22594	ENSG00000115165	CYTIP	cytohesin 1 interacting protein
ENST00000264198.5	1	20511364	20511364	2.41105e-06	0.000668187	-29.1328	-3214	ENSG00000090432	MUL1	mitochondrial E3 ubiquitin protein ligase 1
ENST00000264202.8	1	19492003	19492003	7.19536e-05	0.00836107	-30.5462	-6465	ENSG00000077549	CAPZB	capping actin protein of muscle Z-line subunit beta
ENST00000264228.9	4	55341941	55341941	3.03947e-09	2.52269e-06	-41.5584	-4301	ENSG00000128039	SRD5A3	steroid 5 alpha-reductase 3
ENST00000264230.5	4	56974377	56974377	2.37071e-07	0.000101106	26.0204	3230	ENSG00000084092	NOA1	nitric oxide associated 1
ENST00000264231.7	3	119633067	119633067	4.46395e-17	3.02293e-13	51.7264	27524	ENSG00000121577	POPDC2	popeye domain containing 2
ENST00000264233.6	3	121515480	121515480	2.07527e-05	0.00347827	32.1212	30509	ENSG00000051341	POLQ	DNA polymerase theta
ENST00000264254.11	2	100532722	100532722	5.56062e-08	3.02251e-05	-50.2537	-30271	ENSG00000115539	PDCL3	phosducin like 3
ENST00000264257.7	2	102225663	102225663	6.07327e-05	0.00743576	-30.8197	38642	ENSG00000115598	IL1RL2	interleukin 1 receptor like 2
ENST00000264266.12	3	158812834	158812834	3.10736e-05	0.00464878	28.2694	10745	ENSG00000118855	MFSD1	major facilitator superfamily domain containing 1
ENST00000264316.9	4	48140661	48140661	1.71579e-05	0.00302355	-29.5564	-6412	ENSG00000074966	TXK	TXK tyrosine kinase
ENST00000264318.4	4	46961205	46961205	1.06803e-05	0.00211649	32.4686	32377	ENSG00000109158	GABRA4	gamma-aminobutyric acid type A receptor alpha4 subunit
ENST00000264335.13	17	1411088	1411088	3.71288e-06	0.00093865	27.4854	-10867	ENSG00000108953	YWHAE	tyrosine 3-monooxygenase/tryptophan 5-monooxygenase activation protein epsilon
ENST00000264376.5	2	208102550	208102550	1.63091e-10	2.00036e-07	41.7015	21975	ENSG00000118231	CRYGD	crystallin gamma D
ENST00000264377.8	2	206367996	206367996	5.14454e-05	0.00662831	-34.776	-75536	ENSG00000114948	ADAM23	ADAM metallopeptidase domain 23
ENST00000264381.8	3	166162189	166162189	1.97659e-07	8.71983e-05	-30.4123	-324767	ENSG00000114200	BCHE	butyrylcholinesterase
ENST00000264399.5	4	81227233	81227233	1.26385e-08	8.54322e-06	40.9246	-12117	ENSG00000138669	PRKG2	protein kinase cGMP-dependent 2
ENST00000264400.6	4	81630472	81630472	9.66435e-09	6.7984e-06	-38.197	-158558	ENSG00000138670	RASGEF1B	RasGEF domain family member 1B
ENST00000264405.9	4	82835974	82835974	8.05353e-09	5.8166e-06	25.1961	35977	ENSG00000138674	SEC31A	SEC31 homolog A, COPII coat complex component
ENST00000264434.6	2	70193862	70193862	5.75575e-08	3.11115e-05	25.5814	-2792	ENSG00000115998	C2orf42	chromosome 2 open reading frame 42
ENST00000264449.14	4	42631105	42631105	2.85762e-07	0.000118213	25.6593	25989	ENSG00000124406	ATP8A1	ATPase phospholipid transporting 8A1
ENST00000264474.4	3	122321435	122321435	7.46817e-05	0.00857918	-26.432	-3813	ENSG00000121552	CSTA	cystatin A
ENST00000264485.11	4	71140291	71140291	5.1836e-07	0.00019344	-28.328	-46968	ENSG00000080493	SLC4A4	solute carrier family 4 member 4
ENST00000264538.4	3	108236667	108236667	1.54584e-05	0.00279813	26.3394	-14244	ENSG00000114446	IFT57	intraflagellar transport 57
ENST00000264552.14	19	55416126	55416126	1.19239e-07	5.72692e-05	29.1571	-8339	ENSG00000108106	UBE2S	ubiquitin conjugating enzyme E2 S
ENST00000264595.7	4	177401312	177401312	1.15671e-05	0.00224953	33.6874	41126	ENSG00000038002	AGA	aspartylglucosaminidase
ENST00000264596.4	4	177316023	177316023	5.01376e-05	0.00650912	33.4286	6151	ENSG00000109674	NEIL3	nei like DNA glycosylase 3
ENST00000264613.11	3	149214230	149214230	7.12045e-05	0.0083028	30.033	7600	ENSG00000047457	CP	ceruloplasmin
ENST00000264639.9	17	39985383	39985383	1.85738e-11	2.97377e-08	39.8505	4578	ENSG00000108344	PSMD3	proteasome 26S subunit, non-ATPase 3
ENST00000264692.8	4	186285025	186285025	1.49038e-08	9.84425e-06	38.1674	18764	ENSG00000088926	F11	coagulation factor XI
ENST00000264694.13	4	185229100	185229100	2.3358e-10	2.73339e-07	-34.6047	18972	ENSG00000109762	SNX25	sorting nexin 25
ENST00000264703.4	2	27493626	27493626	1.71808e-06	0.000511237	27.9673	1575	ENSG00000115226	FNDC4	fibronectin type III domain containing 4
ENST00000264708.7	2	25144724	25144724	2.02109e-05	0.00341189	-29.8535	23848	ENSG00000115138	POMC	proopiomelanocortin
ENST00000264712.8	2	25976855	25976855	4.59887e-09	3.60537e-06	31.8954	5643	ENSG00000084731	KIF3C	kinesin family member 3C
ENST00000264728.8	3	12770975	12770975	1.05814e-09	1.01288e-06	33.9236	-1519	ENSG00000088726	TMEM40	transmembrane protein 40
ENST00000264731.8	3	189558412	189558412	5.3131e-07	0.000197479	27.9399	-72977	ENSG00000073282	TP63	tumor protein p63
ENST00000264741.10	3	37473850	37473850	1.17612e-07	5.65759e-05	52.1204	21711	ENSG00000144668	ITGA9	integrin subunit alpha 9
ENST00000264748.6	4	1013136	1013136	9.92915e-18	7.91484e-14	-39.8413	687	ENSG00000127418	FGFRL1	fibroblast growth factor receptor like 1
ENST00000264779.6	5	57225186	57225186	8.85886e-05	0.00963362	-32.3746	11067	ENSG00000062194	GPBP1	GC-rich promoter binding protein 1
ENST00000264784.8	4	10016529	10016529	8.90208e-05	0.00966297	-29.5076	4969	ENSG00000109667	SLC2A9	solute carrier family 2 member 9
ENST00000264808.7	4	120893540	120893540	1.371e-08	9.16639e-06	-28.6705	29310	ENSG00000138738	PRDM5	PR/SET domain 5
ENST00000264811.9	4	121941233	121941233	2.01678e-05	0.00340698	27.0186	-7777	ENSG00000138741	TRPC3	transient receptor potential cation channel subfamily C member 3
ENST00000264832.8	19	10274000	10274000	1.51284e-07	6.99092e-05	-30.2063	2882	ENSG00000090339	ICAM1	intercellular adhesion molecule 1
ENST00000264839.11	6	72006068	72006068	2.71232e-08	1.64735e-05	-25.4237	119046	ENSG00000079841	RIMS1	regulating synaptic membrane exocytosis 1
ENST00000264893.10	4	76945678	76945678	4.67939e-08	2.61472e-05	38.006	-4025	ENSG00000138758	2011-09-01	septin 11
ENST00000264908.11	4	78587821	78587821	6.37522e-06	0.00142644	32.1602	36053	ENSG00000138772	ANXA3	annexin A3
ENST00000264926.7	3	8968552	8968552	2.9902e-05	0.00452656	29.6961	-5081	ENSG00000070950	RAD18	RAD18 E3 ubiquitin protein ligase
ENST00000264930.10	5	1134326	1134326	1.31499e-05	0.00247807	26.1844	-22264	ENSG00000113504	SLC12A7	solute carrier family 12 member 7
ENST00000264934.5	5	32352231	32352231	4.4716e-05	0.00600772	32.4138	-39263	ENSG00000150712	MTMR12	myotubularin related protein 12
ENST00000264935.6	5	637399	637399	4.08775e-06	0.00101116	32.8891	25061	ENSG00000112877	CEP72	centrosomal protein 72
ENST00000264952.2	3	141812805	141812805	1.11079e-06	0.000359755	25.2111	34659	ENSG00000114124	GRK7	G protein-coupled receptor kinase 7
ENST00000264963.8	2	96727040	96727040	4.02376e-05	0.00557802	29.9715	13024	ENSG00000114988	LMAN2L	lectin, mannose binding 2 like
ENST00000264972.9	2	97707744	97707744	1.29214e-05	0.00244466	26.3368	-5816	ENSG00000115085	ZAP70	zeta chain of T cell receptor associated protein kinase 70
ENST00000264977.8	3	135911274	135911274	4.30418e-05	0.00584927	-28.4086	-54454	ENSG00000073711	PPP2R3A	protein phosphatase 2 regulatory subunit B''alpha
ENST00000264991.8	3	132650289	132650289	1.5387e-09	1.39661e-06	-33.259	-4157	ENSG00000081307	UBA5	ubiquitin like modifier activating enzyme 5
ENST00000265012.4	6	10617956	10617956	3.10069e-05	0.0046425	29.5897	32212	ENSG00000111846	GCNT2	glucosaminyl (N-acetyl) transferase 2 (I blood group)
ENST00000265022.8	3	186382867	186382867	1.5269e-07	7.0442e-05	38.8994	-20634	ENSG00000058866	DGKG	diacylglycerol kinase gamma
ENST00000265026.8	3	185408835	185408835	5.81874e-05	0.0072186	28.034	45701	ENSG00000073803	MAP3K13	mitogen-activated protein kinase kinase kinase 13
ENST00000265069.13	5	32484700	32484700	2.53344e-09	2.15295e-06	29.496	-39961	ENSG00000056097	ZFR	zinc finger RNA binding protein
ENST00000265071.3	5	31053677	31053677	3.57133e-05	0.0051254	-27.0452	-140009	ENSG00000113361	CDH6	cadherin 6
ENST00000265087.8	5	173305327	173305327	4.43577e-05	0.00597492	-29.2913	24177	ENSG00000113739	STC2	stanniocalcin 2
ENST00000265104.4	5	13964280	13964280	4.55427e-05	0.00608981	-30.9524	-19738	ENSG00000039139	DNAH5	dynein axonemal heavy chain 5
ENST00000265132.8	9	114000154	114000154	1.25902e-07	5.99311e-05	32.6463	78147	ENSG00000106927	AMBP	alpha-1-microglobulin/bikunin precursor
ENST00000265134.10	9	114486198	114486198	5.84457e-06	0.00133276	-34.321	16976	ENSG00000095397	WHRN	whirlin
ENST00000265140.10	5	94664558	94664558	8.851e-05	0.00962735	25.6689	45891	ENSG00000133302	SLF1	SMC5-SMC6 complex localization factor 1
ENST00000265198.8	6	154413778	154413778	4.65694e-17	3.14131e-13	-46.4144	-57013	ENSG00000074706	IPCEF1	interaction protein for cytohesin exchange factors 1
ENST00000265272.9	5	147797761	147797761	1.27748e-08	8.62459e-06	26.0163	-14987	ENSG00000176049	JAKMIP2	janus kinase and microtubule interacting protein 2
ENST00000265277.9	10	110948391	110948391	9.8872e-06	0.0019972	34.2199	-15734	ENSG00000108061	SHOC2	SHOC2 leucine rich repeat scaffold protein
ENST00000265293.8	5	168290669	168290669	6.58528e-05	0.00786647	30.4965	-982	ENSG00000113645	WWC1	WW and C2 domain containing 1
ENST00000265342.12	5	133680363	133680363	9.93251e-10	9.57344e-07	-40.1668	-67823	ENSG00000053108	FSTL4	follistatin like 4
ENST00000265362.9	7	84134017	84134017	9.30698e-05	0.00995405	-26.6026	60773	ENSG00000075213	SEMA3A	semaphorin 3A
ENST00000265379.10	3	130389079	130389079	3.20183e-05	0.00474672	-28.5714	43565	ENSG00000172752	COL6A5	collagen type VI alpha 5 chain
ENST00000265381.7	9	69580227	69580227	2.21797e-06	0.000626006	31.0579	92145	ENSG00000107282	APBA1	amyloid beta precursor protein binding family A member 1
ENST00000265394.10	7	29160253	29160253	8.43099e-08	4.29067e-05	-31.5525	-13717	ENSG00000106066	CPVL	carboxypeptidase vitellogenic like
ENST00000265395.7	7	27643678	27643678	5.08507e-06	0.0011964	31.6667	19206	ENSG00000106049	HIBADH	3-hydroxyisobutyrate dehydrogenase
ENST00000265447.8	10	80153805	80153805	1.29185e-05	0.00244427	-25.0056	19067	ENSG00000122359	ANXA11	annexin A11
ENST00000265523.9	7	43745689	43745689	1.50158e-15	6.92502e-12	-47.8697	-12991	ENSG00000106605	BLVRA	biliverdin reductase A
ENST00000265529.7	3	47284807	47284807	3.14004e-06	0.000824008	-27.8037	-1357	ENSG00000088727	KIF9	kinesin family member 9
ENST00000265562.5	3	47385303	47385303	2.96057e-07	0.000121663	36.4897	4284	ENSG00000076201	PTPN23	protein tyrosine phosphatase non-receptor type 23
ENST00000265564.8	3	44992919	44992919	4.63641e-05	0.00616825	29.5133	16677	ENSG00000075914	EXOSC7	exosome component 7
ENST00000265626.8	20	57716752	57716752	1.90603e-06	0.000555344	25.1244	-5217	ENSG00000124225	PMEPA1	prostate transmembrane protein, androgen induced 1
ENST00000265631.9	7	96313413	96313413	1.35945e-07	6.39461e-05	-36.7119	8681	ENSG00000004864	SLC25A13	solute carrier family 25 member 13
ENST00000265634.4	7	98519461	98519461	1.96815e-08	1.2515e-05	-41.0175	-97824	ENSG00000106236	NPTX2	neuronal pentraxin 2
ENST00000265643.4	11	68652189	68652189	8.65639e-05	0.00948829	26.6353	-32355	ENSG00000069482	GAL	galanin and GMAP prepropeptide
ENST00000265678.9	6	166613870	166613870	2.22645e-09	1.92289e-06	41.9556	13382	ENSG00000071242	RPS6KA2	ribosomal protein S6 kinase A2
ENST00000265689.9	11	68120096	68120096	2.77369e-05	0.00429101	25.1611	1293	ENSG00000110721	CHKA	choline kinase alpha
ENST00000265709.13	8	41945855	41945855	3.91595e-06	0.000978553	-26.6106	-49094	ENSG00000029534	ANK1	ankyrin 1
ENST00000265753.12	7	74141275	74141275	4.88715e-05	0.00639336	29.9228	-32970	ENSG00000106682	EIF4H	eukaryotic translation initiation factor 4H
ENST00000265755.7	7	74444043	74444043	3.86782e-06	0.000969188	38.2997	-9747	ENSG00000006704	GTF2IRD1	GTF2I repeat domain containing 1
ENST00000265801.6	8	20257008	20257008	1.69762e-11	2.75371e-08	-39.7624	-1717	ENSG00000061337	LZTS1	leucine zipper tumor suppressor 1
ENST00000265806.11	8	23299324	23299324	2.18483e-06	0.000618556	27.854	11218	ENSG00000104679	R3HCC1	R3H domain and coiled-coil containing 1
ENST00000265827.8	7	127420742	127420742	1.80206e-06	0.000530869	31.4196	-28035	ENSG00000048405	ZNF800	zinc finger protein 800
ENST00000265854.11	7	2086462	2086462	8.34018e-05	0.00925189	30.8965	143957	ENSG00000002822	MAD1L1	mitotic arrest deficient 1 like 1
ENST00000265857.8	7	856605	856605	2.25242e-05	0.00369043	30.2553	-19949	ENSG00000239857	GET4	golgi to ER traffic protein 4
ENST00000265866.11	10	68322650	68322650	5.31585e-08	2.91144e-05	25.534	-9425	ENSG00000096746	HNRNPH3	heterogeneous nuclear ribonucleoprotein H3
ENST00000265909.8	11	130935170	130935170	5.03254e-05	0.00652577	-27.4515	-18662	ENSG00000120451	SNX19	sorting nexin 19
ENST00000265922.8	9	119369825	119369825	8.65883e-07	0.00029407	-28.3207	-391	ENSG00000078725	BRINP1	BMP/retinoic acid inducible neural specific 1
ENST00000265963.9	11	18323357	18323357	8.92008e-07	0.000301167	30.1047	792	ENSG00000110768	GTF2H1	general transcription factor IIH subunit 1
ENST00000265969.7	11	17759031	17759031	5.61457e-06	0.00129239	-29.3651	24244	ENSG00000129159	KCNC1	potassium voltage-gated channel subfamily C member 1
ENST00000265970.11	11	17190305	17190305	2.23145e-10	2.62766e-07	-25.5814	-20565	ENSG00000011405	PIK3C2A	phosphatidylinositol-4-phosphate 3-kinase catalytic subunit type 2 alpha
ENST00000266022.9	3	49968611	49968611	2.01183e-05	0.00340047	27.2307	28463	ENSG00000004534	RBM6	RNA binding motif protein 6
ENST00000266025.4	3	50362090	50362090	2.39948e-05	0.00386202	25.6236	-2570	ENSG00000126062	TMEM115	transmembrane protein 115
ENST00000266066.4	10	97802202	97802202	9.83551e-11	1.28342e-07	-34.9134	-30204	ENSG00000120057	SFRP5	secreted frizzled related protein 5
ENST00000266068.5	20	63613416	63613416	2.03863e-17	1.49793e-13	61.9565	6461	ENSG00000101216	GMEB2	glucocorticoid modulatory element binding protein 2
ENST00000266069.5	20	62942383	62942383	2.34754e-12	4.85395e-09	-47.195	4238	ENSG00000101193	GID8	GID complex subunit 8 homolog
ENST00000266077.5	20	63741603	63741603	5.50638e-14	1.70538e-10	-41.5113	1829	ENSG00000125520	SLC2A4RG	SLC2A4 regulator
ENST00000266079.5	20	64004189	64004189	4.72783e-08	2.63685e-05	31.9072	23059	ENSG00000101161	PRPF6	pre-mRNA processing factor 6
ENST00000266085.6	22	32852671	32852671	3.9985e-06	0.000994276	27.6705	50972	ENSG00000100234	TIMP3	TIMP metallopeptidase inhibitor 3
ENST00000266087.12	22	32473733	32473733	2.14149e-05	0.00355663	28.4137	-1078	ENSG00000100225	FBXO7	F-box protein 7
ENST00000266182.10	22	50036186	50036186	9.67922e-06	0.00196461	27.6791	18441	ENSG00000138892	TTLL8	tubulin tyrosine ligase like 8
ENST00000266252.8	22	31169030	31169030	1.23282e-05	0.00236026	-27.6353	8789	ENSG00000138942	RNF185	ring finger protein 185
ENST00000266304.9	22	41404674	41404674	3.11195e-09	2.5737e-06	32.8436	22734	ENSG00000167074	TEF	TEF transcription factor, PAR bZIP family member
ENST00000266503.9	12	27349077	27349077	1.62094e-12	3.50423e-09	-59.1343	16024	ENSG00000029153	ARNTL2	aryl hydrocarbon receptor nuclear translocator like 2
ENST00000266564.7	12	7234575	7234575	1.72134e-13	4.69653e-10	-71.3012	44216	ENSG00000139197	PEX5	peroxisomal biogenesis factor 5
ENST00000266579.9	12	46733267	46733267	3.06165e-06	0.000807676	-33.6796	92731	ENSG00000139209	SLC38A4	solute carrier family 38 member 4
ENST00000266659.8	12	75479222	75479222	2.72362e-07	0.000113442	34.6145	-1533	ENSG00000139278	GLIPR1	GLI pathogenesis related 1
ENST00000266674.10	12	71399657	71399657	1.94838e-07	8.61828e-05	39.646	-40141	ENSG00000139292	LGR5	leucine rich repeat containing G protein-coupled receptor 5
ENST00000266771.10	12	128819823	128819823	9.80887e-07	0.000325265	36.2641	4136	ENSG00000139370	SLC15A4	solute carrier family 15 member 4
ENST00000266943.10	13	28711905	28711905	2.45099e-05	0.00391981	30.235	6937	ENSG00000139508	SLC46A3	solute carrier family 46 member 3
ENST00000267229.11	13	79184497	79184497	5.89077e-10	6.08143e-07	-27.5058	221292	ENSG00000139746	RBM26	RNA binding motif protein 26
ENST00000267273.6	13	102690142	102690142	1.36479e-16	8.12191e-13	67.4026	4363	ENSG00000139780	METTL21C	methyltransferase like 21C
ENST00000267328.5	13	110574378	110574378	1.50048e-06	0.000459264	-25.9863	-12657	ENSG00000139832	RAB20	RAB20, member RAS oncogene family
ENST00000267460.9	14	56128307	56128307	2.92825e-05	0.00445863	-32.1406	9898	ENSG00000139946	PELI2	pellino E3 ubiquitin protein ligase family member 2
ENST00000267485.7	14	58144493	58144493	1.90772e-05	0.00326956	33.7759	7721	ENSG00000139971	ARMH4	armadillo like helical domain containing 4
ENST00000267569.5	14	75447391	75447391	1.61636e-06	0.000487582	34.4	15259	ENSG00000140044	JDP2	Jun dimerization protein 2
ENST00000267803.8	15	45128766	45128766	1.28135e-05	0.00242888	29.778	1094	ENSG00000140254	DUOXA1	dual oxidase maturation factor 1
ENST00000267842.10	15	50157506	50157506	4.67087e-14	1.47409e-10	49.4947	-24690	ENSG00000140284	SLC27A2	solute carrier family 27 member 2
ENST00000267845.8	15	50266885	50266885	5.39367e-05	0.00685163	-30.5345	-1160	ENSG00000140287	HDC	histidine decarboxylase
ENST00000268070.9	15	100310506	100310506	1.64661e-08	1.07242e-05	-35.2044	31470	ENSG00000140470	ADAMTS17	ADAM metallopeptidase with thrombospondin type 1 motif 17
ENST00000268082.4	15	74318818	74318818	3.51638e-05	0.00506977	27.0592	250	ENSG00000140481	CCDC33	coiled-coil domain containing 33
ENST00000268097.9	15	72377397	72377397	2.10979e-05	0.00351866	33.7968	-922	ENSG00000213614	HEXA	hexosaminidase subunit alpha
ENST00000268125.10	15	89190811	89190811	1.3147e-07	6.21557e-05	27.7801	30769	ENSG00000140522	RLBP1	retinaldehyde binding protein 1
ENST00000268148.12	15	88572194	88572194	4.26964e-05	0.00581584	28.6903	-25520	ENSG00000140543	DET1	DET1 partner of COP1 E3 ubiquitin ligase
ENST00000268154.9	15	90003313	90003313	1.2574e-05	0.00239562	26.4919	1991	ENSG00000140548	ZNF710	zinc finger protein 710
ENST00000268171.8	15	90864854	90864854	1.07977e-06	0.000351749	25.6997	-3734	ENSG00000140564	FURIN	furin, paired basic amino acid cleaving enzyme
ENST00000268182.10	15	90383898	90383898	4.6796e-05	0.00620831	25.4593	-4344	ENSG00000140575	IQGAP1	IQ motif containing GTPase activating protein 1
ENST00000268184.11	15	90524249	90524249	4.51588e-08	2.53714e-05	42.7102	-5674	ENSG00000140577	CRTC3	CREB regulated transcription coactivator 3
ENST00000268251.13	16	8671243	8671243	1.09551e-05	0.00215686	-29.2644	-3374	ENSG00000183044	ABAT	4-aminobutyrate aminotransferase
ENST00000268296.8	16	31328895	31328895	1.27553e-07	6.06024e-05	35.7922	-26239	ENSG00000140678	ITGAX	integrin subunit alpha X
ENST00000268459.6	16	50550239	50550239	1.91333e-05	0.00327636	33.0409	1845	ENSG00000140807	NKD1	NKD inhibitor of WNT signaling pathway 1
ENST00000268638.10	16	85894453	85894453	1.60093e-05	0.00287079	28.5603	-4709	ENSG00000140968	IRF8	interferon regulatory factor 8
ENST00000268661.8	16	1955336	1955336	5.5209e-07	0.000203574	26.3154	-648	ENSG00000140986	RPL3L	ribosomal protein L3 like
ENST00000268717.10	17	17292243	17292243	4.68628e-06	0.00112314	-37.3343	-10998	ENSG00000141030	COPS3	COP9 signalosome subunit 3
ENST00000268933.8	17	50526957	50526957	6.05633e-13	1.46179e-09	53.9009	-5778	ENSG00000049283	EPN3	epsin 3
ENST00000268957.3	17	50888624	50888624	2.74696e-05	0.00426114	27.3611	-20647	ENSG00000141232	TOB1	transducer of ERBB2, 1
ENST00000268981.9	17	3466677	3466677	1.1447e-05	0.00223238	29.0123	5063	ENSG00000141255	SPATA22	spermatogenesis associated 22
ENST00000269142.9	18	26209698	26209698	6.63686e-06	0.00147142	-43.6923	-16238	ENSG00000141384	TAF4B	TATA-box binding protein associated factor 4b
ENST00000269209.7	18	32487682	32487682	2.11246e-07	9.21062e-05	-34.4052	-16801	ENSG00000141441	GAREM1	GRB2 associated regulator of MAPK1 subtype 1
ENST00000269217.10	18	23872556	23872556	7.91974e-05	0.00893193	34.9249	-284	ENSG00000053747	LAMA3	laminin subunit alpha 3
ENST00000269243.8	17	8667504	8667504	1.63525e-07	7.45963e-05	-36.3077	-36744	ENSG00000133026	MYH10	myosin heavy chain 10
ENST00000269373.11	17	82723664	82723664	3.1257e-24	1.05504e-19	-60.3728	6960	ENSG00000141560	FN3KRP	fructosamine 3 kinase related protein
ENST00000269383.8	17	75888535	75888535	2.64988e-10	3.0472e-07	31.8947	8417	ENSG00000141569	TRIM65	tripartite motif containing 65
ENST00000269394.4	17	82836793	82836793	5.81888e-05	0.0072186	-26.1607	3230	ENSG00000141579	ZNF750	zinc finger protein 750
ENST00000269399.5	17	79781249	79781249	4.30398e-05	0.00584927	-28.6225	3057	ENSG00000173894	CBX2	chromobox 2
ENST00000269445.10	18	49467466	49467466	1.99266e-05	0.00337702	26.0726	-6665	ENSG00000141627	DYM	dymeclin
ENST00000269518.9	18	59918028	59918028	8.87308e-14	2.59991e-10	55.2788	18014	ENSG00000141682	PMAIP1	phorbol-12-myristate-13-acetate-induced protein 1
ENST00000269571.9	17	39704341	39704341	2.05592e-05	0.00345421	26.7663	4263	ENSG00000141736	ERBB2	erb-b2 receptor tyrosine kinase 2
ENST00000269593.5	17	40458545	40458545	1.51773e-05	0.00276021	26.2099	15097	ENSG00000141753	IGFBP4	insulin like growth factor binding protein 4
ENST00000269878.8	19	16174978	16174978	1.67953e-07	7.62459e-05	-35.1409	-1454	ENSG00000141977	CIB3	calcium and integrin binding family member 3
ENST00000270112.7	21	31938944	31938944	1.30196e-05	0.00245889	30.088	65926	ENSG00000142149	HUNK	hormonally up-regulated Neu-associated kinase
ENST00000270115.8	11	544827	544827	4.26603e-08	2.41547e-05	43.3333	7302	ENSG00000161328	LRRC56	leucine rich repeat containing 56
ENST00000270172.7	21	44272709	44272709	1.24799e-18	1.2438e-14	46.0534	-10494	ENSG00000142182	DNMT3L	DNA methyltransferase 3 like
ENST00000270235.8	19	48664973	48664973	2.24384e-08	1.3999e-05	43.9637	8035	ENSG00000142233	NTN5	netrin 5
ENST00000270328.8	19	8603237	8603237	8.36031e-06	0.00175798	28.8373	5029	ENSG00000142303	ADAMTS10	ADAM metallopeptidase with thrombospondin type 1 motif 10
ENST00000270349.12	5	1472613	1472613	2.76359e-10	3.15956e-07	35.1865	-27174	ENSG00000142319	SLC6A3	solute carrier family 6 member 3
ENST00000270357.10	2	240575834	240575834	1.83069e-09	1.62327e-06	-38.9424	7352	ENSG00000142327	RNPEPL1	arginyl aminopeptidase like 1
ENST00000270509.6	19	8132236	8132236	3.43e-06	0.00088254	38.9087	15531	ENSG00000142449	FBN3	fibrillin 3
ENST00000270530.8	19	7815668	7815668	1.60204e-07	7.33138e-05	32.9942	-14565	ENSG00000142459	EVI5L	ecotropic viral integration site 5 like
ENST00000270590.4	19	50766637	50766637	3.27541e-05	0.00482533	-31.4615	-3827	ENSG00000142511	GPR32	G protein-coupled receptor 32
ENST00000270632.7	19	50424953	50424953	1.96985e-07	8.69628e-05	40.2807	5997	ENSG00000269404	SPIB	Spi-B transcription factor
ENST00000270642.8	19	51319542	51319542	4.67835e-05	0.00620704	26.4674	7696	ENSG00000142549	IGLON5	IgLON family member 5
ENST00000270645.8	19	49529825	49529825	1.08197e-09	1.03237e-06	29.9314	1824	ENSG00000142552	RCN3	reticulocalbin 3
ENST00000270792.10	1	26262238	26262238	2.2751e-05	0.00371722	-38.3013	-17848	ENSG00000142669	SH3BGRL3	SH3 domain binding glutamate rich protein like 3
ENST00000270800.2	1	24142184	24142184	1.26982e-07	6.03674e-05	36.0234	957	ENSG00000142677	IL22RA1	interleukin 22 receptor subunit alpha 1
ENST00000271331.4	1	110452599	110452599	2.00115e-12	4.21799e-09	-41.6184	1452	ENSG00000143125	PROK1	prokineticin 1
ENST00000271332.4	1	109263723	109263723	5.1874e-06	0.00121457	-32.5988	14186	ENSG00000143126	CELSR2	cadherin EGF LAG seven-pass G-type receptor 2
ENST00000271452.8	1	163406355	163406355	1.29606e-05	0.0024503	34.4127	84403	ENSG00000143228	NUF2	NUF2 component of NDC80 kinetochore complex
ENST00000271532.2	1	157587275	157587275	1.6583e-06	0.000497403	-25.5337	10811	ENSG00000163518	FCRL4	Fc receptor like 4
ENST00000271588.9	1	185738081	185738081	8.38889e-09	6.0214e-06	-36.0471	3692	ENSG00000143341	HMCN1	hemicentin 1
ENST00000271638.3	1	152043679	152043679	9.14787e-05	0.00984027	31.1079	-6676	ENSG00000163191	S100A11	S100 calcium binding protein A11
[truncated: 11,071 more rows]

## Sheet: Celiac vs Control
feature.name	chr	start	end	pvalue	qvalue	meth.diff	dist.to.feature	ensembl_gene_id	hgnc_symbol	entrezgene_description
[truncated: 16,668 more rows]
