# Supplementary material for: Altered Genome-Wide DNA Methylation in the Duodenum of Common Variable Immunodeficiency Patients
Source: J Clin Immunol. 2024 May 23;44(6):133. doi: 10.1007/s10875-024-01726-5 (PMC11116262; doi:10.1007/s10875-024-01726-5)
Supplement: Supplementary file 3 — Supplementary file3 (XLSX 15 KB) [file 10875_2024_1726_MOESM3_ESM.xlsx]

## Sheet: CVID_N vs Control
feature.name	chr	start	end	pvalue	qvalue	meth.diff	dist.to.feature	ensembl_gene_id	hgnc_symbol	entrezgene_description
ENST00000439438.1	9	91117087	91119087	7.55793e-96	1.41357e-93	-27.4937	0	ENSG00000229694	LINC00484	long intergenic non-protein coding RNA 484
ENST00000669664.1	11	116835165	116837165	6.90141e-257	1.31014e-252	-28.9438	0	ENSG00000235910	APOA1-AS	APOA1 antisense RNA

## Sheet: CVID_IEL vs Control
feature.name	chr	start	end	pvalue	qvalue	meth.diff	dist.to.feature	ensembl_gene_id	hgnc_symbol	entrezgene_description	C
ENST00000594564.1	19	21568237	21570237	2.63666e-292	4.20317e-288	43.3131	0	ENSG00000268081		novel transcript, antisense to ZNF429
ENST00000657582.1	20	60086825	60088825	2.36741e-143	2.61853e-140	-33.6094	0	ENSG00000228340	MIR646HG	MIR646 host gene

## Sheet: Celiac vs Control
feature.name	chr	start	end	pvalue	qvalue	meth.diff	dist.to.feature	ensembl_gene_id	hgnc_symbol	entrezgene_description
ENST00000266980.8	12	56229651	56231651	1.10111e-60	2.40399e-58	27.4683	0	ENSG00000139540	SLC39A5	solute carrier family 39 member 5
ENST00000361503.8	16	55832158	55834158	2.36209e-113	5.32892e-110	25.1679	0	ENSG00000198848	CES1	carboxylesterase 1
ENST00000539547.5	12	8844003	8846003	1.58502e-55	2.6293e-53	28.945	0	ENSG00000166535	A2ML1	alpha-2-macroglobulin like 1
ENST00000657582.1	20	60086825	60088825	6.51043e-65	1.91578e-62	-25.4852	0	ENSG00000228340	MIR646HG	MIR646 host gene
ENST00000664547.1	2	87347728	87349728	1.68481e-129	8.14494e-126	26.7545	0	ENSG00000287763
ENST00000671681.1	4	174119615	174121615	3.57305e-35	1.64284e-33	-30.0581	0	ENSG00000248174	LINC02268
