# Supplementary material for: Altered Genome-Wide DNA Methylation in the Duodenum of Common Variable Immunodeficiency Patients
Source: J Clin Immunol. 2024 May 23;44(6):133. doi: 10.1007/s10875-024-01726-5 (PMC11116262; doi:10.1007/s10875-024-01726-5)
Supplement: Supplementary file 5 — Supplementary file5 (XLSX 33 KB) [file 10875_2024_1726_MOESM5_ESM.xlsx]

## Sheet: common_DMC
location	chr	start	end	mean_meth.diff	hgnc_symbol	dist.to.feature
6_52911023_p	6	52911023	52911023	28.8298	GSTA3	-1326
14_50248924_n	14	50248924	50248924	-39.5131	SOS2	-17347
7_123713359_p	7	123713359	123713359	45.1722	WASL	35645
17_42528915_p	17	42528915	42528915	29.3562	NAGLU	-7326
12_56440910_p	12	56440910	56440910	29.1555	TIMELESS	8494
2_27027882_p	2	27027882	27027882	51.6024	TMEM214	-5083
20_3792266_n	20	3792266	3792266	-45.7467	CDC25B	-3569
11_14495473_p	11	14495473	14495473	45.3509	COPB1	4380
5_132254564_n	5	132254564	132254564	-52.9002	PDLIM4	-3132
19_13927288_n	19	13927288	13927288	-36.5783	PODNL1	10778
11_18248777_n	11	18248777	18248777	-38.2647	SAA2	-135
5_157577160_p	5	157577160	157577160	44.1626	ADAM19	-1386
6_30619836_p	6	30619836	30619836	33.2707	MRPS18B	1998
5_67025750_p	5	67025750	67025750	43.4458	MAST4	21132
18_80039707_p	18	80039707	80039707	44.9214	RBFA	5243
4_42631105_p	4	42631105	42631105	26.4042	ATP8A1	25989
17_39985383_p	17	39985383	39985383	41.1415	PSMD3	4578
3_12770975_p	3	12770975	12770975	33.237	TMEM40	-1519
7_43745689_n	7	43745689	43745689	-50.4033	BLVRA	-12991
7_74141275_p	7	74141275	74141275	38.9034	EIF4H	-32970
11_130935170_n	11	130935170	130935170	-33.0553	SNX19	-18662
3_150571181_n	3	150571181	150571181	-56.7083	EIF2A	24389
6_121103284_n	6	121103284	121103284	-45.1926	TBC1D32	231147
11_65535421_p	11	65535421	65535421	31.6543	SCYL1	4784
2_63052962_p	2	63052962	63052962	35.5266	OTX1	2134
18_50174464_p	18	50174464	50174464	45.464	MYO5B	20684
8_18776665_p	8	18776665	18776665	41.6045	PSD3	32212
21_42365959_n	21	42365959	42365959	-46.6009	TFF1	577
1_231371507_p	1	231371507	231371507	38.4199	SPRTN	33216
3_46493022_p	3	46493022	46493022	28.3844	RTP3	-4954
3_56806622_p	3	56806622	56806622	35.4747	ARHGEF3	-4656
5_33994210_n	5	33994210	33994210	-45.5167	SLC45A2	-9518
11_74765195_p	11	74765195	74765195	31.4272	RNF169	16348
22_32448710_p	22	32448710	32448710	43.9542	BPIFC	8677
15_55605914_p	15	55605914	55605914	51.0134	PYGO1	-16968
8_141409153_n	8	141409153	141409153	-46.8105	PTP4A3	-12235
15_75726676_p	15	75726676	75726676	44.413	ODF3L1	2637
21_41756964_n	21	41756964	41756964	-35.1135	RIPK4	10089
12_57259179_n	12	57259179	57259179	-32.7732	STAC3	-7993
3_197801904_n	3	197801904	197801904	-38.7676	LRCH3	10632
12_48335051_n	12	48335051	48335051	-37.3592	H1FNT	6073
4_4302610_n	4	4302610	4302610	-34.0035	ZBTB49	12361
12_121033533_n	12	121033533	121033533	-36.3764	OASL	5624
17_69070681_p	17	69070681	69070681	41.2933	ABCA9	-9755
2_171646999_p	2	171646999	171646999	33.9452	DYNC1I2	-40410
7_2551426_p	7	2551426	2551426	59.0452	BRAT1	4099
19_10207435_p	19	10207435	10207435	50.7025	DNMT1	-12301
5_56249096_p	5	56249096	56249096	43.1068	ANKRD55	-15767
1_1651435_p	1	1651435	1651435	38.4205	CDK11B	7578
6_42148311_p	6	42148311	42148311	36.6953	C6orf132	-5692
1_236521602_p	1	236521602	236521602	32.929	LGALS8	-1837
19_2276842_p	19	2276842	2276842	39.6985	PEAK3	5334
3_44942811_p	3	44942811	44942811	44.9575	ZDHHC3	33356
3_184312478_p	3	184312478	184312478	32.4207	EIF4G1	-2017
17_6741265_p	17	6741265	6741265	29.4173	XAF1	-14573
21_17627216_p	21	17627216	17627216	35.6682	BTG3	-14270
19_39835912_p	19	39835912	39835912	43.5646	DYRK1B	-1712
1_150868589_p	1	150868589	150868589	41.8428	ARNT	7991
1_115639025_p	1	115639025	115639025	34.4465	VANGL1	-2945
X_153189759_p	X	153189759	153189759	47.0374	MAGEA1	10477
1_203570237_n	1	203570237	203570237	-42.5567	ATP2B4	-56324
11_58532000_p	11	58532000	58532000	49.8797	OR5B21	-23896
15_75002575_n	15	75002575	75002575	-42.0134	SCAMP5	6979
4_88228418_p	4	88228418	88228418	38.621	RNU6-1298P	1691
9_109204554_p	9	109204554	109204554	41.2199	RNU6-984P	-8246
9_106680604_p	9	106680604	106680604	33.9477	RN7SKP77	629
12_50655869_n	12	50655869	50655869	-39.5843	RNU6-238P	-1104
1_8909159_p	1	8909159	8909159	35.4379	RNU6-304P	-25627
7_2992650_n	7	2992650	2992650	-42.0257	RN7SKP130	-6444
5_64558999_n	5	64558999	64558999	-44.2986	RNU6-294P	-14570
1_246726641_p	1	246726641	246726641	37.9658	SCCPDH	2234
1_244434894_n	1	244434894	244434894	-38.6199	ADSS	17016
1_225791663_p	1	225791663	225791663	42.0093	SRP9	13730
1_214558451_n	1	214558451	214558451	-62.7706	PTPN14	-6850
1_207081254_p	1	207081254	207081254	30.8321	C4BPB	-7606
6_151456845_p	6	151456845	151456845	33.4249	ARMT1	4381
1_159950928_p	1	159950928	159950928	40.0641	SLAMF9	3293
1_151246152_n	1	151246152	151246152	-39.0923	PSMD4	-8551
1_150978084_p	1	150978084	150978084	42.7472	CERS2	-3081
10_104064574_p	10	104064574	104064574	44.431	COL17A1	16100
10_100349444_n	10	100349444	100349444	-39.6616	SCD	2213
1_77763309_p	1	77763309	77763309	43.2474	USP33	-3458
9_133101970_p	9	133101970	133101970	25.4826	RALGDS	19207
1_43949743_n	1	43949743	43949743	-48.8888	IPO13	2795
1_42830446_p	1	42830446	42830446	46.9867	ERMAP	4888
1_42735183_n	1	42735183	42735183	-32.8054	CLDN19	4958
1_37937305_p	1	37937305	37937305	26.5936	INPP5B	-5557
1_31098929_n	1	31098929	31098929	-57.1084	PUM1	-32939
9_120721953_p	9	120721953	120721953	38.5153	MEGF9	-7484
6_34476145_p	6	34476145	34476145	45.1569	PACSIN1	10008
11_134260295_n	11	134260295	134260295	-40.2233	ACAD8	6736
13_110727717_p	13	110727717	110727717	30.4665	ING1	12737
20_31779871_n	20	31779871	31779871	-53.5328	MYLK2	-39437
11_72633887_p	11	72633887	72633887	35.5833	PDE2A	8545
20_23607490_p	20	23607490	23607490	41.3355	CST9	-1615
13_74085504_n	13	74085504	74085504	-50.7993	KLF12	-90456
13_44376545_p	13	44376545	44376545	29.3956	SERP2	2723
5_65712085_p	5	65712085	65712085	52.832	SGTB	10025
X_1389430_p	X	1389430	1389430	32.6123	SLC25A6	2684
13_26187401_p	13	26187401	26187401	36.9935	RNF6	34303
19_4684106_p	19	4684106	4684106	38.5997	DPP9-AS1	4826
11_1837342_n	11	1837342	1837342	-40.8884	TNNI2	-1639
18_24231353_p	18	24231353	24231353	39.9894	RNU6-435P	13055
5_96168245_n	5	96168245	96168245	-55.1975	RNU6-524P	41983
1_235123357_p	1	235123357	235123357	30.4867	SNORA14B	4581
3_119333743_p	3	119333743	119333743	50.5543	RNU6-1127P	8198
10_7483431_p	10	7483431	7483431	58.9316	RNU6-535P	3379
18_35852104_p	18	35852104	35852104	42.0784	MIR187	52823
10_24325628_p	10	24325628	24325628	48.1123	MIR603	49945
7_142494826_n	7	142494826	142494826	-47.8695	TRBV7-6	2696
14_106246475_p	14	106246475	106246475	37.5987	IGHV3-21	-10882
14_106565638_p	14	106565638	106565638	27.7734	IGHV3-49	-8162
8_74048050_p	8	74048050	74048050	41.1754	RNU6-1300P	-627
1_247432129_p	1	247432129	247432129	50.4585	NLRP3	13336
19_49113144_p	19	49113144	49113144	27.6042	LIN7B	-1180
20_54651823_p	20	54651823	54651823	51.2932	DOK5	176107
3_44469912_n	3	44469912	44469912	-34.1325	ZNF445	7759
19_53465627_p	19	53465627	53465627	76.0421	ZNF813	-2106
16_10198642_p	16	10198642	10198642	40.2186	GRIN2A	-15889
7_3041164_n	7	3041164	3041164	-33.4103	CARD11	2782
14_23013194_p	14	23013194	23013194	48.2687	C14orf93	-3029
3_88039526_p	3	88039526	88039526	52.7385	CGGBP1	17784
20_23636369_p	20	23636369	23636369	36.2716	CST3	1577
5_148268724_p	5	148268724	148268724	26.7962	SPINK13	-70
22_17024449_p	22	17024449	17024449	42.5266	GAB4	-16228
22_29877405_p	22	29877405	29877405	63.8217	MTMR3	-5750
22_19843812_p	22	19843812	19843812	30.7599	GNB1L	11032
1_26367252_p	1	26367252	26367252	35.6667	ZNF683	5484
10_88728803_p	10	88728803	88728803	48.7836	LIPK	4261
22_20399748_p	22	20399748	20399748	39.2976	ZNF74	5121
12_50229874_p	12	50229874	50229874	43.4884	MIR1293	4339
8_25964871_p	8	25964871	25964871	31.1086	EBF2	76618
2_127635814_p	2	127635814	127635814	26.8482	LIMS2	7415
1_103516633_p	1	103516633	103516633	39.1039	RN7SKP285	-6929
1_181882467_p	1	181882467	181882467	42.5521	RN7SKP229	-42694
3_156942983_p	3	156942983	156942983	35.5048	RN7SKP177	-74359
6_166522532_p	6	166522532	166522532	37.3035	MIR1913	-13100
2_201652437_p	2	201652437	201652437	30.661	RNU6-651P	5723
17_41471161_n	17	41471161	41471161	-28.2516	RNU2-32P	3207
3_196967317_n	3	196967317	196967317	-41.9083	PIGZ	1517
2_236397143_n	2	236397143	236397143	-28.305	IQCA1-AS1	6071
15_63116841_p	15	63116841	63116841	35.0713	LACTB	-4992
10_84266446_n	10	84266446	84266446	-53.5255	LINC00858	-13534
7_125022810_p	7	125022810	125022810	39.4745	POT1-AS1	29804
10_42872560_n	10	42872560	42872560	-44.2934	LINC02623	1041
13_20978958_n	13	20978958	20978958	-42.8748	LATS2-AS1	-26199
1_1589151_p	1	1589151	1589151	41.4142	FNDC10	10985
12_120330328_n	12	120330328	120330328	-46.6591	PLA2G1B	-2550
17_63883024_n	17	63883024	63883024	-39.8452	GH2	-1081
1_73670830_n	1	73670830	73670830	-32.1916	LINC02238	35616
1_28644768_p	1	28644768	28644768	35.5867	LINC01715	-1323
7_112446978_p	7	112446978	112446978	34.531	IFRD1	-3480
3_192652550_p	3	192652550	192652550	42.1318	FGF12	74951
10_21394502_p	10	21394502	21394502	30.5447	LINC02643	-21553
2_127391199_p	2	127391199	127391199	33.5094	MAP3K2-DT	2071
6_89348950_p	6	89348950	89348950	45.2574	UBE2J1	3773
21_39235917_n	21	39235917	39235917	-34.9392	BRWD1-IT1	-16113
8_11768102_p	8	11768102	11768102	48.996	NEIL2	-1537
2_323400_p	2	323400	323400	43.7746	LINC01865	5349
8_24302546_p	8	24302546	24302546	47.4413	ADAM28	8437
2_219850490_n	2	219850490	219850490	-35.7924	LINC01803	54434
22_20967666_p	22	20967666	20967666	29.9082	AIFM3	-58
3_184100627_p	3	184100627	184100627	49.346	HTR3E	256
1_73327114_p	1	73327114	73327114	31.5595	LINC01360	20946
1_20208554_p	1	20208554	20208554	50.5048	UBXN10-AS1	-22069
16_781529_n	16	781529	781529	-29.789	MSLNL	1842
12_48914691_n	12	48914691	48914691	-43.091	FKBP11	10277
17_61958661_p	17	61958661	61958661	26.0066	INTS2	-30646
6_149888215_p	6	149888215	149888215	39.3999	RAET1E-AS1	-1888
21_44484097_n	21	44484097	44484097	-40.4557	LINC02575	-1480
3_187720890_p	3	187720890	187720890	29.2077	BCL6	13993
7_110953697_n	7	110953697	110953697	-36.3778	LRRN3	-137309
8_22276231_n	8	22276231	22276231	-47.2244	PIWIL2	666
15_40238574_n	15	40238574	40238574	-40.1466	PAK6	-517
2_3066598_n	2	3066598	3066598	-56.9038	LINC01250	59429
4_150318622_n	4	150318622	150318622	-33.1504	RNU7-194P	108918
2_20236269_p	2	20236269	20236269	33.9855	RNU7-113P	10119
2_10745972_n	2	10745972	10745972	-50.5722	RNU7-138P	1788
12_92402150_p	12	92402150	92402150	25.825	CLLU1	-19381
3_156801238_p	3	156801238	156801238	34.3351	LINC00886	15797
13_113494866_p	13	113494866	113494866	34.4435	TMCO3	3772
2_201147854_n	2	201147854	201147854	-38.8938	CFLAR-AS1	-3659
17_44428766_p	17	44428766	44428766	31.945	RN7SL258P	-19409
6_37362975_n	6	37362975	37362975	-37.6865	RN7SL273P	1792
12_93815148_p	12	93815148	93815148	40.9497	RN7SL630P	-15928
7_149727761_p	7	149727761	149727761	30.2534	KRBA1	8124
3_142885633_n	3	142885633	142885633	-49.4322	PCOLCE2	3267
13_77946771_p	13	77946771	77946771	33.1683	RN7SL810P	1002
4_14986566_p	4	14986566	14986566	29.5811	CPEB2-DT	7940
4_6265274_p	4	6265274	6265274	49.8715	WFS1	-4575
6_82235934_p	6	82235934	82235934	42.0356	IBTK	4632
5_17381689_p	5	17381689	17381689	56.2601	LINC02111	5622
7_135655870_p	7	135655870	135655870	50.9605	STMP1	-6644
4_25188744_n	4	25188744	25188744	-32.724	SEPSECS-AS1	28074
4_177762171_p	4	177762171	177762171	40.5698	LINC01098	33416
17_48849723_n	17	48849723	48849723	-44.1657	CALCOCO2	18690
11_96498376_p	11	96498376	96498376	45.3314	JRKL-AS1	8451
4_3738382_p	4	3738382	3738382	41.5703	LINC02600	25009
5_73461410_p	5	73461410	73461410	43.7208	LINC01385	9914
3_134373200_p	3	134373200	134373200	36.2101	AMOTL2	1246
4_69674651_n	4	69674651	69674651	-46.1106	UGT2A1	-21403
4_182642981_n	4	182642981	182642981	-35.4966	RN7SKP67	-11294
13_27350747_p	13	27350747	27350747	38.0737	RNU6-70P	-7002
1_174992439_p	1	174992439	174992439	41.4932	RNU6-307P	-4085
3_106908348_n	3	106908348	106908348	-35.4836	RNU6-1308P	-99220
3_109206411_p	3	109206411	109206411	35.2006	RNU6-1236P	-18718
8_95142336_p	8	95142336	95142336	51.2208	PLEKHF2	8262
8_97659003_p	8	97659003	97659003	29.9351	MTDH	14459
8_37836714_n	8	37836714	37836714	-42.9676	BRF2	13125
5_170854843_p	5	170854843	170854843	33.2399	RANBP17	-7175
8_37736121_n	8	37736121	37736121	-32.4098	ERLIN2	-504
11_7655728_p	11	7655728	7655728	36.3058	CYB5R2	17745
11_124276307_n	11	124276307	124276307	-35.678	OR8G5	11482
11_128536704_p	11	128536704	128536704	35.6317	ETS1-AS1	10564
11_66006468_p	11	66006468	66006468	31.1316	BANF1	3688
11_703699_p	11	703699	703699	33.3561	EPS8L2	-2418
11_9318388_p	11	9318388	9318388	29.6913	TMEM41B	-3756
11_130859591_n	11	130859591	130859591	-58.8673	LINC02551	5971
11_6563776_p	11	6563776	6563776	53.2853	RRP8	39804
6_43055358_p	6	43055358	43055358	41.3586	CUL7	-1414
22_25706802_n	22	25706802	25706802	-35.6896	MYO18B	-35342
5_135493297_n	5	135493297	135493297	-37.9493	TIFAB	-40947
6_99256569_p	6	99256569	99256569	33.2803	FAXC	86366
12_129109202_p	12	129109202	129109202	52.8184	TMEM132D-AS1	-491
15_43112838_p	15	43112838	43112838	44.3083	UBR1	-6726
12_95156279_p	12	95156279	95156279	34.8179	FGD6	61101
12_52612621_p	12	52612621	52612621	39.2358	KRT73-AS1	2772
14_76784565_n	14	76784565	76784565	-39.2184	VASH1-AS1	1590
14_90006081_p	14	90006081	90006081	28.5826	TDP1	42978
17_63875312_n	17	63875312	63875312	-43.7068	CSH2	-1547
16_57993560_p	16	57993560	57993560	26.4198	USB1	-5986
16_89329008_p	16	89329008	89329008	43.4425	ANKRD11	-23
16_58692300_n	16	58692300	58692300	-48.3322	SLC38A7	-7531
16_1786391_p	16	1786391	1786391	40.1231	NUBP2	2383
16_65563596_n	16	65563596	65563596	-53.6676	LINC00922	12705
16_73089516_p	16	73089516	73089516	29.8649	HCCAT5	-2833
17_211538_p	17	211538	211538	35.3419	KRTAP2-3	-1927
18_5261999_n	18	5261999	5261999	-35.6691	LINC00667	23221
9_136888840_n	9	136888840	136888840	-44.526	MIR4479	2109
4_99022945_p	4	99022945	99022945	39.3509	MIR3684	25560
6_138421112_n	6	138421112	138421112	-46.9147	MIR3145	14183
19_49082580_p	19	49082580	49082580	27.0133	RN7SL708P	1250
5_72904265_n	5	72904265	72904265	-47.559	MIR4804	25676
1_59969286_p	1	59969286	59969286	31.6931	RN7SL475P	5769
5_69451771_p	5	69451771	69451771	32.059	RN7SL616P	27495
18_48668526_p	18	48668526	48668526	34.6116	MIR4743	-2074
17_43201070_p	17	43201070	43201070	56.0667	TMEM106A	-10805
18_36756082_p	18	36756082	36756082	32.3568	TPGS2	72700
1_248783926_p	1	248783926	248783926	34.752	LYPD8	-28168
17_35157332_p	17	35157332	35157332	53.7316	UNC45B	9070
19_8399768_p	19	8399768	8399768	38.7493	RAB11B-AS1	-9084
2_105307560_p	2	105307560	105307560	41.7443	TGFBRAP1	762
19_21491155_n	19	21491155	21491155	-61.7113	LINC00664	-3130
19_57375361_p	19	57375361	57375361	32.4775	TRAPPC2B	11796
2_119568710_n	2	119568710	119568710	-40.1058	CFAP221	24227
6_106752364_n	6	106752364	106752364	-31.6851	LINC02532	-6361
1_202396759_p	1	202396759	202396759	31.6476	RNU6-89P	13449
8_73817268_p	8	73817268	73817268	25.8283	RN7SL760P	16775
11_118049862_p	11	118049862	118049862	40.3865	RN7SL828P	-17375
3_122921061_p	3	122921061	122921061	37.6042	LINC02035	34122
15_22957614_p	15	22957614	22957614	38.4384	CYFIP1	22739
1_103582934_p	1	103582934	103582934	56.5421	AMY2B	11836
19_16622573_p	19	16622573	16622573	35.6352	MED26	5371
11_58676378_n	11	58676378	58676378	-28.8751	GLYAT	48119
8_48340500_n	8	48340500	48340500	-47.6681	RNA5SP531	23833
11_76782445_p	11	76782445	76782445	31.9282	TSKU	134
22_41253936_p	22	41253936	41253936	36.3599	MIR6889	-887
1_32802550_n	1	32802550	32802550	-37.8477	YARS	14695
13_45534093_p	13	45534093	45534093	43.8522	COG3	69090
4_146327743_n	4	146327743	146327743	-42.4375	MIR7849	-80840
20_45424351_p	20	45424351	45424351	51.3644	MIR6812	-1159
4_48909959_p	4	48909959	48909959	35.5971	OCIAD2	-3132
12_94461440_p	12	94461440	94461440	27.7649	CEP83-DT	1439
11_7925843_p	11	7925843	7925843	34.4685	OR10A6	2820
7_149001817_n	7	149001817	149001817	-57.8177	GHET1	14292
19_793961_p	19	793961	793961	41.4415	PTBP1	-3114
20_3918992_p	20	3918992	3918992	39.2618	MIR103B2	-1430
12_17686745_n	12	17686745	17686745	-38.5522	MIR3974	13448
11_69149432_p	11	69149432	69149432	35.668	SMIM38	-6046
2_55392787_p	2	55392787	55392787	53.9832	CCDC88A	26293
19_15825011_p	19	15825011	15825011	44.8364	UCA1	-3195
9_33430448_p	9	33430448	33430448	43.9859	AQP3	17106
1_101269957_n	1	101269957	101269957	-44.4111	S1PR1	31624
16_54259914_p	16	54259914	54259914	42.6935	LINC02169	10966
3_72136088_p	3	72136088	72136088	42.9021	LINC00870	-15179
6_37264381_n	6	37264381	37264381	-46.1703	TMEM217	-6227
7_107673501_n	7	107673501	107673501	-63.0204	SLC26A4-AS1	-11341
15_27119066_p	15	27119066	27119066	49.5934	GABRG3-AS1	42189
16_31552988_p	16	31552988	31552988	39.0927	LINC02190	563
1_206784213_n	1	206784213	206784213	-36.9212	IL10	-9673
17_14841411_p	17	14841411	14841411	43.1981	LINC02096	6808
4_6672940_p	4	6672940	6672940	30.2563	LINC02482	790
12_20191106_n	12	20191106	20191106	-32.4988	LINC02468	-54944

## Sheet: common_DMR
location	chr	start	end	mean_meth.diff	hgnc_symbol	dist.to.feature
5_1203001_p	5	1203001	1204000	28.9	SLC6A19	1408
