# Supplementary material for: Altered Genome-Wide DNA Methylation in the Duodenum of Common Variable Immunodeficiency Patients
Source: J Clin Immunol. 2024 May 23;44(6):133. doi: 10.1007/s10875-024-01726-5 (PMC11116262; doi:10.1007/s10875-024-01726-5)
Supplement: Supplementary file 6 — Supplementary file6 (XLSX 35 KB) [file 10875_2024_1726_MOESM6_ESM.xlsx]

## Sheet: CVID_N vs Control
feature.name	chr	start	end	pvalue	qvalue	meth.diff	dist.to.feature	ensembl_gene_id	hgnc_symbol	entrezgene_description
ENST00000254722.9	17	1779001	1780000	1.89942e-33	1.07144e-30	-32.1918	16943	ENSG00000132386	SERPINF1	serpin family F member 1
ENST00000261615.5	16	89641001	89642000	1.40321e-98	5.50952e-95	30.0049	10714	ENSG00000015413	DPEP1	dipeptidase 1
ENST00000271640.9	1	150925001	150926000	8.28964e-42	6.72189e-39	-26.0321	-339	ENSG00000143379	SETDB1	SET domain bifurcated histone lysine methyltransferase 1
ENST00000275569.8	7	76626001	76627000	1.51307e-47	1.57319e-44	32.3841	241	ENSG00000146707	POMZP3
ENST00000296734.6	5	55146001	55147000	2.24496e-24	7.51014e-22	-25.203	-13169	ENSG00000164294	GPX8	glutathione peroxidase 8 (putative)
ENST00000299173.14	15	40808001	40809000	1.58827e-59	2.40581e-56	26.7337	413	ENSG00000166140	ZFYVE19	zinc finger FYVE-type containing 19
ENST00000307790.8	22	29837001	29838000	9.43776e-48	9.9164e-45	-25.976	275	ENSG00000100325	ASCC2	activating signal cointegrator 1 complex subunit 2
ENST00000323646.9	11	63613001	63614000	2.59193e-84	7.36608e-81	31.5598	370	ENSG00000176485	PLAAT3	phospholipase A and acyltransferase 3
ENST00000341060.3	6	24662001	24663000	9.51142e-44	8.44713e-41	28.2437	3592	ENSG00000111802	TDP2
ENST00000362646.1	7	129958001	129959000	3.02682e-25	1.09348e-22	28.4031	3310	ENSG00000199516
ENST00000368702.5	1	153617001	153618000	2.34987e-30	1.14576e-27	26.6712	-16	ENSG00000189334	S100A14	S100 calcium binding protein A14
ENST00000378700.8	6	19836001	19837000	1.30432e-41	1.05193e-38	25.7675	-370	ENSG00000172201	ID4
ENST00000382209.2	8	11970001	11971000	1.43791e-30	7.08045e-28	-27.7697	3600	ENSG00000205884	DEFB136	defensin beta 136
ENST00000388820.5	15	78831001	78832000	5.71565e-130	4.73769e-126	-26.1101	-19538	ENSG00000136378	ADAMTS7	ADAM metallopeptidase with thrombospondin type 1 motif 7
ENST00000396847.7	11	5685001	5686000	1.297e-37	8.87677e-35	-29.1215	0	ENSG00000132256	TRIM5	tripartite motif containing 5
ENST00000450195.6	19	18597001	18598000	6.67127e-41	5.22501e-38	-33.4951	8207	ENSG00000006015	REX1BD	required for excision 1-B domain containing
ENST00000457478.1	2	3030001	3031000	2.79275e-35	1.72539e-32	26.3436	95027	ENSG00000234423	LINC01250	long intergenic non-protein coding RNA 1250
ENST00000472487.6	1	58700001	58701000	4.37348e-56	5.87865e-53	25.0636	0	ENSG00000162601	MYSM1	Myb like, SWIRM and MPN domains 1
ENST00000479616.3	18	59969001	59970000	4.26837e-49	4.63162e-46	-26.6074	-2914	ENSG00000239398	RN7SL342P
ENST00000498823.3	10	77901001	77902000	4.31407e-51	4.98966e-48	27.833	10546	ENSG00000243446	RN7SL284P
ENST00000615056.1	9	40584001	40585000	5.42269e-68	1.03067e-64	27.198	-17721	ENSG00000276500	BMS1P14
ENST00000668297.1	6	27019001	27020000	2.28218e-26	8.94887e-24	25.6595	0	ENSG00000224843	LINC00240	long intergenic non-protein coding RNA 240
ENST00000669664.1	11	116836001	116837000	9.1434e-216	3.03158e-211	-36.6416	0	ENSG00000235910	APOA1-AS	APOA1 antisense RNA

## Sheet: CVID_IEL vs Control
feature.name	chr	start	end	pvalue	qvalue	meth.diff	dist.to.feature	ensembl_gene_id	hgnc_symbol	entrezgene_description
ENST00000295951.7	3	57755001	57756000	1.1848e-46	1.7709e-43	-28.7828	-230	ENSG00000163681	SLMAP	sarcolemma associated protein
ENST00000377855.6	1	6386001	6387000	8.25621e-54	1.67031e-50	26.07	-189	ENSG00000097021	ACOT7	acyl-CoA thioesterase 7
ENST00000390290.3	22	22322001	22323000	5.62976e-60	1.49347e-56	31.6846	0	ENSG00000211644	IGLV1-51
ENST00000409174.1	2	74840001	74841000	3.27367e-23	8.08939e-21	-25.2823	4833	ENSG00000159399	HK2	hexokinase 2
ENST00000409538.5	2	235588001	235589000	9.14981e-38	7.84834e-35	25.4973	-80604	ENSG00000157985	AGAP1	ArfGAP with GTPase domain, ankyrin repeat and PH domain 1
ENST00000419277.5	6	33080001	33081000	1.36356e-71	6.35122e-68	26.1323	0	ENSG00000231389	HLA-DPA1	major histocompatibility complex, class II, DP alpha 1
ENST00000430429.1	2	20106001	20107000	4.59143e-74	2.42001e-70	-25.9445	0	ENSG00000234378
ENST00000433952.1	21	38990001	38991000	6.52309e-76	3.57943e-72	-29.2916	-12228	ENSG00000232837	LINC01700	long intergenic non-protein coding RNA 1700
ENST00000482504.1	1	86755001	86756000	1.02455e-48	1.67513e-45	25.0821	50108	ENSG00000097033	SH3GLB1	SH3 domain containing GRB2 like, endophilin B1
ENST00000515010.5	5	39202001	39203000	9.08632e-35	6.14821e-32	-26.5384	28	ENSG00000082074	FYB1	FYN binding protein 1
ENST00000517927.1	5	160469001	160470000	2.44759e-81	1.50837e-77	-35.8636	735	ENSG00000253522	MIR3142HG	MIR3142 host gene
ENST00000533109.6	11	122556001	122557000	7.50111e-98	6.39308e-94	-27.3361	0	ENSG00000255248	MIR100HG	mir-100-let-7a-2-mir-125b-1 cluster host gene
ENST00000615842.1	1	146378001	146379000	1.33974e-55	2.8853e-52	32.2156	1196	ENSG00000273768	RNVU1-29
ENST00000647659.1	15	74657001	74658000	2.7137e-33	1.65203e-30	26.7587	37937	ENSG00000179151	EDC3	enhancer of mRNA decapping 3

## Sheet: Celiac vs Control
feature.name	chr	start	end	pvalue	qvalue	meth.diff	dist.to.feature	ensembl_gene_id	hgnc_symbol	entrezgene_description
ENST00000223167.5	7	101690001	101691000	2.52455e-30	5.61342e-28	26.7094	-60706	ENSG00000106436	MYL10	myosin light chain 10
ENST00000249363.4	7	128041001	128042000	1.39645e-23	1.62356e-21	28.0845	-9565	ENSG00000128594	LRRC4	leucine rich repeat containing 4
ENST00000250092.11	17	7580001	7581000	1.89395e-52	2.05842e-49	29.3553	365	ENSG00000129226	CD68	CD68 molecule
ENST00000253188.8	19	33241001	33242000	1.3164e-44	8.85063e-42	27.6005	-15152	ENSG00000130876	SLC7A10	solute carrier family 7 member 10
ENST00000257290.10	4	54277001	54278000	2.30682e-31	5.56596e-29	-26.5373	47710	ENSG00000134853	PDGFRA	platelet derived growth factor receptor alpha
ENST00000259339.7	9	129812001	129813000	4.97368e-47	4.03634e-44	26.6478	8819	ENSG00000136816	TOR1B	torsin family 1 member B
ENST00000260045.8	11	76379001	76380000	1.13397e-22	1.19371e-20	26.4143	1133	ENSG00000137492	THAP12
ENST00000260270.3	11	110432001	110433000	1.10014e-31	2.73322e-29	28.5549	2055	ENSG00000137714	FDX1	ferredoxin 1
ENST00000261407.9	12	7016001	7017000	7.70465e-19	5.17915e-17	26.2208	1477	ENSG00000111684	LPCAT3	lysophosphatidylcholine acyltransferase 3
ENST00000262815.13	19	19336001	19337000	7.07275e-48	6.03212e-45	25.3492	15174	ENSG00000129933	MAU2	MAU2 sister chromatid cohesion factor
ENST00000264784.8	4	10020001	10021000	5.95295e-58	8.87975e-55	29.6375	498	ENSG00000109667	SLC2A9	solute carrier family 2 member 9
ENST00000266980.8	12	56231001	56232000	1.21284e-67	2.92064e-64	27.0157	351	ENSG00000139540	SLC39A5	solute carrier family 39 member 5
ENST00000268057.9	15	72687001	72688000	3.81576e-42	2.18984e-39	28.4632	796	ENSG00000140463	BBS4	Bardet-Biedl syndrome 4
ENST00000270593.2	19	50791001	50792000	1.47348e-75	5.02675e-72	29.5975	588	ENSG00000142513	ACP4	acid phosphatase 4
ENST00000275732.5	7	100691001	100692000	9.2093e-42	5.10235e-39	29.8214	-1554	ENSG00000146830	GIGYF1	GRB10 interacting GYF protein 1
ENST00000277531.8	9	137511001	137512000	4.48041e-123	8.25378e-119	26.6832	38385	ENSG00000130653	PNPLA7	patatin like phospholipase domain containing 7
ENST00000281437.6	11	129372001	129373000	9.86629e-29	1.89034e-26	-25.2086	-2848	ENSG00000043039	BARX2	BARX homeobox 2
ENST00000283243.13	2	160114001	160115000	1.33292e-40	6.6008e-38	26.9001	-51387	ENSG00000153246	PLA2R1	phospholipase A2 receptor 1
ENST00000299736.5	17	16351001	16352000	1.05894e-17	6.19294e-16	25.5693	1470	ENSG00000166582	CENPV
ENST00000312189.10	9	120885001	120886000	4.1981e-29	8.34724e-27	26.4208	-7814	ENSG00000119403	PHF19	PHD finger protein 19
ENST00000315264.7	14	104171001	104172000	7.42611e-121	1.30289e-116	27.977	31963	ENSG00000066735	KIF26A
ENST00000316637.7	6	35319001	35320000	8.86648e-38	3.57804e-35	26.4992	21185	ENSG00000023892	DEF6	DEF6 guanine nucleotide exchange factor
ENST00000317442.12	17	65774001	65775000	3.12182e-54	3.71032e-51	-30.2401	51544	ENSG00000154240	CEP112	centrosomal protein 112
ENST00000319349.10	17	43552001	43553000	7.03255e-25	9.33381e-23	29.3097	-5662	ENSG00000175832	ETV4	ETS variant transcription factor 4
ENST00000323662.9	8	144109001	144110000	7.28219e-285	8.94347e-280	-25.4146	1264	ENSG00000179698	WDR97	WD repeat domain 97
ENST00000323883.11	10	22560001	22561000	1.75415e-33	5.08495e-31	26.5023	30714	ENSG00000150867	PIP4K2A	phosphatidylinositol-5-phosphate 4-kinase type 2 alpha
ENST00000327979.8	20	50678001	50679000	8.89517e-21	7.53581e-19	26.229	12543	ENSG00000042062	RIPOR3	RIPOR family member 3
ENST00000330394.3	3	184584001	184585000	3.01518e-118	5.04959e-114	-26.4547	22218	ENSG00000182580	EPHB3	EPH receptor B3
ENST00000331450.9	15	99306001	99307000	1.12559e-22	1.18548e-20	25.4605	54462	ENSG00000168904	LRRC28	leucine rich repeat containing 28
ENST00000335012.3	3	185077001	185078000	2.58458e-30	5.7365e-28	25.6186	75061	ENSG00000187068	C3orf70	chromosome 3 open reading frame 70
ENST00000341500.9	19	7268001	7269000	4.85087e-28	8.66334e-26	25.0983	24932	ENSG00000171105	INSR	insulin receptor
ENST00000343017.11	5	54525001	54526000	1.55092e-33	4.5279e-31	25.1362	7138	ENSG00000178996	SNX18	sorting nexin 18
ENST00000344204.9	5	14147001	14148000	8.67115e-22	8.29384e-20	25.3945	3661	ENSG00000038382	TRIO	trio Rho guanine nucleotide exchange factor
ENST00000352904.6	4	1798001	1799000	7.23324e-64	1.48056e-60	27.083	4107	ENSG00000068078	FGFR3	fibroblast growth factor receptor 3
ENST00000358598.6	17	68493001	68494000	2.43087e-30	5.41948e-28	26.2694	-18032	ENSG00000108946	PRKAR1A	protein kinase cAMP-dependent type I regulatory subunit alpha
ENST00000361040.9	1	155840001	155841000	7.31955e-36	2.55379e-33	27.5059	16205	ENSG00000116580	GON4L	gon-4 like
ENST00000363242.1	12	115837001	115838000	1.61797e-18	1.04565e-16	25.8824	14719	ENSG00000200112
ENST00000363848.1	2	132490001	132491000	1.99122e-24	2.54384e-22	28.5277	-32617	ENSG00000200718	RN7SKP103
ENST00000369151.8	10	118756001	118757000	1.22313e-23	1.42927e-21	25.9761	-1032	ENSG00000151893	CACUL1
ENST00000369406.8	1	119764001	119765000	1.47612e-30	3.35923e-28	27.6133	3906	ENSG00000134240	HMGCS2	3-hydroxy-3-methylglutaryl-CoA synthase 2
ENST00000372183.7	1	44985001	44986000	1.80061e-38	7.54739e-36	26.4003	588	ENSG00000070785	EIF2B3	eukaryotic translation initiation factor 2B subunit gamma
ENST00000373003.2	20	43744001	43745000	4.79398e-40	2.26738e-37	30.8181	-17000	ENSG00000124196	GTSF1L	gametocyte specific factor 1 like
ENST00000373391.6	6	37821001	37822000	2.62267e-34	8.182e-32	27.8181	1205	ENSG00000156639	ZFAND3	zinc finger AN1-type containing 3
ENST00000373408.4	6	37493001	37494000	1.58312e-130	3.43107e-126	28.4219	5894	ENSG00000198937	CCDC167	coiled-coil domain containing 167
ENST00000373501.6	1	32648001	32649000	7.70311e-27	1.23076e-24	-26.9447	1526	ENSG00000176261	ZBTB8OS	zinc finger and BTB domain containing 8 opposite strand
ENST00000373645.3	2	230225001	230226000	5.71973e-23	6.24406e-21	-27.8751	0	ENSG00000079263	SP140	SP140 nuclear body protein
ENST00000373953.8	6	35258001	35259000	3.18618e-47	2.62034e-44	26.0736	-735	ENSG00000065029	ZNF76	zinc finger protein 76
ENST00000375305.6	9	95293001	95294000	2.30666e-30	5.16635e-28	25.5311	23255	ENSG00000158169	FANCC	FA complementation group C
ENST00000379487.5	13	41058001	41059000	1.06884e-39	4.94104e-37	28.2422	-2509	ENSG00000120688	WBP4	WW domain binding protein 4
ENST00000380534.9	9	18985001	18986000	5.45495e-22	5.33816e-20	25.0549	47210	ENSG00000155875	SAXO1	stabilizer of axonemal microtubules 1
ENST00000382085.7	5	34006001	34007000	4.71319e-24	5.81555e-22	27.1912	1029	ENSG00000242110	AMACR	alpha-methylacyl-CoA racemase
ENST00000384269.1	8	13072001	13073000	1.96303e-29	4.01809e-27	25.4523	27653	ENSG00000206996	RNU6-842P
ENST00000384283.1	12	12308001	12309000	1.28799e-17	7.44504e-16	25.5564	-18673	ENSG00000207010	RNU6-318P
ENST00000391028.1	14	102465001	102466000	1.4801e-21	1.3759e-19	25.9093	-35676	ENSG00000212330	RNU6-244P
ENST00000396057.6	15	60038001	60039000	7.79185e-27	1.24332e-24	25.8165	33692	ENSG00000171956	FOXB1
ENST00000396658.8	16	4870001	4871000	3.97436e-68	9.89398e-65	25.6093	17788	ENSG00000118900	UBN1	ubinuclein 1
ENST00000397082.2	19	23393001	23394000	3.50963e-34	1.08663e-31	28.5328	1447	ENSG00000167232	ZNF91	zinc finger protein 91
ENST00000397537.3	3	196528001	196529000	2.819e-93	1.99736e-89	-27.7009	-12656	ENSG00000214097	SMCO1	single-pass membrane protein with coiled-coil domains 1
ENST00000398556.7	1	31759001	31760000	1.36581e-38	5.77747e-36	26.262	0	ENSG00000121753	ADGRB2	adhesion G protein-coupled receptor B2
ENST00000400882.2	3	46408001	46409000	8.255e-41	4.16069e-38	27.7945	122	ENSG00000121797	CCRL2	C-C motif chemokine receptor like 2
ENST00000405379.6	2	9975001	9976000	3.42993e-23	3.82481e-21	25.0509	13838	ENSG00000134317	GRHL1	grainyhead like transcription factor 1
ENST00000405591.3	13	27443001	27444000	1.11904e-16	5.67827e-15	26.1818	-2527	ENSG00000122033	MTIF3	mitochondrial translational initiation factor 3
ENST00000409177.6	2	105400001	105401000	3.44184e-28	6.22537e-26	25.8948	-335	ENSG00000115641	FHL2	four and a half LIM domains 2
ENST00000409465.5	2	191012001	191013000	1.99362e-25	2.795e-23	-25.4168	956	ENSG00000115415	STAT1	signal transducer and activator of transcription 1
ENST00000410093.5	2	108612001	108613000	4.74476e-39	2.07373e-36	-26.3393	4842	ENSG00000169756	LIMS1	LIM zinc finger domain containing 1
ENST00000412798.1	22	29006001	29007000	5.85318e-31	1.36663e-28	33.9833	13282	ENSG00000235786	ZNRF3-IT1
ENST00000415691.2	20	44404001	44405000	9.63863e-23	1.02607e-20	25.301	2702	ENSG00000101076	HNF4A	hepatocyte nuclear factor 4 alpha
ENST00000423565.5	7	135210001	135211000	1.19448e-52	1.32959e-49	28.986	0	ENSG00000105875	WDR91	WD repeat domain 91
ENST00000424242.1	3	14648001	14649000	1.15269e-35	3.96171e-33	25.2717	433	ENSG00000235629	LINC02922
ENST00000425134.2	1	145991001	145992000	1.69823e-52	1.85116e-49	33.6262	3764	ENSG00000265972	TXNIP	thioredoxin interacting protein
ENST00000426083.5	2	39417001	39418000	1.97906e-21	1.81454e-19	25.9217	-18637	ENSG00000231312	MAP4K3-DT
ENST00000429872.1	7	617001	618000	2.39682e-37	9.37455e-35	25.7054	13818	ENSG00000237181	PRKAR1B-AS1
ENST00000430365.7	3	11660001	11661000	3.30669e-28	5.98386e-26	26.6589	-16087	ENSG00000144560	VGLL4	vestigial like family member 4
ENST00000434726.6	19	46769001	46770000	5.36821e-28	9.55487e-26	26.3339	14825	ENSG00000105281	SLC1A5	solute carrier family 1 member 5
ENST00000435893.6	14	75429001	75430000	5.43505e-28	9.66917e-26	25.2384	646	ENSG00000140044	JDP2	Jun dimerization protein 2
ENST00000438103.6	19	1137001	1138000	4.04283e-52	4.33004e-49	27.7147	-4781	ENSG00000064932	SBNO2	strawberry notch homolog 2
ENST00000440940.7	5	7873001	7874000	3.09393e-31	7.40692e-29	-26.2098	3855	ENSG00000124275	MTRR	5-methyltetrahydrofolate-homocysteine methyltransferase reductase
ENST00000449124.1	2	19164001	19165000	2.79703e-21	2.52211e-19	25.8264	181749	ENSG00000236204	LINC01376
ENST00000450053.8	3	46958001	46959000	4.62363e-29	9.15874e-27	30.1656	-20666	ENSG00000160796	NBEAL2	neurobeachin like 2
ENST00000451288.6	4	51845001	51846000	3.81781e-20	3.01399e-18	26.4022	1424	ENSG00000109184	DCUN1D4	defective in cullin neddylation 1 domain containing 4
ENST00000454177.5	3	43206001	43207000	2.38833e-28	4.37787e-26	28.1008	-79512	ENSG00000163788	SNRK	SNF related kinase
ENST00000461010.5	6	42990001	42991000	2.20938e-27	3.71869e-25	28.0989	5351	ENSG00000112640	PPP2R5D	protein phosphatase 2 regulatory subunit B'delta
ENST00000480945.6	1	15616001	15617000	1.41272e-22	1.47409e-20	25.0961	-458	ENSG00000197312	DDI2
ENST00000483093.3	9	107931001	107932000	1.40719e-25	2.00799e-23	29.2426	-119088	ENSG00000244104	RN7SL659P
ENST00000484146.6	1	23995001	23996000	1.91987e-25	2.69777e-23	-25.7473	-14646	ENSG00000188529	SRSF10	serine and arginine rich splicing factor 10
ENST00000485649.3	21	45534001	45535000	6.38538e-105	7.12916e-101	31.0101	0	ENSG00000173638	SLC19A1	solute carrier family 19 member 1
ENST00000494712.3	8	56010001	56011000	2.52702e-20	2.05164e-18	-25.4198	11314	ENSG00000241997	RN7SL323P
ENST00000503800.1	4	54149001	54150000	3.7936e-166	1.74714e-161	-34.6986	48830	ENSG00000180613	GSX2
ENST00000506304.1	5	10638001	10639000	6.83542e-45	4.74282e-42	25.2472	-9777	ENSG00000250106	ANKRD33B-AS1
ENST00000510413.5	4	150828001	150829000	5.87085e-23	6.39577e-21	-26.4005	186268	ENSG00000198589	LRBA	LPS responsive beige-like anchor protein
ENST00000512825.7	17	5045001	5046000	1.35757e-29	2.81634e-27	25.7732	6010	ENSG00000132517	SLC52A1	solute carrier family 52 member 1
ENST00000516179.1	6	159714001	159715000	4.15978e-26	6.26329e-24	27.1513	5541	ENSG00000251988	RNU4ATAC18P
ENST00000516731.1	20	49773001	49774000	1.31263e-27	2.26522e-25	25.6331	-20811	ENSG00000252540	RNU6-919P
ENST00000516876.1	17	66647001	66648000	7.72693e-21	6.59915e-19	25.4602	8732	ENSG00000252685	RNU6-928P
ENST00000517153.1	19	2540001	2541000	4.84319e-59	7.59327e-56	27.9789	-36861	ENSG00000252962	RNU6-993P
ENST00000518176.5	8	133285001	133286000	6.54849e-49	5.91353e-46	26.0368	11238	ENSG00000104419	NDRG1	N-myc downstream regulated 1
ENST00000523068.2	8	127796001	127797000	3.95898e-27	6.50309e-25	-28.0423	0	ENSG00000249859	PVT1
ENST00000524553.5	11	65852001	65853000	5.18619e-86	2.65388e-82	25.9619	3965	ENSG00000172757	CFL1	cofilin 1
ENST00000526712.1	11	75719001	75720000	1.30036e-26	2.03873e-24	26.2441	0	ENSG00000166391	MOGAT2	monoacylglycerol O-acyltransferase 2
ENST00000539242.5	1	93585001	93586000	3.23352e-31	7.72103e-29	26.0567	0	ENSG00000137936	BCAR3	BCAR3 adaptor protein, NSP family member
ENST00000541073.5	4	56272001	56273000	4.67237e-42	2.65252e-39	27.2351	0	ENSG00000109265	CRACD	capping protein inhibiting regulator of actin dynamics
ENST00000551379.5	12	100497001	100498000	3.84453e-34	1.18434e-31	27.0528	-5360	ENSG00000012504	NR1H4	nuclear receptor subfamily 1 group H member 4
ENST00000551727.5	12	104115001	104116000	1.5197e-27	2.61521e-25	29.8742	22018	ENSG00000120837	NFYB	nuclear transcription factor Y subunit beta
ENST00000572173.1	16	11233001	11234000	4.73151e-70	1.29131e-66	-25.885	-15649	ENSG00000175643	RMI2
ENST00000582037.2	17	28042001	28043000	2.2127e-27	3.72257e-25	25.8377	0	ENSG00000087095	NLK	nemo like kinase
ENST00000582492.1	10	12604001	12605000	6.84555e-35	2.232e-32	27.8126	25250	ENSG00000263584	MIR4480	microRNA 4480
ENST00000585206.1	18	31512001	31513000	3.62781e-19	2.54256e-17	25.8914	13783	ENSG00000046604	DSG2	desmoglein 2
ENST00000585892.5	19	10713001	10714000	2.30293e-76	8.23777e-73	26.0981	-4079	ENSG00000079805	DNM2	dynamin 2
ENST00000588074.1	18	64618001	64619000	7.03013e-30	1.50679e-27	28.9116	-357947	ENSG00000266952	LINC01538	long intergenic non-protein coding RNA 1538
ENST00000612355.1	4	23921001	23922000	1.72429e-34	5.46725e-32	26.1596	-30925	ENSG00000109819	PPARGC1A	PPARG coactivator 1 alpha
ENST00000617340.1	16	4680001	4681000	9.41586e-92	5.98132e-88	26.3194	8685	ENSG00000276641	MIR6769A	microRNA 6769a
ENST00000618329.4	5	157271001	157272000	2.19055e-26	3.37128e-24	-26.4406	1661	ENSG00000055163	CYFIP2	cytoplasmic FMR1 interacting protein 2
ENST00000622151.4	3	71227001	71228000	5.41272e-38	2.21338e-35	-25.9746	-16133	ENSG00000114861	FOXP1	forkhead box P1
ENST00000633870.1	17	1751001	1752000	2.73357e-41	1.44706e-38	33.5872	1957	ENSG00000275932	DUSP14	dual specificity phosphatase 14
ENST00000635112.1	1	159961001	159962000	1.22167e-51	1.26436e-48	29.3659	0	ENSG00000224259	LINC01133
ENST00000636427.3	13	113999001	114000000	1.2562e-54	1.53765e-51	30.142	-24926	ENSG00000283199	C13orf46	chromosome 13 open reading frame 46
ENST00000636706.1	10	99930001	99931000	1.17187e-27	2.02895e-25	25.4768	0	ENSG00000107554	DNMBP	dynamin binding protein
ENST00000643861.1	6	167116001	167117000	5.49428e-41	2.81545e-38	25.2782	-3866	ENSG00000112486	CCR6	C-C motif chemokine receptor 6
ENST00000646385.1	6	168088001	168089000	9.67094e-55	1.19971e-51	26.8984	4013	ENSG00000153303	FRMD1	FERM domain containing 1
ENST00000646838.1	16	89354001	89355000	7.01848e-39	3.01736e-36	25.0038	-10179	ENSG00000167522	ANKRD11	ankyrin repeat domain 11
ENST00000649248.1	13	27613001	27614000	6.81744e-54	7.9994e-51	31.7488	-4989	ENSG00000139517	LNX2	ligand of numb-protein X 2
ENST00000649377.1	17	55422001	55423000	9.74423e-45	6.63614e-42	27.8058	-167	ENSG00000108960	MMD	monocyte to macrophage differentiation associated
ENST00000650546.1	1	63592001	63593000	1.93603e-25	2.71841e-23	27.0139	-411	ENSG00000079739	PGM1	phosphoglucomutase 1
ENST00000653503.1	11	115912001	115913000	3.07423e-39	1.37127e-36	31.7336	-7248	ENSG00000257067	LINC02703
ENST00000654350.1	3	186487001	186488000	5.21867e-20	4.03602e-18	25.5109	4966	ENSG00000224406	LINC02052	long intergenic non-protein coding RNA 2052
ENST00000654777.1	5	111742001	111743000	2.26341e-28	4.16043e-26	29.0103	10699	ENSG00000246859	STARD4-AS1	STARD4 antisense RNA 1
ENST00000656756.1	15	100925001	100926000	1.61915e-32	4.38323e-30	25.7882	-5611	ENSG00000259583	ALDH1A3-AS1	ALDH1A3 antisense RNA 1
ENST00000659053.1	7	77656001	77657000	4.77268e-25	6.42235e-23	25.0019	39256	ENSG00000214293	APTR	Alu-mediated CDKN1A/p21 transcriptional regulator
ENST00000666743.1	19	37252001	37253000	3.87713e-41	2.01479e-38	-25.7838	0	ENSG00000226686	LINC01535	long intergenic non-protein coding RNA 1535
ENST00000670411.1	6	113874001	113875000	1.19552e-23	1.39922e-21	27.7116	-662	ENSG00000227502	MROCKI	MARCKS cis regulating lncRNA promoter of cytokines and inflammation
ENST00000670757.1	3	6769001	6770000	4.52487e-49	4.12658e-46	26.6131	21125	ENSG00000226258	GRM7-AS3	GRM7 antisense RNA 3
