# Supplementary material for: Altered Genome-Wide DNA Methylation in the Duodenum of Common Variable Immunodeficiency Patients
Source: J Clin Immunol. 2024 May 23;44(6):133. doi: 10.1007/s10875-024-01726-5 (PMC11116262; doi:10.1007/s10875-024-01726-5)
Supplement: Supplementary file 7 — Supplementary file7 (XLSX 812 KB) [file 10875_2024_1726_MOESM7_ESM.xlsx]

## Sheet: CVID_N vs Control
hgnc_symbol	qvalue	meth.diff	chr	start	end	dist.to.feature
GGCT	2.4437e-07	-41.6223	7	30508544	30508544	-3704
PRSS21	2.22738e-05	-47.5068	16	2821553	2821553	4318
CD74	6.512e-05	40.7328	5	150404315	150404315	8437
TSPAN9	0.00440656	34.9928	12	3083861	3083861	6484
NME1	1.24135e-08	-46.0942	17	51157516	51157516	3853
GPRC5A	0.00120122	41.8663	12	12888135	12888135	-2647
HEBP1	6.78615e-08	47.9743	12	12997970	12997970	2296
PSD	0.000693417	-33.0081	10	102415269	102415269	3517
SLC7A9	0.00256139	35.9104	19	32870167	32870167	-401
RTF2	0.00100355	-36.2384	20	56458656	56458656	-9929
CHPF2	1.44511e-13	-45.2294	7	151233879	151233879	1382
MYOC	0.00716812	35.1901	1	171647380	171647380	5309
TNFRSF17	1.58886e-09	59.382	16	11958625	11958625	-6585
MRPS10	0.00313199	34.5807	6	42224171	42224171	-6311
GRN	8.50107e-10	-63.8578	17	44343308	44343308	-1994
UTS2	3.06736e-06	47.451	1	7853385	7853385	47
CDC27	0.000130739	-42.3077	17	47191562	47191562	-2268
IL1RAP	2.15586e-05	-52.4291	3	190510559	190510559	-3492
GNA11	1.05765e-05	33.0029	19	3102169	3102169	7809
CREB3L3	0.00122844	39.6471	19	4153165	4153165	-466
CA11	1.4771e-17	83.9564	19	48642256	48642256	3932
ACAP1	1.2368e-08	-52.0563	17	7342354	7342354	5827
CELSR3	0.00939566	31.0606	3	48662773	48662773	114
PPP2R5B	0.00272817	37.3864	11	64925395	64925395	708
PRLH	0.00353044	-37.4735	2	237575578	237575578	9006
KRT14	9.49806e-08	40.7407	17	41586927	41586927	-33
ST6GAL1	0.00709128	-32.5706	3	186928099	186928099	-2427
BPIFB2	4.72182e-06	-48.0087	20	33015363	33015363	7661
REXO1	0.00575112	-32.5556	19	1843627	1843627	4857
IL4R	0.000285017	48.4496	16	27343210	27343210	1923
NGFR	3.11377e-08	-51.3741	17	49487584	49487584	-7709
CPB2	0.00524703	35.8225	13	46110961	46110961	-5929
TSPAN32	0.00529454	32.1689	11	2298703	2298703	-3310
CEACAM21	0.00238381	44.5513	19	41584481	41584481	8248
ZNF416	1.09979e-12	-65.0456	19	57574827	57574827	4085
TFAP2C	0.00246665	-32.4592	20	56627713	56627713	-1593
SULT2B1	6.49488e-09	-52.521	19	48561987	48561987	9914
DNMT3B	0.000233185	50.9524	20	32779272	32779272	-580
HAUS5	1.78047e-13	-69.893	19	35616188	35616188	3455
TFAP4	0.00193795	30.2564	16	4268300	4268300	4724
SPG21	6.94299e-08	53.3346	15	64992686	64992686	-2773
APOH	8.7802e-12	-63.9916	17	66222340	66222340	7076
CEBPE	0.00767319	-33.4845	14	23119847	23119847	-232
GSTA3	3.06021e-05	30.496	6	52917638	52917638	-7941
PSMD8	0.000227198	37.3538	19	38372474	38372474	-2062
OSM	4.19754e-05	36.9748	22	30268176	30268176	-1326
SRRD	3.77744e-05	-43.9286	22	26487598	26487598	3723
JOSD1	0.000137744	42.0633	22	38696519	38696519	4149
GTPBP1	2.01274e-05	47.9578	22	38703478	38703478	-2466
BIK	2.91985e-09	-47.7633	22	43115819	43115819	5071
HMOX1	0.00573895	30.5283	22	35384616	35384616	3522
TTLL12	4.45109e-09	-49.8279	22	43183826	43183826	3309
CABP7	1.00213e-06	-41.8267	22	29726290	29726290	6289
RPL3	1.44481e-05	-36.6152	22	39328552	39328552	-8930
PMM1	0.00241456	-30.1626	22	41583041	41583041	6800
EEF1A2	2.49779e-06	41.1028	20	63489586	63489586	9498
PROKR2	1.90065e-07	-41.3561	20	5312182	5312182	2188
OXT	0.000218868	41.2639	20	3067925	3067925	-3695
LBP	0.00410199	33.1667	20	38351428	38351428	4948
MLNR	0.00608988	30.5376	13	49214544	49214544	-5794
PARD6A	0.00143109	-35.625	16	67661850	67661850	893
CRYM	0.00101767	32.8844	16	21303128	21303128	-67
MTFMT	0.000707377	-32.4516	15	65025826	65025826	3814
CTSH	1.13205e-10	-61.1111	15	78949201	78949201	-4111
CHRAC1	0.000595213	-37.9625	8	140518510	140518510	7190
PLAUR	0.000727588	45.5613	19	43677990	43677990	-7444
ECH1	0.0019199	30.8625	19	38829555	38829555	2240
CLASRP	0.0042781	33.1349	19	45036324	45036324	-2721
PEX11G	2.29027e-06	45.8729	19	7484500	7484500	4536
SLC17A7	3.29033e-09	45.098	19	49435931	49435931	5597
FIZ1	2.57856e-07	-37.9747	19	55591087	55591087	8431
RABAC1	0.00021379	34.8837	19	41963455	41963455	-4135
RASIP1	0.00021002	34.7222	19	48737418	48737418	3193
FGF21	1.00449e-06	-37.3892	19	48760250	48760250	4165
PON2	0.00428997	36.9231	7	95430985	95430985	4044
RARRES2	0.00102935	38.4615	7	150341509	150341509	121
PLGRKT	3.36362e-05	-42.5	9	5433404	5433404	4522
SETX	0.00881602	-30.303	9	132352633	132352633	2354
CCSER2	0.00641729	-38.2869	10	84330437	84330437	1776
PITRM1	0.00914696	31.1003	10	3166822	3166822	5961
KRT32	1.78563e-06	52.6316	17	41461700	41461700	5730
NAGLU	2.42796e-05	33.9356	17	42528915	42528915	-7326
IBSP	0.00222936	47.1358	4	87789631	87789631	-9923
UNC93B1	0.000414472	-39.6825	11	67996849	67996849	7249
ASIC1	1.13008e-07	56.5704	12	50053219	50053219	-4329
MYF6	0.00027994	-45.467	12	80709193	80709193	1561
PPM1H	1.94547e-07	44.714	12	62925470	62925470	9681
	0.00012502	-45.641	12	6381712	6381712	-2450
TIMELESS	0.0002095	30.5784	12	56440910	56440910	8494
ADTRP	0.003607	31.8122	6	11775488	11775488	3316
ACOT13	1.22888e-11	-51.1519	6	24668194	24668194	1119
DNPH1	4.54799e-10	46.8468	6	43235243	43235243	-5760
VEGFA	0.0039037	38.0223	6	43781493	43781493	9503
IRX4	0.000283636	34.7172	5	1873227	1873227	9699
WDFY1	5.10944e-08	44.6294	2	223947728	223947728	-2394
IGFBP2	7.3834e-06	-40.2174	2	216629242	216629242	-4178
GORASP2	0.000132957	-36.0976	2	170924691	170924691	-4562
ATP6V1B1	0.000531369	-34.5814	2	70927040	70927040	-8860
TPSG1	7.52275e-07	-43.9394	16	1226730	1226730	-1474
DLGAP3	4.88368e-06	-34.898	1	34903158	34903158	2226
SLC35D1	0.00460581	33.3887	1	67063899	67063899	-9752
AKR7A2	0.000691823	35.6322	1	19311007	19311007	1140
VAMP4	0.00209447	39.6997	1	171733724	171733724	8342
GRHL3	0.00358029	42.8571	1	24329668	24329668	6630
SLC5A9	5.60625e-21	69.8676	1	48225891	48225891	3206
GDA	0.00676992	-36.5171	9	72147949	72147949	-1402
PAPOLG	0.00426803	-38.7255	2	60754144	60754144	-2124
TMEM214	1.95578e-16	70.2152	2	27027882	27027882	-5083
MXI1	0.00433918	40.5123	10	110225202	110225202	-791
SERP1	1.31313e-08	58.0236	3	150538224	150538224	8273
DUSP4	4.59563e-11	65.4762	8	29339139	29339139	9667
COIL	2.64552e-07	41.4634	17	56962641	56962641	-1592
ZSCAN18	3.91041e-13	46.6387	19	58090613	58090613	7598
MAPK8IP1	0.00971273	-32.1233	11	45886315	45886315	666
GJA3	0.000299483	-34.0487	13	20153945	20153945	7108
CENPK	1.18598e-05	-48.1585	5	65549600	65549600	5366
RAB38	0.000258407	-36.771	11	88172133	88172133	3311
RNF114	0.0036219	32.1308	20	49936036	49936036	-361
IRGC	0.00188776	-32.6624	19	43723853	43723853	7779
LILRB3	0.000170841	41.9837	19	54215989	54215989	6990
SLC35F5	0.00207485	31.5341	2	113757522	113757522	-881
PSPN	0.00491709	37.0744	19	6375984	6375984	-136
ALKBH7	0.00582131	32.1188	19	6370196	6370196	-2598
STRADA	6.87038e-10	-55.2649	17	63735294	63735294	6468
CDC25B	0.00330317	-32.7419	20	3792266	3792266	-3569
SLURP1	0.00117449	32.9638	8	142740974	142740974	1433
FFAR2	0.00709804	34.1872	19	35449968	35449968	255
KRT38	0.00699948	-30.7895	17	41450783	41450783	-9863
KRT9	0.000234255	42.2619	17	41576049	41576049	-3991
DNASE1	0.0018609	39.7436	16	3655188	3655188	3353
HSPA2	0.000550385	-37.8007	14	64541374	64541374	908
ZNF777	8.74734e-06	-60	7	149455814	149455814	5249
CLEC4M	0.00382022	32.0899	19	7758128	7758128	-5021
RASL11B	0.000340669	32.5301	4	52868127	52868127	5812
LRRC4	5.58659e-05	38.9305	7	128041350	128041350	-9914
OPN1SW	4.26746e-05	34.2321	7	128779825	128779825	-4036
SERF2	0.00184476	-33.4592	15	43788377	43788377	-3465
COPB1	1.92749e-08	57.4419	11	14495473	14495473	4380
AIPL1	0.00416365	32.2794	17	6438757	6438757	-3559
AP1M2	0.00999554	-37.6984	19	10579645	10579645	7670
CDADC1	0.000816315	36.2692	13	49237941	49237941	-9984
SEC14L5	0.000907658	40.7937	16	4954694	4954694	-3636
ALOX12	0.00502244	35.4532	17	6998352	6998352	2305
DHX58	4.72686e-05	-46.0317	17	42109527	42109527	3188
ROPN1B	0.00678837	-33.0804	3	125964478	125964478	-4682
TRPC4AP	0.000489008	33.6916	20	35088086	35088086	4722
KRT5	1.25224e-07	-58.4335	12	52519245	52519245	1150
KRT6C	0.00554366	-40.4547	12	52470107	52470107	3699
CNN1	2.65744e-05	-31.1111	19	11542917	11542917	4068
SLC27A1	0.00510233	35.044	19	17478821	17478821	8299
TMEM160	0.00196948	32.9105	19	47049324	47049324	-701
NOL11	0.00655121	-34.2857	17	67712129	67712129	-5807
CCL25	1.31523e-09	60.8306	19	8047963	8047963	-4804
FLYWCH1	0.00196669	-34.8485	16	2906470	2906470	-5467
TMEM204	6.40812e-09	47.7836	16	1528983	1528983	297
ACTR10	1.78604e-07	46.8085	14	58205471	58205471	5324
TRIM21	0.000441842	-35.3134	11	4396343	4396343	-2642
WDR7	3.28677e-05	42.2578	18	56654278	56654278	2895
TMEM128	6.52338e-07	-45.2381	4	4242814	4242814	5399
HSPA12B	0.00674935	35.3347	20	3742086	3742086	9403
NXT1	0.000327841	-34.2891	20	23343298	23343298	-7493
MED10	9.27759e-05	33.1048	5	6370737	6370737	7811
GIMAP4	0.00844937	-30.1651	7	150575064	150575064	7676
MKRN1	0.00860668	-34.962	7	140487550	140487550	-8046
PEBP4	0.000423467	-40.0261	8	22922162	22922162	5753
CAMK1	3.84957e-05	-39.7067	3	9777130	9777130	-7184
GSTM5	0.000115244	48.913	1	109709123	109709123	-3128
LPIN1	0.00700162	34.0112	2	11751154	11751154	4568
SAA2	0.0011283	-40.809	11	18248777	18248777	-135
DAGLA	0.00225875	-32.5973	11	61675682	61675682	-4709
ADAM19	1.04481e-06	49.6754	5	157577160	157577160	-1386
MSI1	9.32051e-05	40.4196	12	120375638	120375638	-6475
DTX1	1.65742e-10	52.8049	12	113064385	113064385	6697
RINT1	9.61594e-06	40.8163	7	105527818	105527818	-4383
LACRT	2.70579e-12	53.2493	12	54637533	54637533	-2639
GNS	0.000136441	45.5544	12	64758614	64758614	793
KIAA0513	0.000379129	41.0395	16	85020278	85020278	-7473
WNT10A	6.57391e-06	-30.6035	2	218888414	218888414	7564
EDAR	3.89565e-11	65.0372	2	108985348	108985348	3873
PLXNC1	0.000261257	44.0322	12	94153758	94153758	5183
DRAM1	6.30494e-05	36.7904	12	101876248	101876248	-1332
BLK	5.50007e-07	46.4773	8	11491451	11491451	-2936
TOR1B	3.0202e-06	-43.6041	9	129799556	129799556	-3628
DAB2IP	0.000557813	-30.4676	9	121570799	121570799	3699
CCN3	0.00452257	35.9146	8	119410889	119410889	-5557
CCL21	0.00471584	32.3673	9	34716362	34716362	-6227
TMEM63B	0.000266289	-38.5984	6	44119396	44119396	-7518
MRPS18B	1.4213e-05	31.9601	6	30619836	30619836	1998
GTF2H4	2.27629e-05	-39.2461	6	30901937	30901937	-6270
POU5F1	0.00219109	-32.3308	6	31174059	31174059	-3378
TLR2	7.13473e-09	57.2905	4	153694084	153694084	-7416
KHK	1.63765e-08	45.3286	2	27092195	27092195	5425
PPIG	0.000277943	-33.5045	2	169579335	169579335	-5016
TSPAN11	8.56866e-07	-34.2857	12	30936668	30936668	9712
ACSS3	0.00125441	-38.1585	12	81074142	81074142	-3915
HAL	3.99708e-06	39.5455	12	95989160	95989160	7185
HS3ST2	0.000667732	-42.0219	16	22824056	22824056	9896
LPCAT3	0.00277988	31.3783	12	7012586	7012586	5891
N4BP2	0.00074033	35.4644	4	40054018	40054018	-2832
CYBA	0.00111606	40.805	16	88654269	88654269	-3217
STX2	7.1531e-07	35.4839	12	130840444	130840444	-1179
RBM19	5.64418e-05	41.9297	12	113975851	113975851	-9527
ATP5F1B	0.00297716	-38.0113	12	56650989	56650989	-5006
ERICH1	0.000662235	-37.7551	8	731894	731894	-671
RBL2	3.50848e-06	-34.2466	16	53425431	53425431	-9040
CACNG4	9.09591e-05	-38.3721	17	66955205	66955205	-9502
RBFA	0.000328451	40	18	80039707	80039707	5243
RHBDF1	0.00605917	32.9825	16	65043	65043	7589
AXIN1	3.00108e-23	71.1111	16	357387	357387	-4665
IL12RB2	0.000143325	-39.6974	1	67299132	67299132	-8232
SMURF2	0.00340538	31.269	17	64668209	64668209	-5903
NLRP1	0.0015291	34.007	17	5586405	5586405	-1875
SLC12A3	1.20551e-08	48.9842	16	56874791	56874791	9582
PTPN3	1.59253e-05	35.038	9	109500287	109500287	-1975
MAST3	0.000910763	31.5686	19	18098356	18098356	565
MPND	0.000132605	-45.8657	19	4341749	4341749	-1778
EEF2K	0.00877111	33.5266	16	22213540	22213540	7264
LDB3	7.09486e-07	44.8276	10	86676669	86676669	7979
SLC27A5	0.00034958	40.8814	19	58507022	58507022	4971
PAX8	0.000243435	36.1905	2	113269827	113269827	9085
C9	0.00887983	33.6585	5	39370724	39370724	-6230
TNR	2.98833e-05	-33.6364	1	175750702	175750702	-7087
DCPS	0.0002049	-44.4099	11	126311952	126311952	7894
ACVR1	7.96495e-05	-35.4167	2	157868441	157868441	6671
SNRNP40	7.36399e-13	82.8571	1	31290605	31290605	6184
KAT2B	3.25646e-05	40.2999	3	20048412	20048412	7968
NDUFS3	0.00290855	-32.567	11	47581177	47581177	2105
TYRO3	2.31041e-06	47.2527	15	41565017	41565017	5807
CAPG	1.45518e-11	-48.0392	2	85401622	85401622	8745
TAF12	0.000238415	39.1883	1	28637533	28637533	5473
NGEF	0.000369173	42.5619	2	233018609	233018609	-5354
DGUOK	1.6788e-06	37.0917	2	73934990	73934990	8112
TXK	5.52414e-06	-50.5926	4	48131680	48131680	2571
GRIA2	0.000201747	-35.3968	4	157222951	157222951	2189
PALM	0.00370917	-32.0282	19	712208	712208	3271
PSMD3	5.76359e-09	44.2623	17	39985383	39985383	4578
STAT3	0.00343049	43.3987	17	42391973	42391973	-3406
TMEM40	7.82631e-05	36.7244	3	12765815	12765815	3643
FGFRL1	2.6116e-13	64.8148	4	1013447	1013447	998
SLC2A9	5.63813e-05	35.7609	4	10020646	10020646	852
PDE5A	1.53343e-05	-53.7934	4	119625144	119625144	2490
TRPC3	6.75081e-09	51.2195	4	121936413	121936413	-2957
COL5A3	0.00122088	31.3398	19	10004904	10004904	5601
ICAM1	7.63634e-06	55.0691	19	10275067	10275067	3949
PI4K2B	6.16291e-10	54.9206	4	25229377	25229377	-4656
BST1	1.38855e-14	-70.2056	4	15696538	15696538	-6527
DGKG	0.00249343	-31.3006	3	186365693	186365693	-3460
NME5	5.26372e-05	-44.7929	5	138146512	138146512	-7085
CPVL	0.00141894	35.4204	7	29154791	29154791	-8255
ADH4	0.000942368	41.9414	4	99152638	99152638	-8342
RPS6KA2	0.000530341	35.0427	6	166630590	166630590	-3340
GTF2H1	0.000285604	31.9751	11	18323357	18323357	792
GMEB2	1.79454e-07	41.5584	20	63616608	63616608	3269
DIDO1	0.000915437	33.4637	20	62936828	62936828	1125
TTLL1	5.53303e-06	-45.4545	22	43097722	43097722	-8332
AEBP2	2.49344e-08	36.6284	12	19436785	19436785	-2707
CD27	5.19752e-07	-36.0465	12	6435295	6435295	-9572
INHBE	2.48297e-05	-47.7208	12	57454154	57454154	-1153
CHFR	1.12414e-11	-60.9064	12	132881064	132881064	6535
SLC39A5	3.78609e-09	-38.4594	12	56236979	56236979	6329
ARMH4	0.000729872	42.3169	14	58144493	58144493	7721
FAM181A	1.60648e-05	39.9709	14	93919049	93919049	139
RLBP1	0.00337974	-33.908	15	89211722	89211722	9858
IGSF6	0.00179595	34.7222	16	21655021	21655021	-2414
COPS3	1.52579e-12	-70.1681	17	17290736	17290736	-9491
NPC1	1.71941e-06	58.1707	18	23585116	23585116	1391
TRIM65	1.63994e-07	-31.6239	17	75892661	75892661	4291
IGFBP4	0.00341454	-34.281	17	40433481	40433481	-9969
CALR3	0.00193568	43.3388	19	16488003	16488003	8190
PSG9	0.00682614	-33.2504	19	43271219	43271219	-1690
HUNK	1.68519e-06	-50.8844	21	31881262	31881262	8244
DNMT3L	0.000222259	-34.4364	21	44266976	44266976	-4761
IL19	0.00203283	-48.2972	1	206827844	206827844	-1033
NTN5	0.000213795	31.4815	19	48680642	48680642	-7636
ADAMTS10	0.00186533	33.8741	19	8603237	8603237	5029
EVI5L	1.79103e-06	-44.9485	19	7835676	7835676	5445
SPIB	0.000110897	41.6667	19	50422188	50422188	3232
ARHGEF19	0.000175546	34.5412	1	16211850	16211850	803
IL22RA1	0.00703586	33.3806	1	24142184	24142184	957
MOB3C	1.57218e-06	-45.9121	1	46615069	46615069	65
CELSR2	0.00260537	35.5962	1	109257726	109257726	8189
CGN	0.00115922	-42.622	1	151517050	151517050	5665
KCNN3	0.00207291	33.4295	1	154877113	154877113	-6833
CNIH3	0.000260545	36.9412	1	224624151	224624151	7836
EPHX1	0.000174418	38.3333	1	225804083	225804083	-6012
PPFIA4	0.000907163	34.2374	1	203044848	203044848	-6335
SLC22A14	1.8945e-06	-51.6591	3	38310449	38310449	4515
UCN2	0.00132108	30.839	3	48562802	48562802	980
VWA5B2	0.00770714	35.3239	3	184236183	184236183	2769
OTULINL	0.00353706	47.1306	5	14584585	14584585	2795
RPL37	0.0016799	-37.9626	5	40835713	40835713	-492
IQGAP2	0.00852959	34.0388	5	76410070	76410070	6787
SPATA9	0.00124068	35.6039	5	95685993	95685993	-3003
NHP2	1.17794e-05	-48.1437	5	178162631	178162631	-8665
RNF44	0.000773581	47.4291	5	176538648	176538648	-1247
GPR6	0.00260085	-34.4919	6	109981782	109981782	2671
GIGYF1	0.000120091	36.2447	7	100685638	100685638	3811
FBXO25	0.00192663	-38.0952	8	417409	417409	4339
CHRNA6	0.0085394	-32.717	8	42769336	42769336	-551
TERF1	7.60014e-06	-34.4485	8	73010881	73010881	2019
UHRF2	0.00137186	42.2078	9	6412543	6412543	-656
IFNK	0.000322465	-43.2353	9	27519695	27519695	-4619
OR13C4	0.000794809	-34.1043	9	104524641	104524641	2569
TRIM6	0.000281964	-33.2299	11	5590071	5590071	-6038
SLC43A1	6.05577e-05	-33.9549	11	57516515	57516515	-814
OOSP2	6.65577e-07	55.3175	11	60032042	60032042	-8367
MPZL2	0.00037415	37.2778	11	118258625	118258625	5673
LSM14B	4.42718e-07	-38.5302	20	62125498	62125498	3025
OR5M9	0.000250144	-38.6364	11	56463201	56463201	201
TMEM86A	0.00373624	-31.7669	11	18696345	18696345	-2434
UGT3A2	0.000361923	46.2121	5	36061996	36061996	4887
OTX1	0.000720781	36.631	2	63052962	63052962	2134
ZIC1	0.00193427	30.3146	3	147410419	147410419	1056
TXNDC11	4.13915e-07	-46.3348	16	11745953	11745953	-3076
TRAPPC8	0.0032676	32.9282	18	31945752	31945752	-2625
LPCAT1	0.00916668	32.4349	5	1525765	1525765	-1806
SEMA3D	0.00362186	32.5581	7	85124834	85124834	-2900
WNT3A	0.00830741	-30.1587	1	228003663	228003663	-3335
NIFK	8.39895e-08	-40	2	121730493	121730493	6383
NUP205	1.09804e-07	48.1086	7	135562780	135562780	4865
CSF1R	0.00176588	-31.8452	5	150108913	150108913	4460
CFAP161	0.00456637	30.4029	15	81130686	81130686	-3584
ADAMTSL3	0.00699855	30.1364	15	83654707	83654707	586
PPARG	0.000230519	-41.3078	3	12343042	12343042	-8430
HTR5A	0.00235065	-33.1392	7	155065258	155065258	-5066
IPPK	0.00394269	35.4945	9	92667693	92667693	2439
CCNB2	0.000728017	-38.5714	15	59100317	59100317	-4829
CABP1	0.0055251	-36.4276	12	120646875	120646875	-3210
ESYT3	3.24086e-07	-38.5211	3	138437984	138437984	3361
SPATA2	0.00188014	-37.3917	20	49917922	49917922	-2394
SEC16A	1.70982e-10	47.754	9	136490985	136490985	-7227
SNF8	0.000767077	34.8981	17	48940706	48940706	4105
GFRA4	0.00220612	35.8663	20	3655278	3655278	8122
GOLGA6A	0.00228608	34.6165	15	74084171	74084171	-1622
PSMB4	1.80497e-05	30.137	1	151406773	151406773	7202
MT1A	0.00124008	40.8065	16	56642007	56642007	3343
PGLYRP3	0.000204423	-32.3254	1	153310528	153310528	191
TEPP	0.000374333	42.9901	16	57974737	57974737	-1698
PTGIR	1.69508e-06	46.8626	19	46627134	46627134	-2046
NR2F6	0.000129292	31.8182	19	17249937	17249937	-3998
KALRN	7.24271e-05	-33.5309	3	124580056	124580056	-4603
TFF2	0.000318857	36.8101	21	42350661	42350661	334
TFF1	1.94737e-08	-58.4962	21	42365959	42365959	577
UBASH3A	1.05136e-13	65.4713	21	42402467	42402467	-1395
LRRC3	9.32403e-07	-49.5196	21	44465478	44465478	9970
LILRA4	0.000713444	42.2028	19	54340571	54340571	-1410
PSG6	1.75263e-06	-32.9467	19	42916112	42916112	1726
ZBTB7B	0.000213784	42.2101	1	155020899	155020899	6453
CCR5	1.69692e-07	-41.9987	3	46368544	46368544	-2310
CCDC12	0.000461837	40.3636	3	46983837	46983837	-1828
DBN1	0.00653066	32.947	5	177469539	177469539	3660
PPP1R16A	0.00129878	35.3215	8	144483073	144483073	-6957
PGLYRP2	5.17395e-09	58.9864	19	15477151	15477151	2351
CELF5	0.0021607	-32.2917	19	3220102	3220102	-4559
TUBA3FP	2.83832e-07	43.3766	22	21009102	21009102	5191
GRASP	0.00301738	33.0812	12	51998049	51998049	-8897
KRT72	0.00386212	36.2745	12	52599816	52599816	1648
DRAXIN	1.74534e-12	71.9231	1	11695989	11695989	4281
PDPN	0.000565537	-41.5385	1	13575119	13575119	-8346
LAPTM5	0.000743613	44.0053	1	30752875	30752875	4900
LHX8	0.00660053	-31.7319	1	75126741	75126741	-1693
HAAO	3.54002e-06	-41.3636	2	42800258	42800258	-7676
CAPN2	5.05818e-08	-39.7272	1	223715798	223715798	3261
ZNF514	0.00512471	31.4433	2	95160252	95160252	-405
KCNIP3	0.00157378	33.3333	2	95291795	95291795	-5552
POGLUT1	7.9407e-05	-30.7404	3	119471959	119471959	2998
CLRN1	0.00142018	-37.7778	3	150953813	150953813	-9578
APBB2	0.00491674	39.3301	4	41220251	41220251	-5634
CAND2	1.9422e-06	48.8319	3	12787815	12787815	-8657
SHROOM3	0.00297769	45.6349	4	76439916	76439916	4689
TCF23	2.22035e-09	-54.7225	2	27151395	27151395	2393
TRIM54	0.00308761	31.2216	2	27283122	27283122	662
RTP3	0.00472906	30.2397	3	46493022	46493022	-4954
MEAF6	3.02622e-05	-37.4236	1	37524211	37524211	-9438
ARHGEF3	0.000206596	35.8696	3	56806622	56806622	-4656
APEH	3.9191e-14	60.2322	3	49664549	49664549	-9802
DCLK2	0.00998552	35.8796	4	150076927	150076927	-1518
SLC45A2	0.00192202	-33.5456	5	33994210	33994210	-9518
PRRC1	3.87834e-05	31.8653	5	127515229	127515229	-2380
SYTL3	0.000541045	33.388	6	158663972	158663972	2655
SLC35G3	1.74102e-05	-43.9959	17	35204286	35204286	-9764
SLC7A13	4.32926e-05	-36.5613	8	86232815	86232815	-2435
TMEM65	2.67302e-05	-42.5687	8	124382211	124382211	-9520
NGB	6.19507e-05	-44.4444	14	77277300	77277300	-5989
PRDX3	7.82267e-05	35.3618	10	119173438	119173438	5375
BORCS5	7.80986e-05	-44.4093	12	12358582	12358582	1166
STK32C	0.000429355	33.3683	10	132310789	132310789	-2840
METTL3	1.79939e-06	-53.2276	14	21502268	21502268	9073
RAPSN	0.000765404	32.4287	11	47443032	47443032	6105
SPRED1	0.000373735	38.0247	15	38246623	38246623	-6213
SPATA19	0.00331077	-41.5541	11	133835907	133835907	9607
ZFYVE19	2.37551e-16	-61.5654	15	40813459	40813459	5871
TBATA	0.00186439	-31.6645	10	70775566	70775566	9836
GNPTAB	1.33003e-08	56.4446	12	101832935	101832935	-1977
APBB1	0.00393003	31.8934	11	6417091	6417091	1980
CTDP1	0.0013059	30	18	79687036	79687036	5608
TRIM66	0.00316117	-35.0258	11	8649199	8649199	9638
PPP1R16B	0.00869171	38.018	20	38800766	38800766	-4931
ANPEP	0.002184	32.6326	15	89822190	89822190	-7339
NAB2	0.00565738	30.0883	12	57093523	57093523	4411
PATL1	0.00214599	35.6481	11	59667634	59667634	1404
BPIFC	0.00135794	-36.031	22	32451664	32451664	5723
SLC27A4	0.00165763	37.5166	9	128333513	128333513	-7014
GPRC5B	0.000706032	31.25	16	19881922	19881922	2927
CRK	0.000534157	31.2762	17	1460593	1460593	-4362
MED1	5.40063e-06	42.3729	17	39447386	39447386	3878
OR51Q1	0.00666541	31.5153	11	5417122	5417122	-4989
PRR14	0.000769968	-37.7554	16	30649378	30649378	-1489
ZC3H18	0.00140674	-35.6763	16	88564683	88564683	-5698
CDT1	7.14194e-07	-48.2211	16	88801100	88801100	-2689
AXL	0.0039208	33.5608	19	41210735	41210735	-8488
LY6D	0.000384913	36.8208	8	142790235	142790235	-3697
DAPK3	0.000850649	-31.4386	19	3969506	3969506	323
CD320	1.70004e-05	-31.8435	19	8314829	8314829	-6472
KRT16	2.42654e-09	53.2202	17	41611583	41611583	1185
SOST	0.000282001	-37.1549	17	43752411	43752411	6381
FADD	3.11223e-05	-38.0872	11	70197812	70197812	-5351
MSANTD4	0.00953271	30.2053	11	106030093	106030093	-7854
NXNL1	0.00183508	32.1013	19	17464546	17464546	-3593
B3GNT2	0.00751278	-31.2475	2	62191850	62191850	-4265
OGG1	5.3172e-08	-46.3855	3	9748793	9748793	-1151
IRX1	0.000647144	30.4688	5	3596650	3596650	820
CD14	0.000928701	-39.1401	5	140628891	140628891	4285
LUZP1	3.16592e-06	-42.6073	1	23179569	23179569	-1762
MTCH2	0.00041214	-35.7766	11	47634200	47634200	8360
OR6Y1	0.000871027	44.2857	1	158547352	158547352	754
MRGPRX1	0.00474523	32.6471	11	18937891	18937891	-2890
ACOX2	3.71287e-09	-42.9336	3	58530655	58530655	6536
ZBTB46	0.00369645	46.9444	20	63832856	63832856	-1613
NSG2	0.000643107	37.8947	5	174044810	174044810	-896
PPDPFL	0.000433488	-47.8228	8	49076477	49076477	4125
SCN1A	0.00377438	32.2358	2	166130335	166130335	-2289
METTL18	0.000815095	37.5681	1	169785260	169785260	9430
AUH	0.0031639	-37.2947	9	91360495	91360495	1419
TTBK1	0.000636533	32.9932	6	43245739	43245739	-2250
HOMER2	0.00226333	-31.7562	15	82961326	82961326	-8599
MUCL3	1.03337e-07	-53.0303	6	30944636	30944636	3638
TTC39C	0.00085161	-32.2581	18	24001970	24001970	9199
OR1F1	4.62728e-08	-55.1003	16	3207323	3207323	3078
OR1L8	3.19941e-06	41.3016	9	122562413	122562413	6147
OR4K14	0.00736868	-33.6525	14	20010817	20010817	4377
GAP43	5.4735e-06	45.8145	3	115613828	115613828	-9496
PWWP2B	0.000529778	30.3732	10	132402550	132402550	5352
PTAFR	0.00106002	38.8927	1	28192855	28192855	1019
SPATA5L1	1.147e-06	41.4178	15	45394156	45394156	-8180
ZNF100	1.14488e-05	41.821	19	21752939	21752939	-2157
DTYMK	9.29283e-05	-33.7344	2	241685447	241685447	1369
PRND	8.18112e-05	-37.1529	20	4729205	4729205	7298
TXNDC2	5.95421e-08	41.7365	18	9895045	9895045	9071
TRIM56	0.00369214	-33.3333	7	101078965	101078965	-6516
SCGB1D1	9.5465e-06	-49.3404	11	62188467	62188467	-1749
ETV5	0.00106594	-31.6092	3	186114625	186114625	-5537
ATP6V1E2	1.73788e-09	54.6379	2	46519535	46519535	423
PRL	1.46393e-05	37.0968	6	22288903	22288903	8134
ZNF778	2.11083e-06	-37.5	16	89219563	89219563	-1513
ASPSCR1	0.000612959	45.4416	17	81975486	81975486	-2064
AVEN	4.1342e-05	-35.5101	15	34048199	34048199	-8996
MRPL39	0.000403703	37.5	21	25605797	25605797	1721
ACOT12	0.000605634	-32.9082	5	81384273	81384273	9862
YWHAG	3.39909e-05	-37.5585	7	76365704	76365704	-6714
KIAA0232	0.00565789	39.5512	4	6779988	6779988	-2739
MLLT10	0.00426468	39.1712	10	21533109	21533109	-1123
CYTL1	0.000722349	-35.3032	4	5013282	5013282	6177
CALML6	0.000312264	-31.7476	1	1914917	1914917	-343
CRYBG2	0.00126588	33.3333	1	26351773	26351773	2358
COQ10A	1.24539e-05	-37.6149	12	56265536	56265536	-1322
SEC16B	0.00368208	30.9807	1	177961142	177961142	8774
MS4A10	2.89826e-06	-50.221	11	60788744	60788744	3413
PROP1	0.00128493	-32.1803	5	177987160	177987160	9083
MAPK7	0.00095918	32.3529	17	19374309	19374309	-3412
RELA	0.00163949	44.5946	11	65670874	65670874	-7785
ADCK5	0.00168264	39.8232	8	144368785	144368785	-5262
CHD6	3.22984e-07	48.4594	20	41504708	41504708	-5392
EHBP1L1	0.00254066	36.374	11	65584379	65584379	8328
KRT2	0.00834071	-30.0037	12	52656091	52656091	-3881
RND1	1.71432e-05	-48.1544	12	48864209	48864209	1662
TOPAZ1	0.000997582	-30.7825	3	44241441	44241441	-445
NARF	0.000126746	-44.1026	17	82459690	82459690	951
ATP2A3	0.00450038	32.4561	17	3969681	3969681	-5218
GPR148	2.35151e-06	-37.7123	2	130736534	130736534	7466
PSMC5	5.005e-09	-57.2378	17	63825462	63825462	-1969
KLK6	2.4897e-06	-46.7771	19	50970985	50970985	-1395
PDE8A	7.18853e-05	42.1429	15	84976426	84976426	-4014
CTSF	0.00610069	-30.1957	11	66571800	66571800	-3195
CCDC74B	9.24649e-06	-40.6061	2	130151196	130151196	-6063
MAPK14	0.000897403	-43.8032	6	36037037	36037037	8881
DPY19L1	0.00314061	-40.5254	7	35042702	35042702	-4662
TMEM52	0.00013412	-40.3409	1	1921333	1921333	-2055
LRCH1	3.35709e-05	51.1111	13	46548645	46548645	-4523
TTC9B	0.000547509	-41.7918	19	40210005	40210005	8395
CD248	1.01741e-11	-34.9206	11	66324342	66324342	-7299
IL1RL1	0.00404867	39.9875	2	102332701	102332701	-4447
FAM170B	0.000224286	-32.1916	10	49130195	49130195	3814
SNX31	9.93313e-05	44.1123	8	100641274	100641274	8392
ZNF507	3.06202e-14	60.5737	19	32339397	32339397	-6197
GAL3ST3	0.00511081	32.7193	11	66050121	66050121	-961
PHF19	0.0022368	34.0426	9	120880073	120880073	-2886
AMZ1	0.00217129	40.6355	7	2682902	2682902	3382
TBC1D10C	0.00826131	-33.3333	11	67409102	67409102	4917
TNFRSF10D	2.06726e-07	-50.3367	8	23159811	23159811	4217
CD7	0.00012878	-39.5181	17	82319375	82319375	-1768
AGGF1	2.91331e-07	54.1538	5	77022993	77022993	-7411
SIAH2	1.07178e-05	-45.6183	3	150768977	150768977	-5809
GRINA	1.26727e-09	42.2062	8	143995509	143995509	5453
OSBPL3	5.46127e-05	-40.0616	7	24976243	24976243	3936
OR8K5	0.00380605	-34.1558	11	56164786	56164786	-4470
OSBPL2	0.00238082	-45.933	20	62236849	62236849	-1636
BHLHA15	0.00142843	31.7249	7	98220339	98220339	8087
BICRAL	0.00249941	-34.077	6	42784886	42784886	2861
MRGPRX4	0.00022693	41.7164	11	18173801	18173801	966
HIST1H2BC	2.8526e-07	45.3409	6	26119230	26119230	4681
HCLS1	0.00645424	-31.6608	3	121660930	121660930	-28
ZNF619	0.00240847	36.9518	3	40471363	40471363	-5750
COPG1	2.80174e-07	55.5024	3	129244283	129244283	-5323
TLN1	0.00330932	-30.1003	9	35728496	35728496	3700
CENPBD1	0.000215518	-33.2456	16	89966147	89966147	6686
RHOT2	3.71341e-10	-50.7486	16	666798	666798	-1334
FAM71F1	4.83641e-07	54.4872	7	128724025	128724025	8638
SERTM1	3.02658e-06	41.042	13	36665389	36665389	-8631
MMP1	0.000892197	36.3636	11	102798359	102798359	-200
ADGRE2	5.6706e-05	34.2345	19	14780036	14780036	-1477
NCAPD2	2.82614e-13	-54.5455	12	6496644	6496644	2544
RPUSD2	0.000793148	-33.6382	15	40567246	40567246	-2053
LINC00324	0.00158661	-37.75	17	8224856	8224856	-814
ARPC2	0.000132605	-43.9286	2	218207951	218207951	-9238
DMAP1	0.00258367	31.4211	1	44220565	44220565	7079
SMCO3	0.00964382	41.7614	12	14822787	14822787	-8606
PUS10	8.19102e-06	33.3333	2	61021509	61021509	-3255
SGF29	0.000129451	-39.2677	16	28548252	28548252	-5668
SEPT4	4.83641e-07	-50.6629	17	58531104	58531104	943
STAG3	6.58978e-05	-41.0568	7	100177955	100177955	41
ZNF671	0.00246836	-36.9388	19	57731264	57731264	-3641
SLURP2	0.00310881	33.5244	8	142770004	142770004	-177
RGS3	0.002933	30.698	9	113464110	113464110	380
DRICH1	0.00180849	30.7665	22	23634868	23634868	-2548
DGKZ	1.54629e-06	41.2076	11	46352118	46352118	4532
SAMD9L	1.41769e-11	46.214	7	93151717	93151717	-3333
OR2B11	1.21738e-17	62.4737	1	247447109	247447109	4898
LRRC75B	0.00425819	-39.0536	22	24590577	24590577	2497
ALG2	3.83452e-09	44.6809	9	99212541	99212541	8600
PSAPL1	0.00666541	35.9498	4	7444550	7444550	-9621
ZBTB34	0.000319658	-41.2037	9	126857333	126857333	-3332
ETV4	0.00158276	-35.4163	17	43550161	43550161	-3822
UBE2O	4.18794e-08	-44.8129	17	76448279	76448279	4874
SHISA2	0.00512322	31.2865	13	26044783	26044783	6249
PCK1	0.00932255	32.6984	20	57566996	57566996	5888
SCD5	2.06729e-05	40.9761	4	82801741	82801741	-2946
ZFPM1	4.45132e-05	37.8696	16	88450696	88450696	-2584
EPHA10	4.744e-05	-44.8585	1	37773070	37773070	-7938
KIDINS220	0.00010859	-44.334	2	8828315	8828315	9286
GPR35	0.000936463	-37.7141	2	240602582	240602582	-2848
IFT88	0.00103553	33.8588	13	20571032	20571032	3896
ARL4D	0.00381571	34.9326	17	43398086	43398086	-907
OLFML3	1.67829e-06	-48	1	113987810	113987810	8338
FAM230I	0.00177639	31.0714	22	23496012	23496012	-9033
CFHR1	0.00309416	31.997	1	196819227	196819227	-530
PIK3R1	5.93463e-05	35.7778	5	68279453	68279453	-8915
OR6S1	0.001451	-38.1494	14	20638572	20638572	3120
COL9A1	6.55824e-05	51.8681	6	70276645	70276645	6565
B3GNTL1	0.00718074	36.2745	17	83056796	83056796	-4987
DNMT3A	0.00250864	38.7947	2	25337308	25337308	4578
BAIAP2	0.000159799	-31.126	17	81043458	81043458	8298
RAB8B	1.1766e-12	-70.579	15	63186373	63186373	-3233
PLD6	9.34632e-09	-46.8384	17	17203386	17203386	2948
TTLL11	0.000595671	-31.0216	9	122088085	122088085	5522
B3GNT8	4.69195e-05	-39.2781	19	41431189	41431189	-2460
STAB1	0.000151681	-31.25	3	52489389	52489389	-5949
MAT2B	0.00709922	33.189	5	163513040	163513040	7423
P2RY11	0.00260798	-36.5177	19	10112709	10112709	1018
POLR2L	0.00340637	32.6319	11	841295	841295	1235
TRIM72	0.00402141	-31.7193	16	31214743	31214743	626
SLC49A3	0.00421542	36.5375	4	696709	696709	-7269
HIC1	5.07189e-10	-46.9473	17	2064207	2064207	7899
GPR4	0.0033628	-32.5985	19	45611856	45611856	-9645
TSPEAR	0.0071152	31.0985	21	44705694	44705694	5879
SMARCD2	0.00621878	-39.0809	17	63839738	63839738	-1011
TMEM45A	5.38242e-05	40.1316	3	100490050	100490050	-2569
CPN2	0.00395952	32.496	3	194353749	194353749	-2422
ANAPC2	8.88886e-10	40.9357	9	137183186	137183186	5375
RFLNA	2.18459e-06	41.6667	12	124287286	124287286	-1878
KLK4	3.43347e-05	32.6621	19	50920134	50920134	-9397
C4orf50	0.000462526	-43.7259	4	5997327	5997327	-7681
PLXND1	0.000630216	-35.5098	3	129607872	129607872	-1055
THNSL2	0.0023293	34.3972	2	88179209	88179209	7751
EDNRA	8.7129e-06	-40.3129	4	147480721	147480721	-196
HSPA5	0.00174632	35.9238	9	125235312	125235312	6032
FAM187B	0.00729494	-33.5084	19	35227288	35227288	1442
UVSSA	1.23299e-05	38.2189	4	1385705	1385705	-5847
PRPF3	0.000657128	-38.3768	1	150312496	150312496	-9037
CHMP6	0.000298123	37.3591	17	80993461	80993461	1622
SHQ1	1.1246e-19	-68.6085	3	72850591	72850591	-2147
ORMDL1	4.47396e-05	44.6475	2	189778792	189778792	4591
C14orf177	0.000415354	36.7347	14	98712991	98712991	1380
FLNC	0.00907372	32.8708	7	128823917	128823917	-6460
KLK3	0.000793386	40.2638	19	50854663	50854663	-252
ITLN1	2.8729e-05	-38.0609	1	160892617	160892617	-7438
TLK2	0.000726735	34.0035	17	62476311	62476311	-2714
SSH1	0.000679883	-31.8139	12	108827346	108827346	206
B3GNT5	0.00800315	37.013	3	183246474	183246474	-6779
CCDC66	7.98122e-09	50	3	56560706	56560706	3520
EXOSC3	0.000249463	45.8333	9	37779625	37779625	5440
GGT5	0.00752844	35.9283	22	24253761	24253761	-8620
SMAD3	0.000420496	36.9248	15	67069435	67069435	3835
CBFA2T3	0.000461952	-42.7449	16	88950926	88950926	-9729
UBALD2	0.000852719	-35.4751	17	76260832	76260832	-4516
TOB2	0.00126203	32.392	22	41454226	41454226	-7426
MCAT	5.07631e-08	41.4773	22	43133511	43133511	9854
PDXK	0.00662631	-39.7993	21	43727119	43727119	-1781
NT5DC4	0.000183478	32.9508	2	112718506	112718506	-2980
TRAK1	1.5231e-09	-49.9833	3	42097420	42097420	6065
NLRP7	0.000797188	-32.6136	19	54940352	54940352	1399
OR5BS1P	0.000922603	37.4269	12	48551584	48551584	-8298
OR2V2	0.00272368	32.8004	5	181158532	181158532	3591
ENPP7	4.48858e-05	45.6818	17	79723656	79723656	-7287
RNASE10	3.72756e-11	50.0659	14	20515175	20515175	4724
OR51M1	0.0058196	-36.7414	11	5394522	5394522	5147
SYNM	2.31989e-06	-38.83	15	99101781	99101781	-3299
ZSWIM9	5.06391e-11	-64.2389	19	48176137	48176137	5447
TMTC4	0.000914521	40.3077	13	100668990	100668990	5785
SEPT9	4.6787e-08	-31.1148	17	77314660	77314660	-4855
LZTS3	1.97032e-08	-54.6212	20	3166821	3166821	1741
NOP56	5.25488e-11	-76.8908	20	2646202	2646202	-6430
SRARP	4.99504e-06	-31.6456	1	15999526	15999526	-4710
CARMIL1	0.00160443	-33.6221	6	25283271	25283271	3899
ADAT3	1.03435e-08	-37.9167	19	1903058	1903058	-2341
C2CD2	5.483e-06	41.0653	21	41918066	41918066	8625
GPR132	3.89025e-06	56.777	14	105055864	105055864	9567
MRPL11	0.00963647	32.3147	11	66437742	66437742	1093
DMBT1	1.01051e-05	44.5608	10	122556687	122556687	-3978
SAMD14	0.000246433	41.112	17	50127706	50127706	2117
DHRS7C	4.78889e-05	-46.6649	17	9789306	9789306	1992
MRTO4	0.00109473	-38.8312	1	19255048	19255048	3245
ATP6V0A2	0.000442471	35.4712	12	123710382	123710382	-1971
KPNA2	0.000468571	-36.2084	17	68026894	68026894	-8841
DDX41	3.77366e-05	44.4296	5	177522350	177522350	-5390
INTS5	0.00483584	-34.5238	11	62654624	62654624	-1323
RGPD8	0.00356108	36.0283	2	112432442	112432442	1089
KRT6A	0.000175998	-44.1142	12	52491417	52491417	1841
ALG12	2.08031e-12	-52.5722	22	49917234	49917234	1205
COPG2	0.000426392	34.8718	7	130660095	130660095	8611
NTF3	1.85397e-09	36.2261	12	5496694	5496694	2564
CCDC88C	0.00213264	30.5238	14	91278601	91278601	7090
PCYT2	0.00188896	30.7789	17	81910300	81910300	876
GLRX5	5.5232e-07	50.4968	14	95540542	95540542	5494
CLCNKA	0.00213774	31.8421	1	16029692	16029692	7658
SLC25A10	0.00276803	-33.3054	17	81720187	81720187	7882
DUSP8	0.000145665	32.4831	11	1566880	1566880	-945
SYNDIG1L	0.00745488	31.1542	14	74421850	74421850	4361
FAM187A	1.96026e-06	50.5095	17	44902820	44902820	3048
KRT7	6.64931e-05	33.9833	12	52229199	52229199	-4044
CNTN2	1.06282e-05	41.9057	1	205049493	205049493	6283
IFNL2	0.000943488	36.3316	19	39273125	39273125	4613
ODF3L1	5.56543e-07	47.6738	15	75726676	75726676	2637
SNAI3	0.00816789	-32.3391	16	88683891	88683891	2617
RIPK4	1.4699e-05	47.0362	21	41758429	41758429	8624
WDR53	0.0031808	-36.8339	3	196564196	196564196	4359
TBX1	0.000508189	-32.6057	22	19749901	19749901	-6802
STAC3	0.000222541	-35.399	12	57259179	57259179	-7993
FAM169B	4.77262e-05	-36.1559	15	98486657	98486657	-761
PSMF1	0.00258321	31.1798	20	1114249	1114249	988
SELE	2.48337e-05	-31.3566	1	169738960	169738960	-4882
TEX19	0.000264685	-35.4817	17	82356691	82356691	-2556
ADGRF3	3.14012e-06	47.9396	2	26348542	26348542	-1726
KNTC1	7.46571e-08	-68.583	12	122536473	122536473	9226
UBA7	0.00013847	35.8974	3	49812414	49812414	1540
TH	4.86673e-05	-37.1544	11	2171568	2171568	238
POLR3C	7.47791e-07	57.0776	1	145834165	145834165	9967
ZNF749	0.00016427	-34.6582	19	57441753	57441753	6430
MT1B	0.00267394	38.4804	16	56651706	56651706	-180
MT1F	1.42787e-12	58.2729	16	56655839	56655839	-2120
CCDC84	0.000800728	50.9804	11	118999106	118999106	970
NDEL1	0.00823183	35.822	17	8431129	8431129	-4732
FMN1	0.000522212	39.5833	15	33060788	33060788	7097
SLX4IP	0.000245729	-41.0817	20	10443549	10443549	8246
KCNK18	2.77365e-07	39.3916	10	117202391	117202391	4904
GSTA1	0.00167444	-41.1765	6	52813634	52813634	-9819
FAM91A1	0.00688753	41.5166	8	123760949	123760949	-7490
SERPINA11	6.0206e-05	-37.0162	14	94446805	94446805	5996
ADGRD2	0.000294745	-37.3408	9	124455979	124455979	3890
H1FNT	0.00614699	-33.7313	12	48335051	48335051	6073
FOXE3	9.04785e-05	-42.4213	1	47418556	47418556	2273
FOXK2	0.00746794	30.5128	17	82523955	82523955	4225
KLK13	0.00016303	-37.1589	19	51060750	51060750	4318
ADGRD1	2.03392e-05	44.7368	12	131065270	131065270	-5583
PPP2R2C	0.00458327	39.881	4	6386645	6386645	-4776
SULT1A2	0.00206088	31.6321	16	28597573	28597573	-524
TP53I3	0.00954946	30.0513	2	24088830	24088830	-3616
ZXDC	0.00615659	33.5648	3	126470093	126470093	5773
GGT7	0.00151371	-31.9213	20	34865111	34865111	7746
SLC22A12	0.0021166	44.4805	11	64594409	64594409	3148
MMP25	0.000956603	-40.7576	16	3043300	3043300	-3261
PBLD	2.94696e-05	32.8358	10	68299969	68299969	-2836
SEL1L	0.00694925	36.8291	14	81534717	81534717	-865
STARD7	5.1863e-06	31.431	2	96218814	96218814	-9997
FGD3	9.34366e-10	50.5056	9	92984178	92984178	9698
NAB1	0.000656221	42.924	2	190653795	190653795	4714
SOD2	0.000230613	-42.2222	6	159700382	159700382	-7105
ZBTB49	0.00298223	-38.3198	4	4292043	4292043	1794
NR1I2	5.48519e-05	34.8729	3	119783200	119783200	492
C15orf41	0.00971448	-34.1346	15	36637531	36637531	-3074
ACACB	0.00147645	37.9617	12	109115549	109115549	-1046
DUPD1	0.0050102	-33.3333	10	75062525	75062525	-4012
CRTC1	6.25409e-06	-42.7778	19	18677170	18677170	-6508
SMTNL2	1.26997e-05	-36.6228	17	4583078	4583078	-921
TEAD3	0.00021047	-34.2057	6	35500968	35500968	-3890
KRTDAP	4.59719e-05	-41.5483	19	35488269	35488269	2196
GAL3ST1	4.45365e-05	-39.8374	22	30552765	30552765	4822
CLYBL	6.4266e-07	-47.013	13	99609474	99609474	2780
C9orf153	1.39532e-05	52.3569	9	86259792	86259792	-136
OASL	4.48084e-15	-56.6667	12	121033533	121033533	5624
C11orf96	0.00335129	32.2343	11	43923897	43923897	-1445
MROH7	0.00967744	37.234	1	54638643	54638643	-3111
DNAJB13	0.000870267	-42.3377	11	73940617	73940617	-9702
NCCRP1	0.0003489	-35.4306	19	39199304	39199304	2342
SEMA4D	1.89048e-05	-41.0306	9	89491898	89491898	6141
KIR2DS4	0.000167192	31.694	19	54835824	54835824	3150
ABCA9	4.82994e-07	33.4423	17	69070681	69070681	-9755
GPT2	0.000278471	38.9485	16	46883344	46883344	-1018
TMEM201	8.85371e-07	42.906	1	9598648	9598648	9728
SIGLEC8	0.00775959	32.4675	19	51460501	51460501	-2046
BRAT1	1.33352e-10	64.7609	7	2551426	2551426	4099
SERPING1	0.000241573	38.7067	11	57595329	57595329	-2354
LRRIQ4	0.00451448	38.4524	3	169830866	169830866	8946
TDP2	0.00220219	36.2616	6	24662540	24662540	4052
ANAPC1	0.000293083	-41.4286	2	111887673	111887673	-3481
DFFB	0.00166887	32.0216	1	3867334	3867334	9732
CAPRIN1	0.000405519	-37.1841	11	34049417	34049417	-2314
TMEM179	4.17892e-12	46.106	14	104611816	104611816	-6170
GP2	0.00708951	-32.7336	16	20320064	20320064	7444
WDR31	0.00566329	34.2087	9	113335661	113335661	4609
CDK11B	2.52804e-05	42.3993	1	1651435	1651435	7578
C6orf132	0.00864216	30.52	6	42148311	42148311	-5692
LGALS8	0.000280947	32.3821	1	236521602	236521602	-1837
PEAK3	0.00950861	33.0348	19	2276842	2276842	5334
SP6	7.50473e-08	47.2709	17	47859279	47859279	-3406
CDC42BPG	9.72278e-07	39.625	11	64854100	64854100	-9448
PKLR	0.00910207	-31.8604	1	155304675	155304675	-3238
TCF7	0.000254073	32.0399	5	134109937	134109937	-4744
NLRC4	0.000354071	40.5195	2	32270402	32270402	-4671
ESPNL	0.000659185	42.0466	2	238095584	238095584	-4756
QRFP	2.24621e-05	30.0595	9	130887913	130887913	5926
DPYSL3	0.00285883	31.8015	5	147508179	147508179	1890
APOD	7.22631e-10	58.1132	3	195590839	195590839	-6900
B3GLCT	0.00506864	-33.3333	13	31202281	31202281	2308
MEAK7	2.22977e-06	37.9359	16	84512623	84512623	-7965
FAM25A	0.00215554	41.8736	10	87030136	87030136	9844
SPRY4	0.00661995	35.2867	5	142323460	142323460	1542
CARD14	0.00418421	-40.069	17	80183793	80183793	5287
RUFY4	0.000482679	36.6761	2	218074907	218074907	4413
SLC35F6	0.00243933	-31.5261	2	26769202	26769202	4920
SIGLEC1	7.42749e-14	-49.4516	20	3705789	3705789	1340
MIA3	0.00358979	-39.1304	1	222615512	222615512	-2585
PPL	2.64079e-10	-53.0529	16	4939214	4939214	-2067
EIF4G1	0.0084729	30.9259	3	184312478	184312478	-2017
FAM86C1	0.00292699	36.9963	11	71784844	71784844	-2666
FCER2	2.77958e-12	-59.1256	19	7705333	7705333	-3188
TMPRSS6	7.44037e-08	52.2655	22	37102690	37102690	964
MLX	7.26655e-10	45.8862	17	42570143	42570143	3073
CD5	0.000470536	34.8165	11	61098661	61098661	-3828
TNFRSF25	0.00527553	33.7219	1	6465532	6465532	576
DYRK1B	8.75683e-06	48.5281	19	39835912	39835912	-1712
C7orf57	0.000878233	33.2517	7	48044379	48044379	8838
CDC25C	0.000572226	-40.8556	5	138334500	138334500	-2624
TBX3	0.00924994	34.77	12	114685417	114685417	-1243
RFC1	0.000170056	-32.0635	4	39357898	39357898	8465
COPE	0.00994336	32.1292	19	18918666	18918666	698
TAS1R1	5.27087e-05	-47.2761	1	6563439	6563439	8132
MTMR14	0.000199953	-35.9905	3	9656126	9656126	6616
KIF25	0.00116138	39.2622	6	168012515	168012515	-5358
TRAF3	0.00774655	32.3867	14	102825812	102825812	-4542
CYB5R3	0.000867895	-38.4921	22	42649835	42649835	-444
ACVR2B	8.62018e-08	-41.1928	3	38452090	38452090	-1800
PKP1	0.00022921	34.7647	1	201289055	201289055	5354
FGFR3	0.00362727	41.1929	4	1798705	1798705	4811
NSFL1C	0.0056356	-31.6824	20	1463661	1463661	3168
HFE	0.00298117	49.359	6	26085789	26085789	-1492
KCTD14	0.00786291	31.1765	11	78028706	78028706	-5431
ABCC11	6.76461e-05	38.8114	16	48233773	48233773	1405
RNU1-15P	3.61429e-05	45.463	7	21381996	21381996	635
SORBS1	0.00198218	35.8688	10	95440287	95440287	849
SMARCAD1	4.41142e-15	68.3036	4	94208873	94208873	828
SYT5	0.00740858	36.6667	19	55181918	55181918	-1630
TSPEAR-AS2	0.0036696	33.6216	21	44522387	44522387	4772
CRKL	0.000826976	38.6813	22	20909064	20909064	-8343
ARNT	0.00731603	40	1	150868589	150868589	7991
LRP8	1.27876e-21	71.1538	1	53323201	53323201	4712
PLEKHS1	0.000443928	40.0706	10	113773036	113773036	1010
C9orf131	1.19463e-06	-32.9437	9	35039238	35039238	-1857
HKDC1	0.00021293	40.7719	10	69213141	69213141	-7191
STK31	0.00101753	-37.1032	7	23713112	23713112	2788
MOV10L1	3.794e-14	-60.8392	22	50151856	50151856	2469
SLC25A26	5.80392e-07	47.1146	3	66140586	66140586	6978
ZNF565	7.08963e-05	-38.5741	19	36248895	36248895	-2639
MINK1	0.000666327	36.7981	17	4824651	4824651	-8689
MYH7	5.00421e-06	-47.3694	14	23433543	23433543	2118
NUDCD3	0.0092134	32.4386	7	44485775	44485775	4884
COL18A1	0.000371021	31.0801	21	45448528	45448528	-6994
VANGL1	2.09119e-05	36.0041	1	115639025	115639025	-2945
COX7B2	8.70346e-12	64.9711	4	46914047	46914047	-4803
TASOR	0.00101488	-37.0999	3	56692276	56692276	-9040
OPRL1	0.00586332	33.8369	20	64080755	64080755	561
PHACTR3	5.33514e-08	-52.7152	20	59672717	59672717	-3944
FAS	0.000328388	45	10	88983046	88983046	-7485
OR11L1	0.00149515	30.2811	1	247838455	247838455	3442
FAM227A	0.00435266	35.8269	22	38648801	38648801	7503
LINC02291	0.00707576	-34.5779	14	97687590	97687590	-933
LAMB3	1.15788e-08	55.5556	1	209657261	209657261	-4837
NPEPL1	0.00103034	31.3177	20	58700628	58700628	7830
OR8B4	0.000424114	-30.9465	11	124421935	124421935	2959
HMGA2-AS1	0.00184746	-38.5714	12	65882208	65882208	-168
ORAI2	0.000444897	30.5392	7	102432694	102432694	-836
RAB19	2.09764e-09	-51.9048	7	140408852	140408852	1275
ABLIM3	0.0005064	-41.5598	5	149239188	149239188	-4160
ARC	0.00298428	-30.6934	8	142616772	142616772	-2294
MAMSTR	5.43806e-07	-41.9253	19	48710808	48710808	6150
PIK3R4	0.00760011	32.2034	3	130748164	130748164	-1336
SMARCD3	3.1931e-06	-39.2676	7	151269301	151269301	7434
UHRF1BP1L	6.11104e-05	-34.8485	12	100135425	100135425	7423
FAM163B	0.000234754	-34.6276	9	133572794	133572794	7453
LMO7	0.000319149	35.4045	13	75619334	75619334	-1100
TEX43	3.24037e-06	-35.4167	5	126622110	126622110	-9595
FRMD4A	1.35897e-07	-40.2912	10	14324950	14324950	5975
TMEM229B	0.00488311	33.0011	14	67509088	67509088	6217
PQLC1	0.00523156	-37.7193	18	79944275	79944275	7364
DENND2D	0.000833895	-30.331	1	111200416	111200416	231
STMN1	5.63764e-09	59.0752	1	25909325	25909325	-2335
RFX4	0.000199383	37.1429	12	106593324	106593324	-7813
ANKLE2	5.45089e-13	-52.8271	12	132766058	132766058	-4227
TUSC1	3.3018e-05	-43.8095	9	25671262	25671262	7179
KCNIP2	6.18925e-05	-36.68	10	101848737	101848737	-4818
TOX2	5.27089e-07	46.1538	20	43952799	43952799	7096
LEXM	0.000401703	33.5246	1	54804982	54804982	-1081
SUSD2	0.000132906	-31.2135	22	24184726	24184726	3241
ITIH2	0.00840417	30.9099	10	7699532	7699532	-3784
TXLNB	0.00186845	47.1429	6	139298839	139298839	-6842
ZNF682	0.000211919	-30	19	20035247	20035247	3959
WDR5	1.3258e-06	-45.4329	9	134144696	134144696	8610
SMTN	5.89366e-10	52.2388	22	31077062	31077062	-4257
GPRACR	2.40255e-15	75.0588	9	130135913	130135913	8307
SIRPA	1.02993e-05	-43.8819	20	1897377	1897377	2083
PRDM10	0.000199312	38.7107	11	129995181	129995181	7655
MARCH5	9.78315e-12	65.6573	10	92297371	92297371	6206
ZSCAN5B	0.00971594	30.4515	19	56187875	56187875	5178
KCNIP4	0.00235031	38.6686	4	20859409	20859409	-8631
SH3RF2	6.68372e-10	-64.0873	5	145933157	145933157	-3421
KIRREL1	0.00852911	35.6491	1	158002967	158002967	9324
ADAM29	0.00237119	-44.1548	4	174915367	174915367	-2991
AADACL3	0.00182875	32.1743	1	12725782	12725782	9674
SLAMF7	0.00573762	34.7686	1	160740955	160740955	1666
NUP214	3.86926e-10	-49.5013	9	131119966	131119966	-5620
ZNF33B	2.33082e-09	56.9867	10	42645786	42645786	-7217
UBAP1	0.000401353	32.5	9	34223578	34223578	3141
AKR1B10	0.00913913	30.2326	7	134534203	134534203	6638
LRRC61	4.92259e-06	-42.9864	7	150329478	150329478	6125
ARHGEF18	1.15477e-05	33.6842	19	7439569	7439569	-119
ATG2B	0.00557251	37.6362	14	96361749	96361749	1593
FAM3C	0.000129011	40.8824	7	121391825	121391825	4484
P2RX4	0.000116055	35.3875	12	121218600	121218600	8537
ZNF517	0.000117844	34.0352	8	144798359	144798359	-517
ZNF135	0.00304276	50.5042	19	58057750	58057750	-1489
CRB2	1.21347e-05	-30.1055	9	123352508	123352508	-3662
TFRC	0.00959604	-30.9828	3	196079330	196079330	2761
ETS2	0.00333592	31.6578	21	38795483	38795483	-9700
LHFPL5	7.47195e-06	-49.5968	6	35802197	35802197	-3155
CUEDC1	0.00142195	-35.133	17	57902260	57902260	1130
OR2W3	0.00511989	31.2828	1	247900927	247900927	5342
SLC41A3	1.31433e-05	33.2017	3	126081856	126081856	2254
CLIP3	0.00673569	41.6667	19	36036811	36036811	-3939
P4HA2	1.05881e-05	-39.4305	5	132228943	132228943	-862
SLC6A9	4.64669e-05	-33.5184	1	44020567	44020567	-3243
ANKRD53	0.00868859	37.6263	2	70979171	70979171	543
PIM3	0.00393959	36.0453	22	49951970	49951970	-8802
LGALS14	2.46631e-08	53.547	19	39700750	39700750	-3731
CPT1B	6.38507e-13	-73.0416	22	50576780	50576780	1136
KRTAP12-2	1.58421e-05	-39.559	21	44666539	44666539	389
GLT8D2	0.00116782	40.546	12	104053610	104053610	-3474
DNAJC5	6.10154e-06	-38.6667	20	63898631	63898631	3507
AOC1	0.0026148	34.2995	7	150844580	150844580	-7897
LAMC3	0.00263875	39.7143	9	131003375	131003375	-5799
RBM39	0.00182017	35.7752	20	35748596	35748596	-6285
SPOUT1	0.00771558	-32.588	9	128827790	128827790	2005
DCAF12	9.23113e-05	-32.4731	9	34116910	34116910	9789
GLI2	6.9676e-08	38.6568	2	120804157	120804157	6868
CREM	0.000629407	35.2941	10	35160985	35160985	-6531
C1orf174	0.000387535	-32.2222	1	3892858	3892858	7415
MSRB1	1.21773e-08	53.6032	16	1946073	1946073	-2748
TAFA3	0.000522432	-46.9595	1	112726009	112726009	5434
SCAMP5	3.62919e-06	-50.1961	15	75002575	75002575	6979
PCGF3	0.00988053	33.9085	4	702743	702743	-3022
MIR21	0.00702722	37.0588	17	59835239	59835239	-6027
MIR26A1	1.50083e-05	34.1546	3	37974323	37974323	4921
RN7SKP72	0.00411149	31.7308	18	1316319	1316319	7767
RNA5S12	1.59232e-13	52.5325	1	228635597	228635597	-609
RNU6-1298P	1.81308e-08	44.9013	4	88228418	88228418	1691
SNORA1B	0.000248987	-34.6196	8	55909458	55909458	-6604
RNU1-108P	0.00976106	34.4425	17	58670947	58670947	-4251
SNORD115-25	0.00820096	31.5118	15	25216233	25216233	694
RNU1-94P	0.000163616	-40.8329	20	31896000	31896000	-5254
RNU6-1301P	2.24024e-16	-62.6744	3	37142981	37142981	2656
RNU6-1272P	0.0018289	46.5278	7	138880653	138880653	-4189
RNU6-1266P	0.00198586	32.3848	10	77770455	77770455	6601
RNU1-76P	0.000365657	-48.1061	5	7986483	7986483	6339
SNORA80C	3.16775e-08	64.9071	16	30420953	30420953	-1195
RNU6-495P	1.03994e-05	-45.098	22	41372621	41372621	4663
RNA5SP463	0.000287627	-35.9788	19	7885471	7885471	1626
RNU6-486P	2.65511e-07	38.4203	3	180590471	180590471	9416
RN7SKP77	1.00928e-05	36.0777	9	106680604	106680604	629
RNU6-238P	0.00016123	-35.6895	12	50655869	50655869	-1104
RNU6-832P	0.000897873	-35.5488	7	69128431	69128431	3163
RNU6-745P	0.00345525	39.2619	15	70184859	70184859	-8377
RNU1-23P	7.46103e-08	-34.7232	20	24247036	24247036	9783
RNU4-32P	0.00011914	41.1795	12	109559182	109559182	8934
RNU6-624P	2.38064e-06	-38.6842	2	228160291	228160291	-9452
RNU6-1209P	4.91932e-07	44.8829	8	95059044	95059044	3832
RNY4P14	0.0050852	-40.5797	13	39793932	39793932	-8423
RNU6-414P	3.83779e-09	-65.8815	1	61817401	61817401	984
RNY1P11	5.80433e-08	-46.8959	7	129168490	129168490	3643
RNU6-1210P	0.000343713	-44.4444	18	14764452	14764452	5266
RNU6-873P	0.00201415	-45.1984	3	87746444	87746444	-3796
RN7SKP250	0.00939432	-37.6344	12	109654806	109654806	8378
SNORA38	5.89592e-08	-33.7209	6	31624859	31624859	1782
RNU6-1048P	1.07691e-05	-40.3739	2	43885513	43885513	-7177
RNU4-87P	4.56507e-05	-48.0611	4	165246604	165246604	-5976
RNU6-270P	0.000401206	-41.4516	10	28767699	28767699	-6897
RNU6-743P	0.00131385	-40.818	20	43409694	43409694	4223
RNU6-151P	0.000380789	-42.3333	1	111658698	111658698	-8162
RNU1-24P	2.87355e-06	-45.6483	13	101778256	101778256	793
RNU6-879P	2.28485e-07	42.8571	12	57422756	57422756	7462
RNU6-153P	2.62815e-05	-47.8198	6	166201687	166201687	-7716
RNU6-1251P	9.10226e-05	-33.5116	20	43478002	43478002	4991
RNU6-1317P	0.000920912	32.1566	3	175767880	175767880	324
RN7SKP275	1.8806e-07	-54.8571	4	5464406	5464406	-5526
RN7SKP191	0.000157069	-39.3043	9	105090547	105090547	-6209
RNU1-91P	0.00888949	38.4695	11	3044686	3044686	3836
SNORD87	0.00416033	30.0064	8	66923634	66923634	-1080
RNU1-133P	0.000441913	35.8974	2	200781124	200781124	5542
RN7SKP130	6.34657e-07	-54.9887	7	2992650	2992650	-6444
RNU6-1180P	0.00143109	37.6817	2	113080151	113080151	-6654
RNU6-526P	0.00221239	41.7328	8	9368926	9368926	2270
RNU6-1134P	0.00740769	38.4779	17	31706495	31706495	-7258
RNU6-290P	0.0038982	30.0363	5	126543489	126543489	9914
RNU6-407P	0.000575109	38.8037	20	35036946	35036946	-6527
RNU5E-7P	5.09282e-06	64.4345	2	15873587	15873587	8654
RNU6-1283P	0.00122025	35.0019	1	246193448	246193448	-4331
RNU6-497P	0.000141403	34.6393	20	47481563	47481563	2819
RNU6-728P	1.06954e-06	-46.8741	10	122337495	122337495	-8195
RNY3P12	1.34725e-08	-50	10	92325716	92325716	-8747
RNU1-64P	0.00332236	-33.007	6	11499145	11499145	4527
RNU6-1051P	5.4385e-05	34.7619	2	237013515	237013515	1791
RNY3	9.03249e-08	-50.0908	7	148976273	148976273	-7482
RNU1-122P	3.85001e-08	49.2063	1	148339130	148339130	-4364
TNFRSF1A	0.00128092	33.6036	12	6338732	6338732	3117
LINC00311	6.33179e-11	-41.6557	16	85276188	85276188	-6770
QPCTL	8.22268e-07	-36.5359	19	45694163	45694163	1468
OR2T4	0.00600313	-37.8606	1	248360959	248360959	-622
OR2C3	7.79071e-06	41.4156	1	247535479	247535479	962
SCCPDH	0.00286455	35.0527	1	246726641	246726641	2234
KMO	0.00126451	31.7073	1	241529488	241529488	-2646
MAP3K21	0.00938484	36.1953	1	233379666	233379666	3885
TTC13	1.96586e-05	53.7037	1	230975112	230975112	3748
PSEN2	0.00027088	-31.5476	1	226873604	226873604	2338
ACBD3	0.00482634	33.2996	1	226193180	226193180	-6440
H3F3A	2.31135e-05	42.3309	1	226070569	226070569	6594
PTPN14	8.94254e-15	-67.2474	1	214558451	214558451	-6850
SMYD2	6.75279e-06	45.7574	1	214276143	214276143	-5016
IRF6	0.000222246	-43.4694	1	209800203	209800203	5940
TAGAP	0.00137647	-36	6	159049025	159049025	-3874
C4BPA	0.000108687	-31.4297	1	207106135	207106135	1904
TMEM181	0.0049805	33.6678	6	158534281	158534281	-2155
CLDN20	1.86499e-14	53.5741	6	155264144	155264144	133
TFB1M	0.00239046	-37.3303	6	155309518	155309518	4967
SOX13	3.41318e-12	54.0328	1	204071002	204071002	-2113
MYCT1	0.00141416	41.2821	6	152694032	152694032	-3863
LGR6	0.000945803	-35.6778	1	202184455	202184455	-9446
PTPN7	0.00899325	34.3817	1	202157490	202157490	2502
TIMM17A	0.00255152	40.7243	1	201963401	201963401	7900
ARMT1	0.000802998	38.378	6	151456845	151456845	4381
NAV1	0.000415493	44.3541	1	201742946	201742946	3080
RAET1G	1.17774e-05	-51.478	6	149917361	149917361	5761
NUP43	1.32733e-08	40.0439	6	149740715	149740715	5814
F13B	2.38087e-12	-58.8961	1	197069428	197069428	-2162
SHCBP1L	0.00546361	-48.8615	1	182952778	182952778	389
RNASEL	0.00481672	-31.1111	1	182585422	182585422	3835
KIAA1614	0.00346236	-31.6109	1	180935252	180935252	7107
SOAT1	0.00164596	38.3081	1	179298339	179298339	4544
SUCO	4.71024e-06	-46.5035	1	172529075	172529075	-3274
GPA33	0.000151988	43.13	1	167089177	167089177	1201
SH2D1B	0.00266409	-32.6549	1	162409866	162409866	2271
FCRLA	0.000241447	-41.4336	1	161710467	161710467	3174
DEDD	0.00474755	33.9712	1	161128338	161128338	2500
ARHGAP30	0.00211535	34.8958	1	161072273	161072273	-2304
LY9	9.60147e-05	-44.2389	1	160789632	160789632	-6442
CASQ1	0.000452912	34.5428	1	160193808	160193808	3235
SLAMF9	0.000926163	41.3529	1	159950928	159950928	3293
VSIG8	0.000563551	-34.0226	1	159859745	159859745	2913
FCRL1	7.19427e-12	-76.0073	1	157821163	157821163	-1044
FCRL2	0.000163035	-37.8559	1	157779754	157779754	-2623
UBQLN4	5.90154e-08	-48.86	1	156043885	156043885	9914
ARHGEF2	0.00264921	44.7826	1	155959771	155959771	-7051
GBA	0.0042381	32.1584	1	155231273	155231273	9977
EFNA1	0.00789565	37.7201	1	155124281	155124281	-3595
DCST2	0.00837325	-31.5361	1	155029182	155029182	4600
FUOM	2.55737e-05	39.4617	10	133354371	133354371	3367
NKX6-2	4.97721e-09	-52.8809	10	132777105	132777105	9043
GLRX3	0.000216128	31.1003	10	130139117	130139117	2720
S100A14	0.00410128	39.7496	1	153617843	153617843	-858
THEM4	0.000632155	32.5849	1	151907463	151907463	2049
THEM5	3.93275e-06	-49.8601	1	151852673	151852673	1040
PSMD4	0.00156715	-38.2284	1	151246152	151246152	-8551
ANXA9	0.00348102	34.5209	1	150989416	150989416	7126
CERS2	1.86506e-06	48.229	1	150978084	150978084	-3081
NSMCE4A	0.0040841	-33.0822	10	121972086	121972086	3109
ADAMTSL4	1.40014e-08	-46.2727	1	150554877	150554877	2791
SEC23IP	0.00766127	35.1779	10	119890588	119890588	-2142
CA14	0.00389706	-33.7378	1	150259332	150259332	1560
HSPA12A	0.00102054	39.3217	10	116744076	116744076	-1503
TDRD1	0.00725268	33.5211	10	114178970	114178970	-300
XPNPEP1	0.000178306	38.9621	10	109920932	109920932	2580
RAP1A	0.000880812	31.6917	1	111617011	111617011	-2772
TMIGD3	7.0203e-12	-54.2793	1	111563720	111563720	243
SLK	0.00070927	-41.4065	10	103963425	103963425	-3715
TENT5A	6.8449e-05	-40.4762	6	81755615	81755615	-2842
GSTM2	0.00184311	-40.8856	1	109676390	109676390	8300
AMIGO1	0.00365821	-31.3948	1	109512988	109512988	-3251
NPM3	0.00186657	-40.8748	10	101782191	101782191	1223
EXTL2	3.09229e-07	40.8562	1	100889699	100889699	5114
PPDPF	5.38785e-08	-30.137	20	63523570	63523570	2797
BTRC	7.24181e-05	-44.2308	10	101357895	101357895	3732
ALG14	5.61397e-07	43.658	1	95079366	95079366	-6416
MTO1	1.5455e-05	34.7724	6	73462885	73462885	1122
SCD	8.59903e-12	-62.2961	10	100349444	100349444	2213
GBP5	0.000647444	39.9914	1	89273324	89273324	-2462
NTSR1	3.64016e-05	-33.7787	20	62706141	62706141	-2695
LINC01555	2.35385e-12	-46.6667	1	84640820	84640820	-5801
ADGRL4	4.75952e-05	49.7347	1	78999567	78999567	7164
DNAJB4	7.02847e-06	33.8194	1	78014890	78014890	9953
USP33	4.20732e-07	45.5303	1	77763309	77763309	-3458
PSMA7	3.60393e-05	-36.1288	20	62138849	62138849	3748
LRRC40	1.5386e-08	-37.6344	1	70203039	70203039	2541
DEPDC1	8.15287e-09	55.5556	1	68501301	68501301	-4081
GNG12	1.29689e-07	36.2265	1	67835396	67835396	-1930
C1orf141	5.32114e-07	40.7407	1	67238047	67238047	-6196
USP1	7.40478e-05	31.4314	1	62429719	62429719	-6585
KANK4	0.00767776	-38.0769	1	62325515	62325515	-6082
RAE1	0.000559524	46.0604	20	57348922	57348922	-2301
PARS2	6.87086e-05	-42.5474	1	54755897	54755897	8627
MRPL41	2.68482e-05	-32.8846	9	137557865	137557865	5988
CDC5L	0.00288917	36.7589	6	44378269	44378269	-9437
KCNG1	0.00701743	-33.1429	20	51019861	51019861	3247
NPDC1	0.0012059	-46.496	9	137048648	137048648	-2472
PTPN1	0.00600032	30.9524	20	50515312	50515312	4931
PTGDS	0.00243254	-33.8164	9	136975148	136975148	-2356
LINC02692	0.00197069	31.6164	9	136967140	136967140	-2103
DIPK1B	0.00359686	30.1249	9	136723384	136723384	2501
INPP5E	5.6554e-12	46.1982	9	136444174	136444174	-4330
ENTR1	0.00640688	34.3085	9	136409564	136409564	1037
CARD9	0.00187541	31.7901	9	136382606	136382606	-8926
DNLZ	0.00285664	34.1074	9	136361689	136361689	2031
SLC16A12	2.67011e-05	-36.6496	10	89531462	89531462	4133
IFIT1B	7.57054e-05	38.3327	10	89377764	89377764	-292
IFIT2	5.787e-08	54.1223	10	89307012	89307012	4968
LIPA	1.05627e-05	35.5854	10	89412544	89412544	2014
CMPK1	0.00685862	-36.9458	1	47327918	47327918	-5879
OBP2B	0.00902366	33.6982	9	133199641	133199641	9587
OPN4	4.88789e-12	47.8873	10	86658926	86658926	4371
UCK1	0.00377455	31.2057	9	131526823	131526823	4357
POLH	0.000452716	31.6745	6	43577164	43577164	869
PLPP7	0.00400699	32.2535	9	131298445	131298445	8635
FAM78A	0.000846666	-32.7673	9	131266875	131266875	3619
AIF1L	3.70341e-05	39.8676	9	131104414	131104414	6267
B4GALT2	7.81168e-08	42.2061	1	43977786	43977786	-1416
IPO13	4.52097e-11	-55.3431	1	43949743	43949743	2795
NTMT1	0.00364911	35.3684	9	129600688	129600688	-8196
DLK2	0.000398431	-46.6448	6	43446495	43446495	9054
ERMAP	0.000207572	39.9586	1	42830446	42830446	4888
ABCC10	6.229e-10	-56.5373	6	43419331	43419331	-8210
CLDN19	0.00462127	-31.477	1	42735183	42735183	4958
PPIH	0.0034506	31.1863	1	42664198	42664198	5480
NUP188	1.67494e-05	-33.3333	9	128953922	128953922	6225
GUCA2B	9.58857e-05	30.8295	1	42153202	42153202	-208
EDN2	1.9233e-06	40.2985	1	41490792	41490792	-6110
NFYC	0.0012319	37.0827	1	40706176	40706176	-3181
SAMD8	1.79056e-05	-32.2034	10	75116846	75116846	5139
TP53TG5	0.000503736	-42.2233	20	45372682	45372682	5644
MATN4	0.00116068	32.3429	20	45304590	45304590	1002
PKIG	8.51433e-05	30	20	44578409	44578409	-4170
LINC01620	8.89798e-06	31.7297	20	44466687	44466687	-1339
MDFI	3.56759e-09	-38.0428	6	41642212	41642212	3737
SLC25A25	0.00638742	37.2768	9	128100933	128100933	2631
ADAMTS14	0.002018	30.5495	10	70662792	70662792	-9714
ARHGAP40	0.00590091	37.1524	20	38594536	38594536	-7398
CCDC167	0.00534854	-37.234	6	37492574	37492574	7320
UGT1A8	0.0026432	37.7992	2	233610267	233610267	-7378
SCAI	1.4579e-05	-42.5	9	125151558	125151558	-8063
C2orf72	0.000100814	-39.4349	2	231032063	231032063	-5460
PTGS1	0.00706519	30.5211	9	122384616	122384616	9296
SERINC2	0.00732209	34.359	1	31412178	31412178	-1035
CDKN1A	1.38409e-05	-56.6802	6	36684562	36684562	5843
MAPK13	4.05768e-05	35.961	6	36135598	36135598	4937
CLPSL1	0.00057424	36.6058	6	35787081	35787081	6064
MEGF9	2.2687e-13	43.9024	9	120721953	120721953	-7484
CNBD2	7.2558e-08	-53.0888	20	35966026	35966026	-2564
DEC1	0.00204996	-35.7843	9	115147063	115147063	5247
GPR3	0.00390721	31.6117	1	27390983	27390983	-1639
TNFSF15	0.00513908	36.5152	9	114805342	114805342	698
LRRC18	8.18112e-05	43.4698	10	48908527	48908527	5706
POLE3	0.00310239	-35.6767	9	113408278	113408278	2105
UBXN11	5.2321e-07	-45.4545	1	26307815	26307815	-1171
SNX30	0.00505452	30.6711	9	112756740	112756740	5982
CLIC4	0.005235	46.1582	1	24752867	24752867	7422
FAM83C	1.9007e-13	-63.3333	20	35295211	35295211	-2787
HTR1D	0.00181325	-38.7937	1	23195507	23195507	-779
CCNY	0.00906258	41.2965	10	35243225	35243225	-3800
OPCML	0.000418475	30.6165	11	132946598	132946598	-2831
TP53INP2	0.00164282	44.0385	20	34702469	34702469	-1870
ALPL	1.37048e-05	-43.9955	1	21543720	21543720	-7559
UBXN10	0.00861207	-32.9832	1	20185477	20185477	-619
SUGT1P4-STRA6LP	0.00224705	-33.3823	9	97237962	97237962	-521
BTBD17	3.77047e-06	47.1963	17	74355713	74355713	6156
TFDP1	1.82708e-05	43.0804	13	113589673	113589673	4922
SVIL	0.000815698	-41.5909	10	29730824	29730824	4981
RCC2	0.00290979	35.4973	1	17435662	17435662	2900
MCF2L	0.00603373	-31.8713	13	112993328	112993328	-8386
CLCNKB	0.000879866	36	1	16057419	16057419	8632
SLC35F2	0.000895795	41.0593	11	107857544	107857544	1018
POFUT1	0.00123796	-33.395	20	32211428	32211428	3537
ARHGEF7	3.7629e-05	-33.7767	13	111158820	111158820	5084
SPEN	1.04834e-07	44.5946	1	15840540	15840540	-7167
GADD45G	0.0033013	38.6555	9	89608769	89608769	3733
AGMAT	0.00727219	32.9095	1	15582946	15582946	2106
S1PR3	1.72119e-05	-30.4348	9	88988722	88988722	-2141
TUT7	3.92078e-05	46.5278	9	86311461	86311461	8184
AIF1	1.54187e-18	-63.9491	6	31612761	31612761	-2473
PRAMEF17	0.00690668	36.2922	1	13393106	13393106	3476
NFKBIL1	0.00641077	-34.504	6	31550576	31550576	2965
TCF19	0.00830829	-32.4716	6	31160551	31160551	1964
CDSN	0.00100176	-44.3767	6	31119463	31119463	984
DEFB119	7.15815e-09	45.4204	20	31397747	31397747	-7158
SHISA7	0.00015632	-38.654	19	55444850	55444850	-1988
PDE2A	1.99758e-09	41.3845	11	72633887	72633887	8545
PPP1R11	0.000121693	33.9161	6	30071168	30071168	2964
HCG9	0.000181455	35.3309	6	29983658	29983658	8548
HLA-G	8.98339e-08	51.4195	6	29826880	29826880	-87
BTNL9	0.00568808	-30.6938	5	181032652	181032652	-7573
NMS	4.23659e-05	-46.098	2	100470431	100470431	-51
EXOSC10	0.00192371	30.275	1	11100435	11100435	-567
CST9	0.00358866	38.7636	20	23608416	23608416	-2541
C1orf127	6.3484e-07	-38.6558	1	10976877	10976877	5161
CORT	0.00416233	-31.3749	1	10449646	10449646	-73
MAMDC2	0.0040862	-32.4528	9	70036886	70036886	-6962
LINC01556	7.0757e-05	33.1597	6	28951847	28951847	7972
PRKACG	0.00715574	37.5566	9	69023535	69023535	-9423
HRH2	0.00877645	31.3462	5	175666721	175666721	8693
CACNB2	0.000557435	30.3209	10	18330817	18330817	-9868
SLC39A12	0.000201946	45.3409	10	17953809	17953809	1893
GPR157	0.00593233	30.5398	1	9127547	9127547	1556
PYGM	0.000343872	38.2979	11	64757992	64757992	1983
DTD1	0.00213653	40.1584	20	18578011	18578011	-9882
TMEM236	0.00277763	-35.9307	10	17743233	17743233	-8968
PLEKHG5	0.00138933	37.165	1	6491888	6491888	-189
TRMT10B	0.00112632	30.8638	9	37752889	37752889	-914
POLR1E	0.00160115	-31.6384	9	37489825	37489825	3674
STX5	0.000584256	-36.0775	11	62826686	62826686	5356
LRRC3C	0.00643836	32.8932	17	39937085	39937085	-4389
FBXO48	6.10446e-05	-32.7586	2	68457490	68457490	9805
GRXCR2	5.19515e-05	-40.6566	5	145872308	145872308	704
CEP104	0.000161532	41.5035	1	3847897	3847897	9315
TMX2	1.67644e-06	-54.4186	11	57720687	57720687	8086
OXER1	1.98523e-08	-49.5176	2	42754850	42754850	9412
MMP23B	1.36946e-05	39.2857	1	1639684	1639684	7507
ID4	0.00989161	32.8571	6	19834203	19834203	-3167
MIB2	5.30826e-15	-70.404	1	1620608	1620608	3050
SDHAF1	9.98571e-08	40.1415	19	35998246	35998246	3049
DHRS13	0.00251347	34.1068	17	28912552	28912552	-9474
TPT1-AS1	1.05732e-06	48.9771	13	45387219	45387219	-1814
KCTD4	5.82341e-25	92.3319	13	45201968	45201968	-7252
C9orf24	0.00925938	30.3017	9	34380246	34380246	1286
B3GALT6	0.00187087	30.5825	1	1238696	1238696	6461
ECHDC3	0.00183279	-31.7922	10	11742553	11742553	173
TNFRSF18	0.00032413	-36.5714	1	1210238	1210238	-3647
C1orf159	6.22555e-06	-36.6165	1	1110784	1110784	-4658
EDN1	0.0037431	35.4649	6	12295836	12295836	5477
RASSF2	0.0030051	-31.0078	20	4818181	4818181	-3059
SMOX	0.004122	-31.5826	20	4178332	4178332	6624
ARRDC2	0.00105033	31.068	19	17999764	17999764	-1368
NPNT	0.000756515	-31.5068	4	105892212	105892212	-3225
RFESD	0.00628151	35.3325	5	95641428	95641428	-5349
SLC4A11	1.33813e-11	50.3487	20	3228724	3228724	9004
FOCAD	0.00286935	-34.5238	9	20663418	20663418	5111
FAM50B	2.427e-09	-50	6	3855550	3855550	6166
SERPINA9	0.000367382	-34.8724	14	94470705	94470705	5281
HAUS6	5.54324e-05	-32.4675	9	19106775	19106775	-3872
CPXM1	0.000688938	35.5311	20	2807005	2807005	-6379
KATNAL1	4.50255e-08	36.3737	13	30310425	30310425	-2875
B3GALT5	2.19915e-10	54.2681	21	39650421	39650421	-6906
ICAM4	0.00923415	36.0973	19	10286562	10286562	-393
ESRRB	3.38486e-05	-31.7407	14	76365870	76365870	-5477
IRF4	0.00687115	30.4665	6	401372	401372	9622
SHISAL1	2.06331e-05	-44.4379	22	44320918	44320918	-7968
FAM49A	0.00490861	30.8612	2	16675313	16675313	-9480
INS	0.00081989	30.8975	11	2163105	2163105	-1765
NUTM2A	2.14465e-06	-51.6611	10	87218509	87218509	-6939
HPCAL1	0.00243212	-37.9179	2	10311038	10311038	7340
DPP9-AS1	2.37031e-09	44.7305	19	4684106	4684106	4826
SDCBP2	0.000320325	-31.1028	20	1306460	1306460	7180
TEX33	3.57091e-05	35.4255	22	37008847	37008847	-997
TNNI2	5.94262e-06	-44.1103	11	1837342	1837342	-1639
FAM110A	0.0035945	34.1312	20	827786	827786	-5929
LGI2	0.00535796	40.4313	4	25025619	25025619	5328
DEFB135	5.09282e-06	33.3333	8	11980846	11980846	-1475
DEFB136	0.000363027	-40.1173	8	11970745	11970745	3855
ZG16B	6.91969e-05	-50.4357	16	2826031	2826031	-4138
AFAP1	0.000344669	-37.8917	4	7864932	7864932	7151
GZMH	0.00454666	32.5776	14	24617336	24617336	-7638
HGFAC	0.00600926	-34.4156	4	3432608	3432608	-9279
MSLN	0.00888504	33.3333	16	761126	761126	39
POLN	1.59197e-08	-46.256	4	2229818	2229818	-588
RPGRIP1	0.000196741	35.8366	14	21322963	21322963	5426
HLA-C	5.24611e-05	-37.0386	6	31281007	31281007	-8922
NEK10	0.000207572	-46.6466	3	27208895	27208895	-6340
RNU6-1264P	0.0044019	-37.7561	17	6206199	6206199	-964
RNU6-979P	5.68018e-06	-46.1538	7	28113216	28113216	5004
RNU1-63P	0.00313567	-35.5495	4	67430785	67430785	-1032
RNU6-1080P	0.00296536	39.281	7	73342132	73342132	-2933
RNU6-147P	0.00903916	-36.0753	20	49971880	49971880	-226
RNU6-926P	4.68238e-08	36	21	26192110	26192110	1405
RNU6-968P	9.20964e-06	34.1463	1	235922870	235922870	7457
RNU6-483P	1.43616e-10	-45.8243	3	57549389	57549389	553
SNORA70J	0.00100293	-31.834	5	171365956	171365956	-162
RNU6-1042P	0.000175748	42.9085	1	150704871	150704871	3007
SNORA54	0.00982834	31.4815	11	2955481	2955481	8413
RNU6-72P	0.000688774	33.7701	11	72044901	72044901	3051
RNU6-1230P	3.23093e-07	39.3443	4	149940874	149940874	6500
RNU6-465P	4.20071e-10	-44.5907	1	120131144	120131144	4172
RNU6-125P	7.74801e-08	66.4407	1	88820989	88820989	4212
RNU6-342P	4.77983e-06	36.3636	3	27263544	27263544	2140
RNU6-880P	7.05284e-07	-36.6029	1	42985058	42985058	-6380
RNU6-35P	0.000218257	34.2481	4	109988859	109988859	-3466
RNU6-1241P	0.000129451	-39.2677	16	28003239	28003239	-4839
RNU6-140P	3.11724e-10	-50.7153	19	38793570	38793570	3540
RNU6-878P	0.00120982	-31.5	11	2321332	2321332	-386
RNU6-1127P	1.98337e-05	55.9104	3	119333743	119333743	8198
RNU6-73P	0.00139634	-30.4348	13	27832512	27832512	3751
RNU6-680P	0.00127387	36.4865	5	75707020	75707020	2580
RNU6-225P	0.000380397	-34.6125	22	20407609	20407609	9291
RNU6-1222P	0.000338572	32.7117	6	148278063	148278063	-609
RNU6-540P	2.22972e-12	-61.0954	5	65609716	65609716	-4956
RNU6-2	2.20854e-05	-40.8624	19	1023242	1023242	1722
RNU6-939P	0.000538081	36.1111	2	37333539	37333539	-1664
RNU6-950P	0.000203482	-40.1586	12	54309517	54309517	8371
RNU6-1179P	1.85129e-08	53.2986	19	22546850	22546850	-8411
SNORA41	0.00025727	40.1491	2	206165101	206165101	2875
RNU6-1151P	9.26001e-16	74.4351	8	9293541	9293541	-5964
SNORD30	0.000329107	37.6374	11	62853632	62853632	101
RNU6-535P	3.37302e-05	52.9279	10	7483431	7483431	3379
RNY1P7	0.0079435	-30.5897	13	24698150	24698150	5516
RNU6-987P	9.69871e-10	-47.3334	6	25390711	25390711	7114
RNU6-1105P	0.00111413	34.988	3	186772285	186772285	-339
SNORA66	1.01301e-06	47.5833	1	92840759	92840759	42
MIR647	7.25608e-12	-40.215	20	63945637	63945637	-2912
MIR635	0.00118543	-42.821	17	68434372	68434372	-9825
MIR661	0.000286585	-30.0608	8	143946262	143946262	-984
MIR199B	0.00225394	-38.9675	9	128244859	128244859	-30
MIR593	8.31395e-14	55.0699	7	128072009	128072009	-9852
MIR193A	0.000378171	33.5526	17	31551908	31551908	-8088
MIR7-3	8.91947e-05	-40.3678	19	4775589	4775589	4921
MIR512-2	5.99437e-09	46.2657	19	53669704	53669704	549
MIR659	0.00501695	38.457	22	37846115	37846115	1660
MIR623	9.44503e-07	45.064	13	99349935	99349935	-6196
MIR612	0.00135846	34.1971	11	65441123	65441123	-3335
MIR556	5.61808e-07	49.9346	1	162343945	162343945	1401
MIR657	0.00176976	-37.5	17	81124376	81124376	998
MIR218-2	1.02677e-06	-54.4658	5	168768350	168768350	-96
MIR199A1	0.00102781	-32.2581	19	10816856	10816856	641
MIR626	6.2098e-11	57.1429	15	41694791	41694791	3208
MIR648	2.04196e-07	-49.3753	22	17972465	17972465	8497
MIR625	0.00444355	-32.6927	14	65470618	65470618	-484
MIR26A2	0.00602012	-39.1667	12	57825897	57825897	-1206
MIR34A	6.80597e-18	80.5262	1	9149898	9149898	1880
MIR516B2	1.91113e-05	-30.0112	19	53724031	53724031	-1411
MIR9-1	0.00942376	-32.5894	1	156423187	156423187	-2759
MIR589	0.00313642	-35.5072	7	5494132	5494132	1786
MIR613	0.00146504	-38.474	12	12755805	12755805	-8844
RNU6ATAC26P	0.000588797	40.1541	3	57622068	57622068	2623
ADAMTS7	0.00138177	38.1776	15	78815014	78815014	-3551
SEPT14	2.02802e-07	52.9561	7	55871681	55871681	-8930
CCDC154	0.0070454	31.3333	16	1444339	1444339	151
FAM192A	4.53959e-05	31.6605	16	57167053	57167053	6829
EIF4E3	6.81468e-05	46.1735	3	71737239	71737239	-8122
FAM168B	6.14647e-05	41	2	131098926	131098926	-5467
KIF19	0.00291971	32.7957	17	74332786	74332786	6562
OSBPL5	0.00028375	37.012	11	3161418	3161418	3883
MIR526A2	3.53918e-05	-46.036	19	53727310	53727310	390
IGLV6-57	1.9249e-07	47.4167	22	22196359	22196359	562
IGLV11-55	0.0029161	35.3428	22	22207584	22207584	5923
IGLV5-52	0.0020148	-42.935	22	22311889	22311889	-6838
IGLV5-37	6.62014e-06	-49.8718	22	22425937	22425937	-1603
IGLJ6	0.000118338	36.2069	22	22917331	22917331	-801
TRGV11	0.00476585	33.5131	7	38293336	38293336	-1259
TRBV6-6	8.33485e-11	-55.0215	7	142471961	142471961	2426
TRBV7-6	7.43024e-05	-45.1954	7	142494826	142494826	2696
TRBV20-1	2.32752e-09	-37.4582	7	142629785	142629785	3138
TRAV9-1	0.00790201	35.7291	14	21808575	21808575	-2927
TRAJ1	0.00353976	39.2857	14	22544934	22544934	-103
IGHG1	0.000614591	47.9167	14	105748799	105748799	-5729
IGHD6-13	1.02473e-05	-39.1644	14	105901890	105901890	-729
IGHV2-5	9.34411e-06	40.1449	14	106032981	106032981	5385
IGHV3-7	3.36117e-05	-39.4524	14	106059619	106059619	3065
IGHV3-11	3.74134e-10	58.75	14	106119353	106119353	-2150
IGHV3-15	7.84264e-06	41.697	14	106146546	106146546	7618
IGHV3-16	3.54459e-11	62.8205	14	106167169	106167169	-1440
IGHV1-18	4.14415e-11	42.0332	14	106181432	106181432	3963
IGHV2-26	0.000853255	-35.024	14	106295706	106295706	6157
IGHV3-53	0.00551984	35.1452	14	106587912	106587912	5436
IGHV4-61	0.00610753	-30.6376	14	106634792	106634792	4866
IGHV7-81	0.00144583	43.3438	14	106875390	106875390	-320
MIR708	0.00922493	31.5225	11	79401374	79401374	736
RNU6-910P	1.95597e-12	-57.254	3	196346200	196346200	-4486
SNORD66	0.000165682	38.4784	3	184328567	184328567	2873
RNU6-220P	0.000148388	-37.0879	8	143345174	143345174	-4998
SNORD17	1.22615e-10	56.401	20	17963451	17963451	-506
RNU6-1154P	7.35346e-08	55.5556	7	135669032	135669032	-3331
RNU6-1300P	0.000251758	40.5118	8	74048050	74048050	-627
RNU6-1248P	0.00332474	35.4978	1	223687399	223687399	-2652
RNY4P18	1.44402e-07	59.7169	9	111090887	111090887	6527
RNU11-5P	0.00175658	-32.1528	14	29483428	29483428	6646
RNU6-510P	0.000565732	40.6918	1	37997832	37997832	6372
KRTAP29-1	5.61327e-07	34.8788	17	41302914	41302914	-64
KRTAP4-7	1.18296e-06	39.9271	17	41079136	41079136	-5014
KRTAP12-4	0.0014484	42.1116	21	44653455	44653455	1205
KRTAP10-2	0.00142843	38.0853	21	44552315	44552315	-811
KIAA0930	0.000367672	42.6988	22	45220567	45220567	6337
ZNF628	9.2975e-07	-47.8723	19	55479608	55479608	-1589
CACNG7	0.00280952	35.6766	19	53918597	53918597	5782
ZNF816-ZNF321P	4.57781e-06	-45.6163	19	52957607	52957607	5217
SHANK1	0.000305616	-41.8546	19	50680758	50680758	8647
SEPT2	0.000427722	37.1013	2	241313428	241313428	-1672
HDLBP	8.17664e-05	50.7815	2	241274842	241274842	-1957
LGALS16	0.00674441	33.3012	19	39655144	39655144	-769
PNLDC1	0.000656779	40.8726	6	159804605	159804605	4331
COX6B1	0.00121898	-35.1638	19	35656825	35656825	8002
FXYD5	1.26782e-06	-35.4167	19	35163952	35163952	-83
STRADB	0.000984167	-40.274	2	201453566	201453566	1772
MYO1B	0.00769174	34.7985	2	191270271	191270271	-6614
LENEP	1.40642e-06	-30.1205	1	154997170	154997170	3584
CD300E	0.00458469	32.7908	17	74623085	74623085	654
C17orf77	0.00963647	37.1822	17	74580430	74580430	-4488
RNF32	0.000292403	-48.8511	7	156644075	156644075	287
NOXA1	0.00769174	36.798	9	137425665	137425665	2272
NT5DC3	3.62838e-05	35.1496	12	103837116	103837116	4119
AMMECR1L	0.00219723	-39.3758	2	127878412	127878412	6449
POU2AF1	0.00437957	-32.7079	11	111379330	111379330	-56
MTPN	0.000641616	34.3131	7	135978024	135978024	-666
SERPINA1	0.000465123	34.3617	14	94394350	94394350	-3658
DBI	0.000114054	31.4965	2	119369965	119369965	2290
RABL2A	0.00577565	32.4798	2	113623407	113623407	-3822
SLC24A4	2.22734e-07	-39.6922	14	92320292	92320292	-2289
DYRK2	0.00117119	-37.3377	12	67653269	67653269	4493
RAB24	0.00144132	30.4519	5	177296284	177296284	7423
CD86	2.22692e-06	-45.8333	3	122083400	122083400	5499
ILDR1	0.00416656	-33.0448	3	122015152	122015152	6971
FGFR4	5.91603e-06	-38.7911	5	177092285	177092285	2720
OPN5	0.00011122	35.8974	6	47782703	47782703	638
FPGS	3.40276e-06	41.7033	9	127800904	127800904	-1954
DRD1	0.0012263	-33.046	5	175445535	175445535	-1354
PC	1.40807e-06	34.6149	11	66898742	66898742	9160
KRT36	7.36192e-05	-39.9878	17	41492607	41492607	-62
ACSM6	0.000226885	-42.4561	10	95203185	95203185	8710
COQ6	0.0018873	36.0408	14	73948369	73948369	-1557
PSEN1	4.45132e-05	-33.5006	14	73134681	73134681	-1766
NDRG4	6.2982e-05	-42.8054	16	58468577	58468577	3757
FAT4	1.54473e-05	44.8214	4	125318831	125318831	2434
DRC7	0.00970421	35.4995	16	57686697	57686697	-8109
TARBP2	0.0020957	30.5683	12	53503199	53503199	1582
SPACA3	5.94246e-05	-37.7313	17	32997957	32997957	6090
RASGRF1	0.00179872	-36.1546	15	78996376	78996376	9290
STON1-GTF2A1L	0.000417339	36.6658	2	48568818	48568818	-202
INCENP	1.12941e-12	62.7495	11	62131926	62131926	7917
ZP3	3.41081e-09	-55.3506	7	76421473	76421473	-3477
CDKN2AIPNL	0.00018129	32.8205	5	134414447	134414447	-2567
LRRIQ3	0.00243721	-41.0969	1	74189671	74189671	-5988
CLDN3	0.00761979	39.1536	7	73774033	73774033	-3764
PSMB8	0.000982578	-33.2232	6	32842665	32842665	1356
KLHDC7B	5.80869e-06	42.0607	22	50551107	50551107	3076
ADM2	0.00449547	-30.4825	22	50481064	50481064	-479
IL21R	0.000617654	36.3391	16	27432182	27432182	4940
ZBP1	0.00109492	-38.0716	20	57621076	57621076	-501
CDRT1	0.0049314	-36.371	17	15625687	15625687	-6176
CYP24A1	6.33187e-06	37.2944	20	54170358	54170358	1596
NFATC2	0.00371937	-37.2024	20	51532829	51532829	9891
ZNF445	3.09306e-08	-44.0848	3	44469912	44469912	7759
LILRB1	0.0029333	45.6811	19	54607330	54607330	-9828
BCL2L14	0.000784869	-35.812	12	12073577	12073577	2111
ZNF813	3.43814e-09	56.1404	19	53465627	53465627	-2106
ATF4	0.000197479	-37.9059	22	39524558	39524558	3996
LEUTX	1.01915e-09	-49.1228	19	39777023	39777023	430
ZNF200	0.000227474	-41.4377	16	3245066	3245066	-9610
HBE1	8.1175e-06	53.0639	11	5262916	5262916	7030
CARD11	8.89393e-05	-38.1993	7	3041164	3041164	2782
DNAJB1	0.00274609	34.1243	19	14528769	14528769	540
ZNF91	1.85855e-05	39.317	19	23393727	23393727	1720
GPR146	7.32326e-05	32.3589	7	1051037	1051037	-4248
APOL3	0.00208751	34.4274	22	36169712	36169712	-3536
C14orf93	1.2592e-07	52.0829	14	23013194	23013194	-3029
AKAP8L	3.27315e-07	-33.9623	19	15412604	15412604	6385
NANOS3	0.000365747	-34.2554	19	13878207	13878207	960
NFIX	1.73979e-05	34.7826	19	12988466	12988466	-7142
HOOK2	0.00884945	-31.8621	19	12765985	12765985	9539
C21orf58	0.000371825	-39.1389	21	46312665	46312665	6473
SUMO3	0.000227244	34.6771	21	44817381	44817381	588
SOCS6	1.69879e-05	-39.5275	18	70292629	70292629	3586
CDH7	1.69275e-09	-62.7399	18	65759742	65759742	8732
ADD1	0.00303773	34.2898	4	2871610	2871610	-4286
CRYBB2	0.00240868	35.1648	22	25223305	25223305	3668
GSK3A	0.00616321	30.7778	19	42233785	42233785	8109
ZFP90	3.54487e-06	40.0688	16	68542674	68542674	2918
CST3	0.000108608	43.0303	20	23636369	23636369	1577
MEG3	0.00760824	31.2792	14	100857695	100857695	452
SLC26A1	2.63367e-09	42.7952	4	991522	991522	1855
DIAPH1	0.000168131	32.9285	5	141620032	141620032	-978
DOT1L	6.14228e-05	34.6733	19	2166760	2166760	2829
PRAME	0.00616112	-33.6115	22	22556471	22556471	2673
MGARP	0.000118338	32.2581	4	139283163	139283163	-2939
KSR1	4.42623e-07	-41.6889	17	27477112	27477112	5104
ZNF24	0.00209743	37.1578	18	35346779	35346779	-2324
KRTAP5-3	0.00135831	30.3961	11	1606066	1606066	2398
C5orf49	0.000437893	-43.8554	5	7841417	7841417	9717
CELF2	8.59264e-06	34.1031	10	11157179	11157179	-7851
SNRPN	0.0013645	35.8333	15	24865977	24865977	9428
MYL5	0.000202677	-31.4298	4	681268	681268	3348
RFPL2	0.000579402	40.3794	22	32203576	32203576	-100
KRTAP10-1	0.00325222	-35.348	21	44537908	44537908	2288
DLEU7	0.000225937	30.6667	13	50847015	50847015	-3077
UMODL1	5.18056e-06	-31.25	21	42065186	42065186	2229
MROH8	5.16196e-05	41.4314	20	37181177	37181177	-1698
MIR922	9.33643e-07	-30.581	3	197677841	197677841	-3266
MIR937	5.34464e-05	42.029	8	143805005	143805005	8038
NFASC	0.0018745	43.3051	1	204929441	204929441	8811
TGIF1	7.68664e-14	-66.3306	18	3405137	3405137	-6790
RGL4	8.21757e-06	41.1765	22	23679698	23679698	-8444
OSBP2	0.00604048	33.1795	22	30769005	30769005	4754
TOMM5	2.17837e-08	52.5581	9	37595883	37595883	-3280
TANGO2	5.49958e-06	39.3662	22	20023636	20023636	2499
ZFAND2A	0.00252842	-30.5381	7	1154637	1154637	5542
RIMS1	0.00146291	-31.6484	6	72212847	72212847	38
MTMR3	1.44766e-05	53.811	22	29877405	29877405	-5750
ARVCF	4.02225e-07	35.213	22	19985035	19985035	2059
MRPS12	1.5532e-07	48.6494	19	38933780	38933780	2783
SEC14L6	0.00230424	-41.7717	22	30540239	30540239	6444
HPS4	0.000122463	40.5002	22	26471523	26471523	8159
ZNRF3	2.2219e-11	56.7213	22	28915282	28915282	-2107
UBE2I	5.58116e-09	38.5417	16	1318200	1318200	4207
CGREF1	2.26379e-07	31.2999	2	27120026	27120026	-899
THAP4	1.3693e-06	-39.7043	2	241611971	241611971	5520
TRNT1	1.24251e-06	-45.7403	3	3136151	3136151	9133
POMT1	0.000132729	37.1628	9	131508571	131508571	5629
CPE	0.00012868	49.81	4	165372854	165372854	-6154
MAB21L4	0.00100252	-51.1111	2	240891551	240891551	485
ZNF10	0.00147579	40.0649	12	133147394	133147394	3527
SEZ6L	0.000363851	-33.2377	22	26285674	26285674	-6577
IGSF23	0.00294467	30.9545	19	44615277	44615277	1716
SDC1	0.00158079	30.782	2	20217630	20217630	7467
PDXP	0.000714809	-33.1071	22	37664842	37664842	-69
RASGRP3	2.2872e-30	-86.3884	2	33474403	33474403	-2246
ZNF683	0.000262041	36.3333	1	26367252	26367252	5484
LIPK	2.18532e-08	51.5886	10	88728138	88728138	3596
STEAP1B	1.87528e-05	-33.9088	7	22506677	22506677	-6180
IL6	2.67221e-08	47.233	7	22719191	22719191	-6693
INTS1	1.15284e-07	-53.7815	7	1494510	1494510	9880
SDK1	0.00144235	-39.5889	7	3300199	3300199	-1053
FBLN2	1.0788e-05	43.75	3	13540000	13540000	-9125
CASTOR1	4.0417e-05	33.4091	22	30287215	30287215	2393
SUN2	1.69819e-05	45.8874	22	38764112	38764112	-8114
TOMM7	0.00109128	44.3651	7	22817685	22817685	4660
C2orf50	0.000263909	-42.7404	2	11139943	11139943	6816
TBC1D28	0.000290215	-37.9766	17	18645950	18645950	-1524
TRIB2	0.00792873	32.971	2	12727653	12727653	9417
EIF2AK2	2.38533e-05	34.573	2	37141261	37141261	6546
RAPGEF3	1.19626e-14	-49.9691	12	47748853	47748853	9609
DAAM2	2.33721e-05	35.3115	6	39846207	39846207	-2359
ZNF74	8.79491e-06	44.8052	22	20399748	20399748	5121
ACYP2	0.00837239	-31.9838	2	54111802	54111802	-3601
CARD10	0.00918495	35.6008	22	37508806	37508806	344
SMCR8	1.5293e-13	64.4444	17	18317455	18317455	2164
SLC22A23	0.00393011	-30.8889	6	3452358	3452358	4202
DTNB	0.00159688	33.461	2	25670871	25670871	2691
CRELD2	0.00385253	-34.4027	22	49920925	49920925	2194
LRRC32	3.67681e-05	32.4163	11	76668990	76668990	1011
KRTCAP3	3.21425e-05	38.4409	2	27447439	27447439	4995
APOBEC3B	0.000956082	44.3899	22	38975878	38975878	-6469
WDR43	0.00197108	31.0065	2	28890145	28890145	-4522
PRDM6	0.000383303	31.0496	5	123086596	123086596	-2645
SLC5A6	0.00417197	34.3078	2	27203493	27203493	8260
RNU6ATAC38P	0.00234471	32.4091	20	45782247	45782247	3551
MIR1224	1.43587e-05	35.499	3	184245073	184245073	3670
MIR1207	2.95943e-07	37.7648	8	128057573	128057573	8423
MIR1262	6.95601e-11	50.3938	1	68181637	68181637	1974
MIR1302-8	0.00296015	37.7345	9	97365048	97365048	-1368
MIR1288	0.00550739	-32.9834	17	16280736	16280736	-1278
MIR1228	0.00103559	-30.3209	12	57191361	57191361	-3143
SNORD88B	0.000118797	33.057	19	50797433	50797433	1690
MIR1302-6	9.85804e-06	-49.1099	7	18132107	18132107	-4799
MIR1271	0.00393798	30.6439	5	176374974	176374974	7030
RNU4ATAC2P	0.0005971	41.127	5	159323761	159323761	5721
MIR1293	1.28355e-13	64.5785	12	50229874	50229874	4339
SNORA77	4.14182e-06	44.8232	1	203725302	203725302	-4279
MIR1203	0.000361243	-42.8571	17	48156127	48156127	385
MIR1260A	0.00136589	-32.6984	14	77260748	77260748	-5470
SNORD23	2.80032e-06	37.5946	19	47755963	47755963	112
OR1C1	4.96304e-05	-40.0567	1	247750464	247750464	8217
DMKN	1.58605e-07	48.2854	19	35498323	35498323	3589
MYO3B	0.000258111	41.6667	2	170173181	170173181	-4964
TPRN	2.86437e-05	37.5589	9	137198835	137198835	1907
IL1RN	7.60541e-05	-38.206	2	113102268	113102268	-8848
AAK1	0.000697562	-34.7347	2	69652584	69652584	-8846
KLHL30	6.78677e-07	-47.2388	2	238146803	238146803	8137
RAD21L1	0.00554535	39.5833	20	1231973	1231973	5855
TTC7A	0.00309958	41.1321	2	46922299	46922299	6144
C4orf48	0.00040663	-35.6753	4	2037029	2037029	-4964
METTL5	0.00244603	42.417	2	169817860	169817860	6955
ANTXR1	0.000582344	40.128	2	69022118	69022118	8723
SNX10	0.000509936	32.1549	7	26347836	26347836	-6221
FAT3	6.27983e-06	-40.4904	11	92346344	92346344	-5752
PDLIM2	6.48734e-06	52.9274	8	22583384	22583384	2857
PGGHG	0.00110858	-38.303	11	293785	293785	4228
ADCYAP1R1	0.000872344	-32.7778	7	31067832	31067832	4595
INMT	3.30179e-06	-32.3207	7	30759051	30759051	6916
INPP4A	0.00887868	-32.6746	2	98445995	98445995	1047
RAB17	0.00447395	-30	2	237585676	237585676	4985
NOTUM	1.36946e-05	-38.8957	17	81954287	81954287	6901
WBP1	0.00420179	-40.1192	2	74459935	74459935	1468
MYADML2	8.24031e-05	46.6782	17	81953524	81953524	-6292
LYSMD4	0.00349037	30.8387	15	99731895	99731895	1445
NPPC	0.00634694	32.6499	2	231930261	231930261	-3866
C2orf40	0.00683959	30	2	106058468	106058468	-4826
C14orf180	0.00104672	-43.7966	14	104582205	104582205	1066
DYSF	0.00104858	-36.566	2	71465416	71465416	-1283
MEF2B	1.21757e-06	-44.1392	19	19163338	19163338	6911
JAKMIP1	1.04264e-09	-61.5057	4	6196538	6196538	-1920
EFHD1	1.2244e-05	-34.586	2	232656917	232656917	-5816
RNU4-86P	0.00238843	-33.0414	11	126223322	126223322	-8845
RN7SKP285	3.03487e-12	47.1264	1	103516633	103516633	-6929
RNU6-908P	1.17525e-07	46.6097	10	29718240	29718240	6327
RNU6-588P	9.03016e-05	32.0048	5	149610443	149610443	-3703
RN7SKP114	2.44756e-05	47.2412	9	34054446	34054446	4482
SNORA36B	2.53202e-05	32.3077	1	220208755	220208755	-8080
RNU6-1077P	0.00211059	36.7917	12	130862355	130862355	7483
RNU6-994P	0.00643836	-32.4561	20	63344241	63344241	6904
RN7SKP56	3.1086e-13	-66.1017	6	125874353	125874353	-815
RN7SKP236	0.00207324	36.9949	21	25111070	25111070	9940
RN7SKP131	0.00160882	-34.6667	22	18608675	18608675	-2574
MIR1469	0.004323	-32.9242	15	96334305	96334305	1046
RN7SKP106	0.00679738	-40.9535	6	141482924	141482924	3489
RNU4-47P	1.04804e-06	-47.8214	17	77157761	77157761	-5088
RN7SKP42	0.0004525	-34.3564	2	187131396	187131396	-8536
RNU6-565P	0.00209549	32.1775	7	37346083	37346083	-5060
RNU6-1133P	1.26219e-08	-35.4605	6	31075472	31075472	-7538
RNU6-651P	0.00316691	31.3953	2	201652437	201652437	5723
RNU2-14P	0.000254668	39.902	14	65130790	65130790	-6249
RN7SKP259	0.000811462	-45.3585	11	57441887	57441887	-9803
RNU5E-9P	2.386e-06	-38.6111	2	178136266	178136266	-6282
RNU2-32P	2.9888e-05	-32.4408	17	41471161	41471161	3207
RNY1P3	0.00101851	-33.7403	13	25957489	25957489	-6669
RN7SKP53	0.000240902	-45.2174	11	99128519	99128519	8345
RN7SKP165	0.00108951	43.3631	1	226447172	226447172	1237
RNY3P8	1.05507e-05	-37.0588	13	95307647	95307647	3309
RNU2-71P	0.000191286	-32.5045	8	80595330	80595330	-9558
RN7SKP3	0.00786291	-32.971	13	45066748	45066748	6021
CATIP-AS2	4.05446e-06	34.032	2	218360221	218360221	-2256
SEMA4B	1.05035e-06	-45.2421	15	90205195	90205195	3878
TBXAS1	0.000135747	-32.5581	7	139837302	139837302	8040
PABPN1L	0.0020052	-31.014	16	88872486	88872486	-5827
RPS27L	0.00643694	-37.193	15	63159364	63159364	-1344
COX20	0.00723527	33.2234	1	244837776	244837776	2120
UNC13D	9.05902e-07	-47.422	17	75834915	75834915	9436
PSORS1C3	1.80577e-08	-40.2432	6	31176021	31176021	1879
ETFBKMT	1.03484e-05	-35.9459	12	31645033	31645033	-2127
JMJD8	1.82594e-05	-53.4783	16	686438	686438	-2057
ACP5	0.000669068	-32.115	19	11582646	11582646	-3661
LINC00606	0.000166746	31.4237	3	10757446	10757446	6747
PCA3	1.50297e-07	64.0363	9	76763590	76763590	-846
LINC00427	0.000460338	-42.6282	13	30319846	30319846	58
PIGZ	1.48864e-06	-48.156	3	196967317	196967317	1517
CBFB	0.00150046	-38.2051	16	67036959	67036959	7812
SNAP47-AS1	3.03707e-06	-47.0745	1	227747579	227747579	-389
IQCA1-AS1	6.0866e-06	-30.9093	2	236397143	236397143	6071
LACTB	0.00245111	31.9583	15	63116841	63116841	-4992
LINC01983	2.92761e-06	56.0366	3	195831361	195831361	5685
TMEM210	3.15582e-12	42.0769	9	137180126	137180126	-7718
LINC01044	6.94656e-07	37.0614	13	112326864	112326864	4362
LINC00111	0.00022202	-33.1974	21	41689120	41689120	9941
ZBED5	1.8152e-11	-65.7895	11	10850853	10850853	7201
C1orf112	3.67922e-08	-51.9493	1	169799839	169799839	3920
DENND6B	1.02647e-05	-49.0196	22	50332509	50332509	-5498
KIF27	0.00119473	31.6653	9	83928505	83928505	-7041
GAS5	0.00919658	35.4878	1	173864824	173864824	1383
LINC00362	0.00296676	-38.7255	13	23167126	23167126	3472
LY6H	0.00232785	32.8038	8	143169292	143169292	-8582
ATP13A5-AS1	2.30376e-07	48.3675	3	193301978	193301978	-5266
ARTN	8.86729e-10	50.9729	1	43924287	43924287	-9033
LINC01868	0.00092668	-35.665	2	100674166	100674166	1873
DDOST	6.10546e-17	-53.7934	1	20662418	20662418	-875
LINC02569	0.00199025	-44.0549	6	30518155	30518155	1891
ADAM8	0.00947128	35.303	10	133274588	133274588	2263
MELTF-AS1	0.00142843	39.5238	3	196999538	196999538	-3368
PIK3CD-AS2	0.00982172	36.4564	1	9681710	9681710	5846
MGRN1	8.69469e-05	-36.7743	16	4622085	4622085	-2739
SNHG26	0.00453977	31.0606	7	22849277	22849277	-4849
LINC00428	0.00701434	35.794	13	42839725	42839725	3163
WRB	0.00150136	32.1264	21	39369141	39369141	-8557
SEC61G	0.00101052	-36.4943	7	54763386	54763386	-3413
KRTAP25-1	0.0047176	-37.0233	21	30297145	30297145	-7632
CD8B2	0.00158037	32.9491	2	106489964	106489964	2602
IL17RC	0.00101577	-34.8109	3	9914594	9914594	-2480
SMIM13	0.00797662	41.1111	6	11095484	11095484	1652
LHFPL3-AS1	2.01837e-06	-34.4437	7	104813440	104813440	-9334
ZNF213	6.92365e-07	-37.0169	16	3142916	3142916	7780
ZNF503-AS1	5.38073e-09	54.685	10	75290090	75290090	-6300
VWC2L-IT1	1.47553e-05	45.2288	2	214516451	214516451	6257
LINC00316	7.05787e-05	36.0784	21	45351568	45351568	-9579
LINC01342	0.00143922	31.4244	1	1135706	1135706	-1311
FRMD8	3.33399e-08	50.5495	11	65393658	65393658	7003
MIATNB	2.63278e-06	-36.9231	22	26723942	26723942	6575
LINP1	0.000531369	-34.3651	10	6701764	6701764	-7766
CRY2	0.00118309	-38.0066	11	45843994	45843994	-3124
SMIM12	4.11017e-05	-35.9051	1	34857949	34857949	1097
TEX50	0.00385052	-38.2996	1	173628145	173628145	-7193
LINC02579	0.000165001	42.115	2	64612824	64612824	5491
UBR3	0.00188065	-33.9037	2	169834148	169834148	6642
UNC45A	0.000349157	40.6355	15	90940301	90940301	5018
SLC25A34-AS1	7.73441e-07	-41.7071	1	15748633	15748633	1264
LINC02090	1.51874e-05	33.8652	17	16986145	16986145	-2184
WDR81	0.000558745	-34.6034	17	1721346	1721346	-3194
ACVRL1	0.0029161	-32.1688	12	51916952	51916952	4583
DERL1	3.47961e-07	36.4706	8	123046356	123046356	-4055
DNAH1	8.67945e-08	34.5943	3	52320359	52320359	4042
VAT1	0.00268817	-42.8066	17	43013717	43013717	6557
BTBD11	9.29404e-09	47.4407	12	107308854	107308854	-9567
GSPT1	5.89677e-06	-52.9412	16	11924901	11924901	-8820
AAMP	3.85772e-06	39.0649	2	218268007	218268007	1734
LINC01426	4.83305e-07	45.9492	21	34750384	34750384	4629
ZNF415	7.97099e-06	-37.0879	19	53140244	53140244	-7327
LINC01114	0.000806979	-33.3931	2	104752522	104752522	2354
LINC02661	0.00922592	-30.0336	10	108711607	108711607	1091
CCDC117	4.09622e-09	-30.2806	22	28769352	28769352	-3322
LINC00443	0.00780512	-38.8298	13	106645217	106645217	-8699
SVOPL	3.08379e-06	-49.3662	7	138691673	138691673	9680
DDX55	7.16597e-05	39.0074	12	123617668	123617668	-348
MUC6	0.000714367	-41.5503	11	1040724	1040724	-4007
CTU1	0.00981151	31.4963	19	51109267	51109267	-859
TRIB3	3.38301e-06	-30.2326	20	385065	385065	3770
ATP2C1	0.000599765	42.74	3	130896907	130896907	2268
BTBD18	0.00476307	30.2862	11	57751892	57751892	-112
LINC02681	0.00110398	39.1604	10	101253703	101253703	9848
MORC2-AS1	0.0058341	35.4545	22	30922757	30922757	414
PTPA	0.00029269	32.0906	9	129134720	129134720	-4662
NPC1L1	0.00422314	35.4579	7	44544951	44544951	-3637
ITGA11	6.88968e-06	36.3492	15	68425640	68425640	6523
PLA2G1B	8.6506e-10	-54.453	12	120330328	120330328	-2550
BUD23	1.42795e-06	40.2778	7	73692949	73692949	9325
SUFU	5.18433e-05	31.6883	10	102513032	102513032	8955
ERCC1	2.99169e-05	-45.5813	19	45476831	45476831	1998
GH2	1.42228e-09	-50	17	63883024	63883024	-1081
KRTAP5-AS1	0.00350315	30.6883	11	1578241	1578241	5502
HOTAIR	0.00104292	-38.961	12	53976586	53976586	-1631
GRAMD1A	1.97469e-07	41.3268	19	35007797	35007797	7343
F10-AS1	9.52788e-06	-39.2496	13	113129952	113129952	-1073
SEC61A1	6.91969e-05	-45.6821	3	128056636	128056636	3879
PHKG2	1.29426e-06	-52.1889	16	30745952	30745952	-2347
IGHV3-74	0.00959752	-44.2308	14	106813632	106813632	-2502
YEATS2-AS1	5.14643e-05	-45.2559	3	183817306	183817306	-7792
PITPNA-AS1	0.0013708	33.0716	17	1519255	1519255	2326
LINC02678	2.09861e-12	47.3214	10	5617953	5617953	-7161
DAGLB	0.00149312	33.3493	7	6445565	6445565	2370
SUN1	0.00221331	-32.9808	7	836590	836590	4087
SAPCD1	0.00812682	30.5358	6	31763689	31763689	642
OR4K3	0.00467503	-30.6929	14	19865057	19865057	4087
MRPL3	0.000488298	-38.9423	3	131509771	131509771	-6789
FAAP100	3.85948e-07	48.2781	17	81544789	81544789	3710
ZNF394	5.50213e-07	-43.6458	7	99493976	99493976	6289
TRBV10-2	0.000118902	-42.2348	7	142424440	142424440	-525
TRGV2	5.23069e-05	-39.5493	7	38362916	38362916	603
ZKSCAN7	0.00466242	-30.4782	3	44550106	44550106	-5087
LRRC3-DT	6.329e-06	-34.227	21	44450447	44450447	4838
TOMM40	0.000114022	-34.4909	19	44895560	44895560	4308
SH3D19	5.25294e-11	-57.7866	4	151177434	151177434	-1883
LINC01715	6.76772e-07	41.4894	1	28644768	28644768	-1323
LINC00687	0.00103392	-35.7143	20	11868488	11868488	9884
RHOA-IT1	0.000364404	31.0412	3	49374582	49374582	-7577
FOXJ2	1.08618e-06	55.0117	12	8042981	8042981	9623
MOBP	0.000998065	35.6481	3	39467476	39467476	-129
LINC02370	0.00391666	41.5303	12	131346282	131346282	-1188
BACE1	2.56896e-06	-42.663	11	117311276	117311276	4523
LINC01375	0.00683026	-37.4094	10	89964675	89964675	-7303
SNORD62A	2.73649e-07	45.8379	9	131485438	131485438	-227
KLF7-IT1	0.00471441	33.5563	2	207119158	207119158	2887
LRRC15	0.00367131	32.5746	3	194366590	194366590	3142
IFRD1	0.00121779	30.0892	7	112446978	112446978	-3480
MIR205HG	0.00359475	-37.8623	1	209428657	209428657	-160
FAM83C-AS1	7.873e-05	-39.9813	20	35286917	35286917	1668
LINC00853	6.75624e-07	39.6914	1	47173411	47173411	-5839
HORMAD2-AS1	6.8919e-05	49.2883	22	30078227	30078227	2004
SCAT8	0.00579362	-39.4771	6	63805726	63805726	-1110
RFNG	1.81318e-08	47.7193	17	82047586	82047586	3849
AQP12A	0.00455943	33.6522	2	240691607	240691607	-244
IDI1	0.00316007	33.0392	10	1043695	1043695	5189
AKR7L	2.05383e-07	-56.6667	1	19281198	19281198	-7005
VSX1	0.00712355	31.1688	20	25073949	25073949	8183
XXYLT1	3.38762e-05	40.2465	3	195242623	195242623	5298
DNAH14	0.00136781	36.8666	1	224920904	224920904	-8750
RIF1	0.00522257	-31.8523	2	151419619	151419619	9531
PITRM1-AS1	0.00093268	30.9315	10	3142543	3142543	873
CHIA	7.70603e-05	40.2439	1	111311497	111311497	1022
TNS1	0.00810944	-33.46	2	217929259	217929259	-9051
PCYT1A	9.86185e-05	-36.7623	3	196293518	196293518	-5793
ORM2	0.00722309	32.7957	9	114328812	114328812	-1057
EMP1	1.85098e-06	57.1835	12	13190900	13190900	-5823
LINC01343	0.00778698	-32.2222	1	38206024	38206024	8744
LINC02522	0.00217561	-41.5385	6	10481689	10481689	-3188
KANSL3	0.000371594	34.7619	2	96637089	96637089	1224
PHC2	0.00179144	-31.9149	1	33374922	33374922	672
FARP1-AS1	2.12013e-05	-50.1401	13	98431681	98431681	4160
MGAT3-AS1	0.00923861	31.2554	22	39476701	39476701	122
PLCL2	9.91005e-06	-48.8889	3	16932269	16932269	-821
LINC02158	0.00147552	34.3434	3	42769748	42769748	-864
C2orf74	7.56288e-14	-78.9474	2	61166754	61166754	4262
AKIRIN1	0.00581795	-34.7826	1	38981543	38981543	-9733
TMEM125	7.9618e-09	-52.3366	1	43274968	43274968	4945
PET117	0.00117027	-30.7423	20	18129527	18129527	-8336
SRGAP3-AS3	1.92005e-05	-38.3895	3	9210401	9210401	-6494
GNAT1	0.00017641	-41.5984	3	50193573	50193573	1905
PERM1	0.00132577	30.9859	1	974300	974300	6730
CYP4F26P	0.000313656	-34.7643	9	33580740	33580740	47
BACE2-IT1	0.00860493	32.2259	21	41179437	41179437	-660
CLTA	0.00157982	-31.2144	9	36188488	36188488	-2368
RNF123	1.65196e-10	74.5576	3	49714939	49714939	2111
MYCNUT	0.00743418	33.6598	2	15922291	15922291	1894
LINC01700	0.00126336	34.6403	21	38967807	38967807	9968
BOK-AS1	0.0018999	41.3845	2	241561247	241561247	-2271
ANKRD63	2.73097e-12	45.3706	15	40272853	40272853	9734
DENND4C	0.000380294	37.1953	9	19221579	19221579	-8856
STK24-AS1	1.04106e-05	43.5479	13	98584028	98584028	6786
ST7-AS2	0.00112126	37.1683	7	117149879	117149879	-4320
LINC01732	0.0015013	32.9588	1	181169490	181169490	-4994
ARHGEF7-AS1	0.000220026	-33.1349	13	111138337	111138337	6397
UBE2J1	0.00330777	35.3625	6	89345934	89345934	6789
SLC22A5	0.000146895	56.7227	5	132371688	132371688	1717
GRID2IP	1.37067e-05	-37.9748	7	6522632	6522632	8555
SCN4A	2.24875e-05	52.9042	17	63969381	63969381	3538
ELN-AS1	0.00694705	35.2117	7	74065713	74065713	-3430
GNB3	0.000587154	43.571	12	6841009	6841009	37
LUARIS	0.000515707	33.3333	7	43521735	43521735	808
MET	1.42138e-05	-47.4446	7	116695958	116695958	-3127
ZNF852	1.77806e-09	-49.5324	3	44517663	44517663	-7028
ZNF175	0.00499075	36.3934	19	51580254	51580254	6928
LINC01006	1.25505e-06	30.596	7	156439292	156439292	6297
NEIL2	7.40748e-08	51.3497	8	11768102	11768102	-1537
LINC01865	6.1742e-05	46.2916	2	323400	323400	5349
AJM1	1.29158e-05	-30.6115	9	136838419	136838419	-5996
CASTOR3	6.17537e-06	-34.5421	7	100275774	100275774	-3543
NPSR1-AS1	0.00294559	-33.8673	7	34839453	34839453	-5126
ADAM28	1.59229e-11	56.0566	8	24302546	24302546	8437
HLA-DQB2	8.93235e-05	-34.6939	6	32767052	32767052	-3521
IGHD4-23	1.50572e-11	-52.3069	14	105884837	105884837	52
GPR1	0.000155919	-38.0708	2	206216488	206216488	1416
C6orf222	6.5636e-05	-30.8442	6	36328845	36328845	8044
PRMT3	1.78017e-06	49.7954	11	20378765	20378765	-8951
LINC00570	0.00188863	39.7055	2	11399167	11399167	167
NIPA1	0.00113287	41.7367	15	22775759	22775759	2698
SMAD9-IT1	4.44285e-05	34.8956	13	36859584	36859584	-9539
IGHV4-31	0.00451409	30.496	14	106348685	106348685	1108
LINC01429	0.00388232	39.2788	20	51866078	51866078	-3167
HRH1	1.63939e-07	61.4853	3	11143399	11143399	6308
MAP4K3-DT	1.07916e-09	48.5412	2	39514787	39514787	643
SAMD3	0.00883507	41.3194	6	130230138	130230138	-7188
POR	0.00394236	32.205	7	75979988	75979988	-1923
MYO16-AS1	0.00732773	-44.1558	13	109194076	109194076	7408
SLC39A12-AS1	0.000466698	-39.4475	10	18017497	18017497	-6936
NPAS1	0.000130575	-32.3077	19	47039982	47039982	4655
LMCD1-AS1	0.00103433	38.7449	3	8618457	8618457	-6534
RPL38	7.00322e-11	50.2705	17	74202235	74202235	-1347
OGDH	0.0066317	-36.8056	7	44601759	44601759	-4813
LRRC8B	0.00095918	37.6623	1	89560129	89560129	-8112
LINC01010	0.000138702	-35.2722	6	134459507	134459507	-5470
LINC02519	5.67458e-07	47.2605	6	169386815	169386815	1571
AGAP1-IT1	0.00124017	36.3129	2	235509660	235509660	3911
HTR3E	1.76202e-15	57.7465	3	184100627	184100627	256
PRMT7	3.00867e-13	74.5098	16	68313849	68313849	-2047
RPS9	0.00121779	39.8148	19	54209281	54209281	8123
UBE2Q1-AS1	0.00712355	34.3987	1	154551806	154551806	-1803
FBLIM1	1.8334e-08	44.957	1	15763742	15763742	-757
LINC01526	4.81525e-05	-40.2037	6	81814491	81814491	-335
LINC01320	3.34578e-05	-45.614	2	33715850	33715850	8944
C16orf91	0.0022443	-33.631	16	1422294	1422294	-1548
LINC00380	0.000432341	36.4286	13	91089328	91089328	266
DCC	0.00132935	34.0125	18	52349161	52349161	8966
CDH23	0.00959894	30.4531	10	71447390	71447390	7560
LINC02630	0.00908109	38.1728	10	35902954	35902954	-3992
LINC01679	7.19058e-05	36.4113	21	43359202	43359202	3148
TONSL-AS1	0.00105498	36.5457	8	144439289	144439289	1616
ARPC1B	4.08249e-09	-47.8105	7	99371137	99371137	-3112
LINC01634	0.000403582	38.8481	22	18029558	18029558	175
LAMP5-AS1	0.000531369	31.7944	20	9520570	9520570	-5573
HAUS3	0.00713359	38.167	4	2244588	2244588	-2425
CROCC2	1.02401e-07	-43.038	2	240905980	240905980	-350
NECAP2	2.87861e-05	46.4879	1	16446146	16446146	5412
LINC02640	1.92749e-08	-46.6208	10	68248271	68248271	-5893
RAMACL	3.27538e-05	38.4259	6	166588510	166588510	-917
CSAD	0.00464168	37.1534	12	53181872	53181872	-964
SP140L	2.87863e-09	-57.7465	2	230323804	230323804	-3380
DHX30	1.52546e-07	-38.1866	3	47801119	47801119	-2019
KCNQ5-IT1	0.00109517	-35.1245	6	72627457	72627457	-3038
COQ5	0.00401942	37.1429	12	120531433	120531433	-2273
CPA4	0.00188492	-40.2628	7	130292282	130292282	-852
FOXD2-AS1	0.000153669	-37.5092	1	47430597	47430597	4045
LMNTD1	2.00779e-06	42.5532	12	25646691	25646691	1864
CCDC124	0.00324501	38.8889	19	17928071	17928071	-4944
C12orf43	3.10861e-11	-51.4952	12	121002928	121002928	9521
FAM41C	0.000754628	37.4191	1	878036	878036	-1134
PARD3-AS1	0.00581795	-32.4857	10	34820248	34820248	4483
COL18A1-AS2	0.000322465	50.3061	21	45412430	45412430	-2366
OGFRP1	3.81525e-06	49.322	22	42274105	42274105	4339
LLPH	0.00259723	-32.5634	12	66122669	66122669	8034
RAET1E-AS1	0.000902956	37.1839	6	149888237	149888237	-1866
DDR2	1.02077e-07	40.1888	1	162628354	162628354	-3019
PIK3R5	0.001955	-37.3333	17	8960664	8960664	5049
MPP4	0.000139025	-43.2749	2	201686694	201686694	7364
CCDC173	2.37551e-16	-74.3415	2	169686103	169686103	8303
CALM1	3.0875e-10	60	14	90392470	90392470	-4559
FAM107A	2.8957e-08	56.4768	3	58595917	58595917	-8805
NCBP2-AS1	2.78003e-05	-46.9128	3	196933949	196933949	-5928
SPATC1	0.00079108	36.5195	8	144018264	144018264	5840
LEMD1-AS1	0.00106002	38.717	1	205379147	205379147	5897
CCDC155	0.00951602	33.2243	19	49398100	49398100	9853
LINC02641	0.00837295	33.4423	10	123356203	123356203	-247
MKRN2	0.000314545	37.5	3	12558342	12558342	1254
CLCN7	8.14484e-08	47.5181	16	1477271	1477271	-2188
TINCR	4.21167e-05	-45.0717	19	5571262	5571262	-3229
WBP1L	0.00175704	32.3413	10	102746346	102746346	2400
CRTAP	9.72854e-06	45.2149	3	33121269	33121269	7217
ADAP1	8.44951e-05	39.7321	7	931469	931469	-4254
FAM160A2	0.00133563	37.9255	11	6231315	6231315	3302
ZNF331	0.000172626	-31.5789	19	53536890	53536890	569
LINC01432	5.20581e-12	52.2157	20	22059784	22059784	5712
AMBN	6.62442e-05	-40.9341	4	70601197	70601197	8904
LINC02624	1.07356e-10	-43.75	10	106143118	106143118	2856
CHID1	2.59219e-10	-39.1026	11	920193	920193	-5136
LINC01344	0.00826118	33.5459	1	182315342	182315342	-1282
DLG5-AS1	0.00203615	30.4797	10	77933678	77933678	6308
LINC01160	0.000362468	34.1048	1	111598483	111598483	9836
ADGRG3	0.00415074	35.3827	16	57668980	57668980	674
LYPD6B	0.000447425	44.4145	2	149114666	149114666	-3530
HIPK1-AS1	8.05989e-07	-62.1884	1	113920039	113920039	9220
LINC01639	0.000115244	34.2161	22	43391224	43391224	-9107
NREP	2.99939e-08	-50.0202	5	111991576	111991576	5889
DNM3-IT1	7.76753e-05	38.7195	1	171857553	171857553	-6634
CCN1	0.000363156	-37.2863	1	85586268	85586268	5509
ASB15	0.000475347	40.6224	7	123595104	123595104	-6717
SLC25A1	0.0014022	34.5891	22	19176064	19176064	2458
PPIA	0.00450295	41.6204	7	44793466	44793466	-3214
LINC01548	0.00312186	-31.1475	21	33175776	33175776	-5128
TM4SF19-AS1	0.00101883	-49.7155	3	196321540	196321540	3192
BMERB1	3.7253e-05	48.1481	16	15499434	15499434	-2832
SBSN	0.00565093	-37.16	19	35525397	35525397	2915
LYAR	1.07717e-21	-88.4153	4	4281948	4281948	8074
PLA2G4B	0.00605836	36.954	15	41833622	41833622	-4153
VIPR1-AS1	4.83137e-10	50.8153	3	42537016	42537016	-3786
TSTD3	1.26577e-06	-55.1555	6	99518341	99518341	-2352
PHKG1	1.65493e-05	40.8127	7	56091046	56091046	1951
LINC01647	4.94088e-08	46.1298	1	11610672	11610672	1206
LTK	0.00352082	32.559	15	41518201	41518201	-4315
VOPP1	0.00506927	30.0966	7	55517653	55517653	-1577
LINC01774	0.00174596	-31.3885	1	208975645	208975645	3193
TRAPPC12-AS1	0.00181399	33.2573	2	3483743	3483743	-1335
LINC01293	0.000209152	-31.3538	2	74944651	74944651	4395
PIWIL2	1.49826e-05	-44.6012	8	22276231	22276231	666
SLC6A11	5.40496e-10	63.9344	3	10811142	10811142	-5059
LINC01519	0.000895034	38.2874	10	85197387	85197387	572
IL17RE	0.000146448	-35.7499	3	9908953	9908953	6107
LINC01814	5.32408e-07	-45.4094	2	8581385	8581385	2408
IGHV3-64	0.000420757	-33.3525	14	106655635	106655635	2624
ETV3L	0.000262814	31.9878	1	157090648	157090648	9161
USP41	1.21822e-07	-49.7669	22	20383612	20383612	7147
KLHL24	0.00697379	34.958	3	183633532	183633532	-2091
PGAM5	2.40431e-07	-46.5945	12	132716159	132716159	1408
RRBP1	0.00245464	-44.152	20	17675566	17675566	6495
ANKRD2	5.49068e-05	43.8095	10	97577814	97577814	5037
NCAPH	0.00568625	-37.5201	2	96339102	96339102	3286
LINC00332	4.56272e-06	39.5062	13	40172864	40172864	361
GRIK1-AS1	0.000923202	-31.25	21	29747689	29747689	-486
PPP2R2D	0.00617096	34.3758	10	131906217	131906217	5211
PAK6	3.13196e-09	-52.889	15	40238574	40238574	-517
CARNMT1-AS1	4.18878e-07	-47.6066	9	74960601	74960601	7635
LINC01968	0.00144263	34.2589	3	194775602	194775602	6798
TAMM41	5.49831e-11	-39.7436	3	11843666	11843666	3107
GLRA1	0.000171709	37.2093	5	151918655	151918655	6182
TMEM232	0.00257025	35.0343	5	110726917	110726917	-247
LINC01722	3.87822e-16	-65.8271	20	12951885	12951885	635
LINC00974	0.00104717	-39.881	17	41554308	41554308	188
LINC00601	0.000245916	34.9651	10	126418856	126418856	3024
LINC01357	1.90788e-07	-40.3569	1	112847067	112847067	-2961
LINC01657	0.000793386	-40.2638	1	175867644	175867644	-9699
SATB2	0.0021061	35.8819	2	199476918	199476918	-5653
IGFBP1	0.0002466	34.4841	7	45880776	45880776	-7584
ANKRD60	4.37409e-13	66.7615	20	58220977	58220977	7677
CYMP-AS1	0.00189358	-31.2092	1	110487974	110487974	2285
SERPINB2	0.00404906	35.2063	18	63880082	63880082	-7623
LINC02596	0.000157787	40.127	1	21587869	21587869	1399
LINC00489	0.00643618	31.191	20	37632422	37632422	-9304
LINC02628	0.00633404	33.763	10	33594479	33594479	5562
LINC01772	0.00141403	-40.5749	1	16461519	16461519	573
LINC02530	0.00272801	32.9236	6	12585811	12585811	-408
TMPRSS2	0.00581435	33.9583	21	41514823	41514823	-6666
RNU7-176P	3.1196e-05	-44.7384	2	10818132	10818132	-2587
RNU7-197P	0.00189299	34.3254	4	148981730	148981730	9904
RNU1-131P	0.00297685	31.0103	20	17208938	17208938	-122
RNU6-300P	0.00857614	34.3137	6	151202712	151202712	1373
RNU7-74P	0.00541354	37.4605	4	40377672	40377672	-160
RNU2-11P	0.000371559	-34.2424	3	195923248	195923248	5528
RNU7-185P	0.000107608	-49.8901	9	8797472	8797472	339
RNU7-54P	0.000454831	37.0265	7	128438497	128438497	5014
RNU7-170P	0.00366484	-32.4762	12	121909693	121909693	1592
RNU7-97P	0.00948564	35.4673	17	42439250	42439250	1010
RNU6-625P	3.39478e-05	-44.359	17	78059465	78059465	-7482
RNU7-66P	7.12422e-09	56.4935	6	66729980	66729980	-1077
RNU7-138P	3.49509e-05	-52.9762	2	10745972	10745972	1788
SNORD13P3	0.000368472	-43.6735	3	47240812	47240812	9815
RNU7-106P	0.000109766	39.2361	12	80070965	80070965	-2209
RNU7-93P	1.6728e-08	40.2778	14	36411725	36411725	6513
MIR1976	0.000385952	-37.7778	1	26564157	26564157	9617
RNU7-80P	0.000761447	34.6293	1	67773172	67773172	-520
ZNF181	0.00102127	32.437	19	34743429	34743429	8856
RN7SL854P	3.65386e-06	-36.665	1	65752483	65752483	8870
RN7SL587P	3.25021e-10	54.386	14	77556050	77556050	-8205
CDS2	0.00168244	-34.5532	20	5130129	5130129	3123
LBX2	0.00204637	35.3463	2	74503959	74503959	-644
KLHDC8A	0.00777195	31.1111	1	205350098	205350098	6481
RN7SL72P	0.00108098	39.6635	7	148439322	148439322	1015
RN7SL26P	0.00678341	-34.7403	6	33533075	33533075	-7619
RN7SL666P	0.00477711	-30.824	20	43231083	43231083	8879
PPP2R5D	0.00025741	35.1822	6	42986690	42986690	2040
ABRACL	0.000336666	-35.0086	6	139033344	139033344	4504
GLYCTK	0.00352708	-33.212	3	52286212	52286212	-877
TMEM176A	2.48176e-05	-44.0975	7	150801820	150801820	288
HTD2	2.81557e-09	-42.2222	3	58315609	58315609	9091
SLC4A2	2.92303e-07	36.9372	7	151068385	151068385	5753
RN7SL173P	0.00214604	33.9948	6	158431858	158431858	-5939
CYP2C9	0.00133015	-34.4895	10	94935826	94935826	-2832
RN7SL372P	0.000113979	47.7778	1	153713713	153713713	9627
RN7SL517P	1.61234e-08	43.8792	3	43321712	43321712	6763
IL12A-AS1	0.00730691	-36.6162	3	160008465	160008465	7397
C3orf79	0.00490341	39.1686	3	153422629	153422629	-9227
PRAP1	0.000108319	41.7462	10	133344667	133344667	-2701
RN7SL674P	4.72962e-05	-36.1229	2	11590268	11590268	5497
GMCL2	0.00407856	36.3985	5	178185981	178185981	1452
CAMKV	8.86717e-06	-33.1203	3	49874016	49874016	-4086
BBOF1	2.31152e-05	-35.878	14	74024361	74024361	4915
TOR2A	0.000924258	30.3922	9	127736037	127736037	-744
RN7SL43P	0.000489728	37.3298	7	66972739	66972739	-7381
C1orf109	2.28566e-09	46.131	1	37686837	37686837	3668
RN7SL251P	4.90309e-12	-51.5625	2	85447486	85447486	4993
RN7SL541P	5.19515e-05	44.6609	5	134517329	134517329	-481
RN7SL55P	0.00258124	43.9474	4	109448591	109448591	2478
DUSP13	1.60504e-15	-48.2609	10	75095653	75095653	2232
RN7SL334P	3.99908e-05	-42.5926	6	25027838	25027838	3450
RN7SL310P	2.29036e-06	-37.2836	18	50214567	50214567	-7290
KCNAB1-AS1	9.57842e-05	34.6551	3	156446300	156446300	606
RN7SL263P	1.36796e-08	-47.0486	22	23268690	23268690	-6620
RN7SL554P	0.000537367	-44.7458	6	6938057	6938057	841
RN7SL160P	3.11963e-06	-40.6619	2	70959251	70959251	-6333
EFCAB10	0.00960526	31.9306	7	105588560	105588560	2961
LINC00877	0.000915157	-39.7273	3	72242073	72242073	-6566
BTN2A2	0.00156866	-36.3937	6	26376799	26376799	-6297
RN7SL526P	2.26345e-15	56.2993	19	58077482	58077482	7514
BPNT1	3.90185e-10	53.9149	1	220091878	220091878	-1417
NVL	1.14565e-05	-32.2034	1	224327164	224327164	2958
RN7SL390P	0.000221561	-30.2581	12	54253212	54253212	2699
LINC01100	0.0011176	-34.4429	3	160023914	160023914	7892
TLR4	0.000330234	-37.7299	9	117702391	117702391	-1784
CENPM	0.000789678	33.6003	22	41941197	41941197	-979
RHEB	1.63738e-07	-51.6009	7	151509553	151509553	9631
COMMD2	0.00148899	-30.8994	3	149747662	149747662	4828
PRICKLE2-AS3	0.000285324	-32.5487	3	64182207	64182207	-5337
TXNDC5	0.00321541	-31.5385	6	7903395	7903395	6683
CENPO	6.13749e-09	56.4648	2	24791894	24791894	-1251
RN7SL860P	0.000180141	-36.9408	19	22601266	22601266	-219
TMCO3	2.12983e-05	40.7895	13	113494866	113494866	3772
ZBTB20	9.15971e-07	-53.3183	3	114392330	114392330	-8690
MPZL1	4.03063e-06	46.3329	1	167732051	167732051	9901
CFLAR-AS1	4.16113e-09	-46.0224	2	201147854	201147854	-3659
FMNL2	0.00449147	-32.9118	2	152623385	152623385	3809
RN7SL174P	0.00387421	-37.9274	5	119309624	119309624	-2994
RN7SL583P	0.00838029	33.3234	1	88485826	88485826	-7713
RN7SL836P	0.00236756	-35.4839	19	45651184	45651184	-326
RN7SL60P	0.00433899	38.1773	13	98676124	98676124	4146
ADCK2	0.0069738	31.746	7	140677228	140677228	4077
RN7SL177P	5.87928e-05	-40.7895	5	153762562	153762562	7182
IQCJ-SCHIP1	3.65491e-06	-37.5824	3	159066324	159066324	-2940
ADCY10	0.00815095	-36.5566	1	167912301	167912301	1789
[truncated: 1,131 more rows]

## Sheet: CVID_IEL vs Control
hgnc_symbol	qvalue	meth.diff	chr	start	end	dist.to.feature
UPP2	0.00228035	30.3488	2	158095715	158095715	-6155
PRSS21	0.00034486	-36.1582	16	2821553	2821553	4318
CPA1	3.51128e-06	-41.1142	7	130377308	130377308	-3186
RANBP9	0.00371394	-30.8642	6	13715714	13715714	-3880
GPRC5A	1.78053e-06	48.0698	12	12888135	12888135	-2647
SLC7A9	0.00384184	37.6493	19	32870325	32870325	-559
MRI1	3.9512e-09	43.3561	19	13761425	13761425	-3097
	0.00186482	31.0245	14	88386514	88386514	697
TNFRSF17	8.28361e-11	44.7317	16	11958625	11958625	-6585
MRPS10	0.00536881	34.3333	6	42224106	42224106	-6246
GRN	2.6379e-19	-65.5229	17	44342374	44342374	-2928
VAMP3	0.00252079	31.9938	1	7764780	7764780	-6516
NFE2L3	0.000109727	40.7763	7	26154493	26154493	2297
CREB3L3	0.00232549	31.2553	19	4153165	4153165	-466
CA11	6.06985e-08	53.8394	19	48642256	48642256	3932
GSC2	1.60509e-11	48.2348	22	19147666	19147666	2618
CIC	0.00541165	31.2121	19	42278440	42278440	-5580
PYGM	0.000569472	33.4454	11	64762735	64762735	-2762
PRLH	0.00167742	-33.4428	2	237575578	237575578	9006
EPHA8	4.35776e-06	34.0336	1	22560595	22560595	-2894
SPP2	0.00162293	-35.0588	2	234054263	234054263	3563
REXO1	0.00622883	33.1279	19	1850166	1850166	-1684
KEAP1	0.00028889	-33.0999	19	10508625	10508625	-5270
ISOC1	0.00748228	35.4518	5	129093819	129093819	-930
CEACAM21	0.00730863	39.1941	19	41584481	41584481	8248
IMPG2	0.00350388	-41.1233	3	101324643	101324643	-4069
PLOD1	0.00852755	30.8259	1	11941624	11941624	6909
TDRD3	4.07829e-05	-45.0844	13	60394606	60394606	-1851
DIMT1	0.00511627	34.5765	5	62404908	62404908	-1004
DNMT3B	7.08489e-05	46.6667	20	32779272	32779272	-580
OTUB2	0.00394285	31.7986	14	94026029	94026029	-311
TFAP4	0.00461417	33.2755	16	4265214	4265214	7810
SPG21	4.02853e-17	65.749	15	64992686	64992686	-2773
CCDC80	0.00234679	30.5882	3	112637130	112637130	4140
SIRT1	4.95584e-06	46.6698	10	67882196	67882196	-2460
MIF	0.000953268	36.1985	22	23891810	23891810	-2573
SF3A1	5.98811e-10	47.4359	22	30360917	30360917	-4024
MORC2	0.00609257	31.8176	22	30963585	30963585	4617
SLC25A1	7.35384e-14	36.1614	22	19180288	19180288	-1553
PLA2G3	1.08893e-05	39.0158	22	31136974	31136974	3535
CBY1	4.58865e-06	52.0058	22	38659043	38659043	2390
RTCB	3.77276e-05	34.5189	22	32408024	32408024	4224
JOSD1	1.22206e-12	61.8415	22	38696519	38696519	4149
GTPBP1	8.22738e-07	44.658	22	38704122	38704122	-1822
C22orf31	0.000143185	-34.2236	22	29064014	29064014	-2171
CABP7	0.00120787	-30.7954	22	29728380	29728380	8379
TAB1	5.74453e-07	-48.7327	22	39394185	39394185	-5595
PVALB	2.43338e-05	-30.1309	22	36821128	36821128	-1650
RIPK3	0.000469662	-35.4154	14	24341692	24341692	-1702
PABPC1L	2.51675e-15	74.0702	20	44919777	44919777	9635
OXT	2.55282e-05	39.9643	20	3067925	3067925	-3695
LBP	0.00462706	30	20	38351063	38351063	4583
PRSS54	0.0019372	-30.8007	16	58302480	58302480	-7434
CTSH	0.000580181	-36.4035	15	78953122	78953122	-8032
EMC2	1.9477e-10	46.9027	8	108436010	108436010	-7614
CCN4	0.000108064	-30.6869	8	133200409	133200409	9274
GSR	4.14537e-11	44.3548	8	30730007	30730007	-2162
MAN2B1	1.06212e-05	-34.9783	19	12661276	12661276	5459
PEX11G	0.00396389	31.0036	19	7484500	7484500	4536
KCNN1	0.00115049	39.134	19	17944546	17944546	-6747
COMP	0.00124322	31.6964	19	18782767	18782767	8539
WNT16	0.00040776	-34.1667	7	121327592	121327592	-1408
STX1A	0.000159138	35.0108	7	73723142	73723142	-3474
COA1	0.00272119	-32.0724	7	43735099	43735099	-5559
BCL7B	0.00116755	34.3863	7	73561372	73561372	-3683
AK1	4.09731e-06	-42.9545	9	127873658	127873658	-115
PLGRKT	7.06925e-05	-46.0423	9	5432757	5432757	5169
PITRM1	4.18342e-07	-34.1483	10	3168003	3168003	4780
STN1	0.00363145	34.3874	10	103926882	103926882	-8699
P2RX1	8.84443e-06	45.5128	17	3912626	3912626	3840
LRRC59	9.09154e-09	-39.9368	17	50399474	50399474	-1952
APOC3	0.000426398	30.1546	11	116826628	116826628	-3279
SCGB2A2	0.000145025	-46.2243	11	62273366	62273366	3210
CD69	0.000423012	-40	12	9760799	9760799	103
CLEC2B	2.26582e-15	50.622	12	9872801	9872801	-2666
DAO	0.00036418	-30.6182	12	108882437	108882437	2347
CREBL2	0.00437106	35.034	12	12607398	12607398	-4478
IFNG	5.1843e-06	34.2211	12	68150273	68150273	9468
GNB3	5.04756e-05	44.3182	12	6838515	6838515	-1696
IYD	6.14175e-05	-44.2059	6	150359429	150359429	-9463
ADTRP	0.00252393	33.6898	6	11770211	11770211	8593
ACOT13	1.0001e-07	-34.6642	6	24668194	24668194	1119
GUCA1B	0.00789247	35.1393	6	42196663	42196663	-1708
VEGFA	1.81298e-06	46.3229	6	43781493	43781493	9503
LY86	0.000156815	-35.1376	6	6589244	6589244	526
BRD8	0.00330815	31.4549	5	138169355	138169355	9276
RBP2	0.00262882	30.891	3	139476477	139476477	40
PFKFB4	0.000483603	31.7944	3	48555858	48555858	946
ECT2	3.68036e-05	34.8158	3	172747433	172747433	-3249
WDFY1	4.98129e-07	36.6247	2	223947728	223947728	-2394
NRBP1	1.86296e-08	45.8584	2	27424709	27424709	-3081
OPRD1	2.09129e-05	-35.9259	1	28815683	28815683	3515
SLC35D1	0.00225658	-38.7363	1	67049544	67049544	4605
VAMP4	0.00370592	32.7664	1	171733724	171733724	8342
SLC8A2	1.46405e-07	-37.4643	19	47476895	47476895	-5003
GDA	0.00225622	-31.58	9	72147483	72147483	-1868
RHOQ	0.00442071	31.9688	2	46541431	46541431	-1059
TMEM214	3.52891e-06	34.6014	2	27027882	27027882	-5083
MXI1	0.00151765	33.209	10	110219966	110219966	-6027
ELF1	2.67901e-07	-40.678	13	41025817	41025817	-6502
SERP1	1.03259e-05	-46.5586	3	150541479	150541479	5018
OPN4	0.00863623	31.6563	10	86653015	86653015	-1532
CCDC70	0.00651274	32.148	13	51855848	51855848	-6133
FAAH	2.82262e-07	54.424	1	46386390	46386390	-7927
INHA	1.28356e-05	-46.4646	2	219578607	219578607	6299
SLC12A5	4.04355e-09	45.2051	20	46035732	46035732	6552
HIST1H1D	2.3192e-10	49.9335	6	26236691	26236691	-1759
UNC5CL	0.00839027	31.4631	6	41039162	41039162	60
SH3TC1	0.00107416	30.8611	4	8198578	8198578	-712
KATNAL2	4.0394e-13	56.2287	18	46942545	46942545	-4279
MT2A	3.35716e-07	-49.5902	16	56604319	56604319	-4265
SLC35F5	0.000167954	31.2684	2	113762050	113762050	-5409
STRADA	0.000813537	-35.3632	17	63735294	63735294	6468
CDC25B	3.69953e-18	-58.308	20	3792266	3792266	-3569
FNTB	0.00425827	-35.7692	14	64990472	64990472	3579
NECAB3	4.80354e-05	36.0759	20	33672622	33672622	1787
FFAR2	0.00507173	31.4073	19	35449968	35449968	255
FFAR1	0.0031258	33.0196	19	35349151	35349151	-2401
KRT38	0.000238744	30.2326	17	41444793	41444793	-3873
NOP53	3.32554e-05	45.1602	19	47739905	47739905	-5641
FLRT1	1.01309e-05	-36.789	11	64093354	64093354	-9834
TRAP1	4.73518e-06	-38.9082	16	3721374	3721374	-3851
TAS2R4	0.00396528	-31.5789	7	141775416	141775416	-3026
IDUA	0.0006745	30.0244	4	986408	986408	-589
CDC42EP1	0.00216356	30.1299	22	37569035	37569035	8557
MCHR1	0.000208708	-35.3867	22	40669442	40669442	-9308
APOL2	2.345e-06	-49.7765	22	36246323	36246323	-6370
SERF2	0.000219389	-34.4018	15	43788377	43788377	-3465
COPB1	0.000897388	40.6561	11	14495473	14495473	4380
TPH1	3.58791e-07	-47.2787	11	18043563	18043563	-2239
USP6	0.00962614	30.1548	17	5129114	5129114	724
MKNK2	7.21981e-06	39.5889	19	2053795	2053795	-2552
DMXL2	0.000196999	30.5595	15	51626029	51626029	-3197
PBX4	0.00144405	-34.2146	19	19620152	19620152	-1466
ALOX12	2.57689e-08	56.0606	17	7000624	7000624	4577
MED17	7.9077e-05	-33.385	11	93783606	93783606	-676
KIAA0930	3.37413e-05	-35.9256	22	45216454	45216454	-3967
XPO7	0.000843683	-35.1952	8	21917802	21917802	-1860
SLC27A1	0.00182086	-35.7499	19	17475075	17475075	4553
MLLT1	2.75029e-05	46.4673	19	6285768	6285768	-5794
ACTN4	3.21742e-07	-50.4545	19	38645845	38645845	-1804
GDF15	0.00354091	30.5635	19	18382128	18382128	-4030
GATA5	3.6231e-06	-38.9659	20	62469924	62469924	6072
RBBP8NL	9.32701e-18	-65.4577	20	62421423	62421423	6117
SESN2	0.00103184	32.5085	1	28263134	28263134	3618
ZNF236	9.65642e-06	30.5936	18	76830120	76830120	5962
CCL25	0.00388546	35.7829	19	8047963	8047963	-4804
GINS2	0.00151292	30.678	16	85684024	85684024	4931
PDLIM4	2.66171e-09	-39.3131	5	132254564	132254564	-3132
FUS	0.000165224	36.0663	16	31174560	31174560	-5550
SNRPA1	0.00306486	34.6919	15	101288391	101288391	6858
NR0B2	0.000157148	35.4275	1	26915422	26915422	-1448
ACTR10	0.000743813	-36.9437	14	58207189	58207189	7042
RFX1	7.06313e-07	33.8153	19	13997376	13997376	8945
MRPL35	1.87129e-15	-58.8235	2	86198581	86198581	-774
TMEM128	3.54551e-08	31.0345	4	4240799	4240799	7414
ACY3	0.00131538	33.483	11	67659354	67659354	-8625
TESMIN	3.43996e-13	43.3085	11	68760131	68760131	-8612
XPO4	7.29601e-09	50.6173	13	20904252	20904252	-1443
MYBPH	8.18349e-05	-36.4449	1	203180945	203180945	-5120
STARD13	1.02443e-06	-39.997	13	33193609	33193609	-7531
SLC39A11	0.000134244	38.0778	17	73095003	73095003	-2311
CSNK1G2	9.64004e-05	37.4458	19	1932581	1932581	-8591
MACROD1	7.2934e-05	32.2511	11	64161102	64161102	5012
DYDC2	1.29764e-05	34.5342	10	80359305	80359305	2526
TMTC1	3.41872e-13	-36.0692	12	29793709	29793709	-8951
SYNJ2BP	2.08593e-05	35.9851	14	70418196	70418196	-1107
IRAK2	0.000930608	42.0455	3	10165887	10165887	970
SAA2	0.000463293	-36.8408	11	18248777	18248777	-135
RNF138	2.46437e-09	-53.6111	18	32100813	32100813	8125
DSC1	4.26474e-05	-44.5022	18	31155570	31155570	7287
ADAM19	1.07935e-05	38.6216	5	157577160	157577160	-1386
HRK	9.53263e-05	33.3333	12	116887161	116887161	-5721
OCM2	0.000587039	-42.3867	7	97981884	97981884	8313
DYSF	0.00398748	-32.4169	2	71454407	71454407	687
GNS	0.00285336	32.7781	12	64758612	64758612	795
NDRG4	0.0036146	32.9379	16	58461928	58461928	-1737
STX6	0.00699592	31.3427	1	181014119	181014119	8752
MRPL44	0.00671352	33.2856	2	223959732	223959732	2271
TTLL4	0.00014999	-42.7258	2	218745052	218745052	7480
EDAR	6.89911e-05	42.9032	2	108987391	108987391	1830
C2orf49	2.12822e-05	36.9624	2	105340990	105340990	3452
RCBTB1	8.64547e-07	45	13	49567225	49567225	99
MYO1G	2.20691e-05	35.3082	7	44974396	44974396	4620
ALPK3	5.95873e-08	47.971	15	84812263	84812263	-4417
TACO1	0.00790225	30.2932	17	63600162	63600162	-733
SKIL	0.000884225	30	3	170355253	170355253	-2462
HS6ST1	0.000219069	37.1429	2	128314786	128314786	4083
TOR1B	2.03098e-13	48.3045	9	129807274	129807274	4092
TMOD1	0.000858885	-33.8721	9	97508603	97508603	6939
DAB2IP	1.04661e-05	-34.5462	9	121567862	121567862	762
ORM1	0.000701598	-30.2533	9	114321739	114321739	-1317
CCN3	1.8881e-09	31.8788	8	119419265	119419265	2821
SIT1	6.87746e-06	35.0427	9	35648938	35648938	1994
RIPK1	1.1429e-14	-60.9882	6	3066768	3066768	-1726
PSORS1C2	8.94373e-09	-44.2437	6	31138865	31138865	202
MRPS18B	1.94413e-09	33.5663	6	30619836	30619836	1998
TLR2	0.00102238	35.0641	4	153694084	153694084	-7416
USP2	0.00227369	-31.1458	11	119377998	119377998	3693
COX17	0.00250497	38.3445	3	119686622	119686622	-9220
GUCY2C	0.00840961	31.6883	12	14692849	14692849	3751
LRP6	0.00268442	31.3008	12	12267964	12267964	-921
VWF	0.00072576	-34.2737	12	6117810	6117810	6866
LPCAT3	1.14979e-05	55.4545	12	7025498	7025498	-7023
HEXB	9.3458e-06	34.5766	5	74686331	74686331	1100
CASQ2	9.76289e-07	-31.2381	1	115760302	115760302	8480
SPECC1	0.000404019	-31.9714	17	20088679	20088679	1659
DPEP1	0.000322383	37.2142	16	89633072	89633072	2785
STX2	6.05692e-05	31.7778	12	130848598	130848598	-9333
NAA25	0.0036853	31.8803	12	112106774	112106774	2010
MESD	5.59947e-08	37.5094	15	80987365	80987365	2455
SLC30A4	2.07326e-15	55.8463	15	45516932	45516932	5824
PARP16	1.10081e-08	-39.2146	15	65290663	65290663	-3792
TUBGCP3	7.40893e-05	36.1111	13	112592323	112592323	-4171
SERPINA10	0.00286305	-32.8935	14	94295083	94295083	-1816
ATF1	0.000124259	33.8401	12	50773675	50773675	9576
TSPAN13	0.00287729	31.8116	7	16748566	16748566	-5189
MYOM2	0.00122426	35.873	8	2041864	2041864	-3182
WDR59	0.00063344	-38.7742	16	74985809	74985809	-687
RBFA	3.78265e-08	46.0976	18	80039707	80039707	5243
TRPA1	1.91919e-08	45.2745	8	72068985	72068985	6600
ARHGAP28	2.04966e-07	39.759	18	6783829	6783829	-4665
ZNF175	0.000627766	31.7777	19	51563390	51563390	-7893
MYH14	0.00978395	-36.6726	19	50267130	50267130	-1216
TELO2	0.00194246	-35.4487	16	1497219	1497219	3861
AXIN1	4.46212e-06	-40.555	16	355468	355468	-2746
ZNF423	0.00492143	34.5707	16	49814270	49814270	8469
FOXF1	0.00834887	35.6997	16	86513969	86513969	3444
NLRC5	1.19908e-06	-36.1617	16	56988574	56988574	-924
OGN	1.13207e-11	-54.6137	9	92394765	92394765	9795
GSDMD	0.00178208	34.9145	8	143561432	143561432	3088
CCM2L	4.03501e-05	33.6648	20	32017626	32017626	7178
ELL	7.20966e-07	-51.293	19	18524578	18524578	-2509
BPI	0.00235557	36.1356	20	38295151	38295151	-8999
YJU2	0.000202284	31.7204	19	4239245	4239245	-7835
PIAS4	0.00387674	34.1463	19	4016059	4016059	8325
CSE1L	0.000170837	47.8992	20	49051499	49051499	5189
ITGAE	0.00601147	-31.2646	17	3791675	3791675	9514
ARFGAP3	0.000287232	39.5022	22	42860936	42860936	-3664
MREG	0.000728107	-31.0606	2	216011266	216011266	2286
LIG1	0.000751831	-45.0676	19	48168884	48168884	1461
PAX8	0.00322586	-31.4702	2	113277809	113277809	1103
C9	0.00685987	30	5	39370724	39370724	-6230
NLRP2	3.66747e-11	57.6779	19	54975341	54975341	8937
KCNT1	0.00888861	-30.7904	9	135731072	135731072	-5445
TNFRSF8	0.00477895	32.7872	1	12053501	12053501	-9802
TAF12	0.00135612	31.21	1	28637533	28637533	5473
UPK2	5.17182e-08	-46.2116	11	118954285	118954285	-2013
GPC1	0.000265213	33.8985	2	240429539	240429539	-6124
EFHD1	0.0048578	35.3597	2	232631175	232631175	-2429
CAPZB	0.00836107	-30.5462	1	19492003	19492003	-6465
SRD5A3	2.52269e-06	-41.5584	4	55341941	55341941	-4301
NEIL3	0.00650912	33.4286	4	177316023	177316023	6151
CP	0.0083028	30.033	3	149214230	149214230	7600
PSMD3	2.97377e-08	39.8505	17	39985383	39985383	4578
KIF3C	3.60537e-06	31.8954	2	25976855	25976855	5643
TMEM40	1.01288e-06	33.9236	3	12770975	12770975	-1519
FGFRL1	7.91484e-14	-39.8413	4	1013136	1013136	687
ICAM1	6.99092e-05	-30.2063	19	10274000	10274000	2882
2011-09-01	2.61472e-05	38.006	4	76945678	76945678	-4025
UBA5	1.39661e-06	-33.259	3	132650289	132650289	-4157
WWC1	0.00786647	30.4965	5	168290669	168290669	-982
PTPN23	0.000121663	36.4897	3	47385303	47385303	4284
SLC25A13	6.39461e-05	-36.7119	7	96313413	96313413	8681
GTF2IRD1	0.000969188	38.2997	7	74444043	74444043	-9747
LZTS1	2.75371e-08	-39.7624	8	20257008	20257008	-1717
GTF2H1	0.000301167	30.1047	11	18323357	18323357	792
GMEB2	1.49793e-13	61.9565	20	63613416	63613416	6461
GID8	4.85395e-09	-47.195	20	62942383	62942383	4238
SLC2A4RG	1.70538e-10	-41.5113	20	63741603	63741603	1829
GLIPR1	0.000113442	34.6145	12	75479222	75479222	-1533
SLC15A4	0.000325265	36.2641	12	128819823	128819823	4136
SLC46A3	0.00391981	30.235	13	28711905	28711905	6937
METTL21C	8.12191e-13	67.4026	13	102690142	102690142	4363
PELI2	0.00445863	-32.1406	14	56128307	56128307	9898
ARMH4	0.00326956	33.7759	14	58144493	58144493	7721
HDC	0.00685163	-30.5345	15	50266885	50266885	-1160
HEXA	0.00351866	33.7968	15	72377397	72377397	-922
CRTC3	2.53714e-05	42.7102	15	90524249	90524249	-5674
NKD1	0.00327636	33.0409	16	50550239	50550239	1845
EPN3	1.46179e-09	53.9009	17	50526957	50526957	-5778
LAMA3	0.00893193	34.9249	18	23872556	23872556	-284
FN3KRP	1.05504e-19	-60.3728	17	82723664	82723664	6960
TRIM65	3.0472e-07	31.8947	17	75888535	75888535	8417
CIB3	7.62459e-05	-35.1409	19	16174978	16174978	-1454
LRRC56	2.41547e-05	43.3333	11	544827	544827	7302
NTN5	1.3999e-05	43.9637	19	48664973	48664973	8035
RNPEPL1	1.62327e-06	-38.9424	2	240575834	240575834	7352
GPR32	0.00482533	-31.4615	19	50766637	50766637	-3827
SPIB	8.69628e-05	40.2807	19	50424953	50424953	5997
IL22RA1	6.03674e-05	36.0234	1	24142184	24142184	957
PROK1	4.21799e-09	-41.6184	1	110452599	110452599	1452
HMCN1	6.0214e-06	-36.0471	1	185738081	185738081	3692
S100A11	0.00984027	31.1079	1	152043679	152043679	-6676
SETDB1	0.000617738	-35.3556	1	150925615	150925615	-724
EIF2D	0.000972064	32.757	1	206621251	206621251	-8787
CRNN	0.00604069	-31.3853	1	152410704	152410704	3560
ACP1	2.3367e-06	-45.9309	2	269679	269679	4734
WNT9A	2.18884e-06	32.6398	1	227950824	227950824	-2893
EPHX1	6.46665e-06	38.7439	1	225803462	225803462	-6633
REN	0.000397383	-30.877	1	204160293	204160293	6045
ABCA12	0.000251799	39.4376	2	215141225	215141225	-2600
LRTM1	0.00113061	34.2105	3	54931342	54931342	-3284
TRMT10A	0.000232039	39.0313	4	99562715	99562715	954
USP53	0.00690573	-30.9091	4	119221151	119221151	8517
OSMR	0.000127147	40.6979	5	38850786	38850786	4776
ADAMTS19	0.00109779	36.6643	5	129451829	129451829	-8469
LARS	0.000141509	-45.6542	5	146174985	146174985	7540
SPINK7	0.00211885	39.6753	5	148302555	148302555	-9868
HIST1H2BA	0.000191606	43.9549	6	25731555	25731555	4780
SLC18B1	0.00235258	-30.3977	6	132800210	132800210	-1574
SLC22A3	2.88058e-08	-45.5837	6	160350778	160350778	2402
ATP6V1B2	0.00049462	-33.5848	8	20191072	20191072	-6309
DOK2	5.16815e-05	34.6532	8	21906496	21906496	7195
ARMC1	5.10075e-08	-48.1124	8	65631742	65631742	2436
SCGB1A1	0.000255124	39.4382	11	62415535	62415535	-3498
TRIM6	0.0024631	-34.9986	11	5592774	5592774	-3335
SLC43A1	4.20034e-05	-32.3294	11	57516515	57516515	-814
LSM14B	2.94414e-10	-39.6784	20	62125498	62125498	3025
GPHA2	0.000387176	31.7525	11	64942698	64942698	-6806
THRB	6.50771e-05	-31.9267	3	24155781	24155781	9815
TMEM86A	0.000753225	-31.0308	11	18696345	18696345	-2434
WDR35	0.000173976	-39.7495	2	19985361	19985361	4762
CRYGC	0.00798355	-31.6167	2	208137769	208137769	-7942
OTX1	2.90953e-05	35.2941	2	63052962	63052962	2134
RAB3C	1.26787e-16	71.6667	5	58573540	58573540	-9535
LPCAT1	0.00127143	31.9375	5	1524457	1524457	-498
UBP1	6.90897e-06	-33.0588	3	33442858	33442858	-2349
HGD	9.75108e-08	38.764	3	120681286	120681286	954
CFDP1	5.21162e-06	41.6121	16	75424311	75424311	9193
CEBPG	0.000558731	30.9729	19	33368243	33368243	-5466
DDAH1	1.11496e-16	-62.3774	1	85457788	85457788	7372
ATP8B4	0.00153124	-35.822	15	50125323	50125323	-6102
MARVELD1	0.00804753	30.3922	10	97715277	97715277	1549
HSPA13	0.000676055	34.1737	21	14385662	14385662	-2517
BANP	1.89759e-11	-55.5253	16	87944351	87944351	-7081
FUT6	0.00152635	32.3321	19	5843366	5843366	-3650
BAG4	0.000489767	34.0776	8	38179452	38179452	2599
COX6A2	0.00641629	34.4192	16	31428837	31428837	-478
COQ5	3.95505e-08	46.4051	12	120522121	120522121	7038
DRC1	1.06234e-05	44.1953	2	26393033	26393033	-8887
RHPN1	3.7695e-10	39.9793	8	143370617	143370617	1743
EIF5B	0.00311912	32.0565	2	99339201	99339201	1814
SPATA2	1.3355e-05	-34.4897	20	49917922	49917922	-2394
NPC1L1	0.00114344	31.982	7	44538597	44538597	2719
PKD1L1	1.70485e-05	41.63	7	47950624	47950624	-2134
SEC16A	2.41438e-08	45.5326	9	136493394	136493394	-9636
TMEM141	0.000471589	31.3419	9	136785828	136785828	-5516
SNF8	7.98204e-17	51.4254	17	48940706	48940706	4105
AMFR	0.000157432	38.2697	16	56428087	56428087	-2543
PTGIR	0.00411166	32.99	19	46627704	46627704	-2616
TFF2	0.00720348	33.6082	21	42356781	42356781	-5788
UBASH3A	0.00365946	30.7882	21	42403179	42403179	-683
HSF2BP	3.53552e-06	42.2101	21	43655869	43655869	3620
AGPAT3	0.00864456	30.4319	21	43863331	43863331	-1892
SPATC1L	0.001202	31.2252	21	46181589	46181589	2871
LILRA4	0.00167435	37.7572	19	54340571	54340571	-1410
ZER1	0.00171977	32.2692	9	128772641	128772641	-715
ZBTB7B	1.01296e-05	39.975	1	155020899	155020899	6453
DBN1	0.000109264	-32.0346	5	177471744	177471744	1455
CELF5	3.0463e-12	66.9994	19	3221798	3221798	-2863
TUBA3FP	0.000835131	-37.1429	22	21012995	21012995	1298
TNFSF12	0.000524687	-35.5105	17	7546285	7546285	-2773
PTX4	1.61144e-07	-35.2582	16	1484213	1484213	4255
SPINDOC	6.25493e-06	44.7576	11	63819776	63819776	6322
KIAA1522	0.00043623	37.9352	1	32764841	32764841	-793
MAPKAPK2	9.24452e-08	58.7302	1	206679499	206679499	-5445
BMP10	0.000256234	38.476	2	68873602	68873602	-2206
ALPI	0.000167038	-33.4848	2	232450330	232450330	-5823
ATP1A1	2.76867e-05	39.2213	1	116366009	116366009	-7235
PROK2	0.00733283	-33.679	3	71778022	71778022	7127
PRKCI	0.000208647	36.3658	3	170220597	170220597	-1827
RETSAT	0.00266606	31.9308	2	85344778	85344778	9751
CPA3	0.00760013	30.6889	3	148868020	148868020	2726
CCR1	0.00884796	33.9791	3	46214217	46214217	-5905
RPN1	1.79006e-10	53.182	3	128653160	128653160	-2343
ZDHHC19	1.20777e-06	-39.8513	3	196209690	196209690	1711
OTOP1	0.00107363	31.529	4	4216942	4216942	9948
DAPP1	8.25642e-06	36.2838	4	99821330	99821330	4499
BDH2	0.00210207	31.8292	4	103098537	103098537	1298
APEH	1.70298e-05	35.5716	3	49664549	49664549	-9802
ANXA5	0.00151262	34.4132	4	121705914	121705914	-8935
DCLK2	0.000494327	34.3915	4	150076927	150076927	-1518
SLC45A2	2.41097e-13	-62.0066	5	33994210	33994210	-9518
F2RL2	0.000941222	37.7597	5	76621062	76621062	2342
TCERG1	1.33811e-06	46.7532	5	146446121	146446121	-1191
TMEM174	0.000824243	-34.758	5	73174827	73174827	1636
TLR3	0.000102291	33.8407	4	186065779	186065779	-3373
TBXT	5.2799e-05	-37.3384	6	166161854	166161854	6766
SLU7	4.11642e-06	-44.9653	5	160416017	160416017	3065
STEAP1	4.44839e-07	42.6011	7	90159196	90159196	4729
SYTL3	1.7356e-05	39.2796	6	158655733	158655733	-5586
SLC35G3	1.49612e-06	-40.3421	17	35204286	35204286	-9764
PCF11	5.49659e-06	-46.3006	11	83149111	83149111	-7877
AKR1E2	2.77787e-07	33.3333	10	4820900	4820900	-5307
METTL3	0.00062602	33.5614	14	21508616	21508616	2725
SHLD2	1.05455e-05	39.9049	10	87098927	87098927	3733
SERPINA4	0.000430516	33.0493	14	94561768	94561768	323
RAPSN	3.3564e-05	-39.0171	11	47444453	47444453	4684
PTER	0.000950522	37.6327	10	16482844	16482844	-1491
SPRED1	0.00104761	31.5185	15	38246623	38246623	-6213
ZFYVE19	1.04823e-18	-51.4792	15	40813459	40813459	5871
TBATA	7.51141e-09	40.5809	10	70778117	70778117	7285
CHODL	6.65738e-11	47.321	21	18237331	18237331	-7502
MYRFL	0.00271924	39.7516	12	69938930	69938930	2976
PPFIBP2	7.35898e-05	-30.6101	11	7521067	7521067	7070
ZNF143	6.13456e-05	41.6626	11	9467394	9467394	6373
CPLX4	0.00242821	31.0196	18	59326415	59326415	-7767
CENPV	0.00169686	33.2061	17	16345961	16345961	7509
ZNF592	3.53639e-06	48.9076	15	84774849	84774849	-7805
BMERB1	0.00247181	32.1429	16	15442223	15442223	7637
MESP1	0.00537269	-34.0741	15	89755072	89755072	-3763
GLYATL1	7.99261e-05	37.1149	11	58940273	58940273	-2976
AGFG2	0.000174825	-30.9999	7	100541495	100541495	2294
MS4A8	3.02171e-06	34.6521	11	60702645	60702645	3035
MAP1A	2.09874e-14	37.3686	15	43523801	43523801	6195
AKTIP	0.00222795	32.7238	16	53509015	53509015	-5772
BPIFC	4.70728e-07	45.2584	22	32448710	32448710	8677
TPX2	1.71676e-07	-58.8796	20	31744593	31744593	5305
TMEM92	1.52657e-09	40.9975	17	50261681	50261681	-9725
GPRC5B	0.00267027	40.8824	16	19882468	19882468	2381
NOD2	0.00266541	-30.6818	16	50702030	50702030	4893
SNX20	0.000122728	-31.7051	16	50681349	50681349	5
MED1	7.06315e-05	33.3333	17	39447386	39447386	3878
ZNF428	0.00291659	-33.0323	19	43626327	43626327	-6699
CA4	0.00660785	32.0859	17	60146438	60146438	-3535
MIDN	3.57751e-09	-53.6814	19	1246368	1246368	-2185
PCSK4	0.000837841	31.951	19	1488148	1488148	2261
MVD	0.00687544	34.4911	16	88657938	88657938	5154
PIEZO1	0.00401677	30.2845	16	88794009	88794009	-8790
AXL	7.83193e-08	55.8106	19	41209694	41209694	-9529
ANKRD33	0.00299673	-35.4433	12	51887236	51887236	-867
PSCA	1.33481e-06	-39.576	8	142684466	142684466	3973
CHAF1A	0.000154156	41.2399	19	4406162	4406162	3524
PLIN4	6.36913e-05	31.129	19	4515243	4515243	2462
RCOR2	0.000526925	35.0332	11	63923545	63923545	-6382
BIRC5	0.00152355	36.5944	17	78209036	78209036	-5150
KRT16	0.000432936	35.0714	17	41615618	41615618	-2852
SOST	7.41905e-09	-42.881	17	43752411	43752411	6381
FADD	3.05956e-05	-33.5539	11	70196824	70196824	-6339
PCSK9	7.50456e-09	44.2311	1	55034267	55034267	-5281
IRF2BP1	0.00198251	33.257	19	45891009	45891009	-4869
FAM151A	0.000315806	37.5281	1	54614802	54614802	8724
ELOVL6	3.64003e-05	36.5079	4	110207941	110207941	-9266
ING2	0.00137266	30.8692	4	183510015	183510015	4959
TMEM42	1.68567e-05	36.7288	3	44866718	44866718	4808
CKAP2L	0.000502063	30.795	2	112763825	112763825	785
MTCH2	0.000847268	30.9615	11	47639786	47639786	2774
OR6Y1	4.97891e-09	53.3946	1	158547352	158547352	754
ACOX2	0.000583252	31.0736	3	58531741	58531741	5450
ZCCHC4	4.0089e-05	-33.4218	4	25306866	25306866	-5908
IL16	0.00485096	30.2381	15	81223780	81223780	-1620
COL22A1	0.00173324	39.1007	8	138920386	138920386	-6346
POP7	0.00058749	37.433	7	100712742	100712742	6623
TMED10	0.0013183	36.217	14	75172867	75172867	3746
ZNF3	0.00539722	35.0136	7	100077407	100077407	1761
GPRIN1	3.80342e-05	33.0842	5	176600641	176600641	9516
MUCL3	0.000199758	-37.3593	6	30944636	30944636	3638
SLC6A19	4.30997e-09	38.3257	5	1203465	1203465	1872
ECEL1	0.000997528	32.265	2	232494057	232494057	-6224
CTNND2	0.00357046	-30.7065	5	11902145	11902145	2302
CST5	0.00319873	-30.7882	20	23889109	23889109	-9362
LINC02449	2.64789e-06	31.9475	12	8234947	8234947	-468
OR1L8	4.29518e-06	49.02	9	122564149	122564149	4411
GUSB	9.5038e-06	36.3985	7	65991734	65991734	-9522
GAP43	0.000157121	37.8642	3	115613828	115613828	-9496
NECAB2	0.00901878	-37.6984	16	83969249	83969249	619
UGT2B7	0.00199877	32.1376	4	69088669	69088669	-7805
PWWP2B	1.00777e-06	-42.4781	10	132402509	132402509	5311
TMPRSS11E	0.00841942	-34.0659	4	68443546	68443546	-3917
PTAFR	8.797e-08	37.9543	1	28192855	28192855	1019
SEMA4C	0.000223307	30.4284	2	96864770	96864770	5311
DTYMK	0.00299531	32.3593	2	241685781	241685781	1035
MBOAT2	0.000756498	33.7662	2	8997169	8997169	6516
TXNDC2	4.34173e-14	41.3881	18	9895045	9895045	9071
FOXI1	0.000445805	37.7488	5	170100889	170100889	-5008
ZNF608	0.000850314	39.1787	5	124745373	124745373	53
STX8	1.77236e-08	-47.2534	17	9569921	9569921	5900
ETV5	0.00447701	-32.069	3	186111323	186111323	-2235
ATP6V1E2	9.08793e-10	48.7216	2	46519535	46519535	423
ZNF778	1.89071e-06	-32.8333	16	89219563	89219563	-1513
FEM1B	0.00218309	30.4967	15	68274419	68274419	-3326
KLF13	9.53594e-05	-36.6197	15	31317910	31317910	-8925
FAM90A1	2.95427e-05	31.2828	12	8227567	8227567	35
ADAT1	4.87039e-05	-32.439	16	75619248	75619248	4053
DDX23	7.94788e-15	45.6744	12	48844240	48844240	7924
CHST1	5.97705e-07	38.2224	11	45669018	45669018	-3397
SEC16B	8.34974e-06	34.5132	1	177961142	177961142	8774
MS4A10	0.000182497	-34.0705	11	60777031	60777031	-8302
LEP	0.000393417	-30.7212	7	128251033	128251033	9757
RUNX3	0.00190774	31.9318	1	24936660	24936660	-6784
CYP2W1	0.00149046	30.1538	7	982462	982462	-719
OR10H5	0.00215852	-30.5059	19	15797073	15797073	3124
CTBP2	8.70228e-06	-38.3152	10	125025597	125025597	2475
MRGPRD	0.00406291	34.378	11	68983568	68983568	-2583
CRTAC1	3.25136e-05	32.4612	10	98016334	98016334	-4998
NRIP3	0.00325959	30.4293	11	9002817	9002817	1185
XCR1	1.88672e-05	-37.2253	3	46033286	46033286	-5545
ATG4D	2.61292e-06	-40.7592	19	10537443	10537443	-6461
INHBC	9.43735e-08	-54.6148	12	57437496	57437496	2714
KRT2	0.002859	30.8204	12	52652943	52652943	-733
TIGD3	0.00268182	31.7115	11	65360170	65360170	5421
RBM4B	6.13976e-06	-31.138	11	66684491	66684491	-6605
KCNE3	1.90828e-05	-35.2833	11	74470275	74470275	-2648
PSMC5	1.383e-07	-42.7273	17	63825462	63825462	-1969
SPSB4	0.00383714	30.4853	3	141057906	141057906	6561
VN1R4	0.000398135	39.6564	19	53265679	53265679	2045
LRCH1	1.56007e-05	44.8485	13	46548645	46548645	-4523
TTC9B	5.28426e-07	-40.0916	19	40213329	40213329	5071
OR9Q2	0.00295133	31.9763	11	58192375	58192375	1943
PRG2	4.5716e-09	-42.7378	11	57392070	57392070	-1421
KCNK10	0.00314419	31.6305	14	88270870	88270870	42
AMZ1	0.000677152	34.5238	7	2674700	2674700	-4822
SART1	0.000191327	44.8107	11	65965922	65965922	4190
NR1D2	0.00038101	37.5962	3	23942592	23942592	-2694
HR	0.00209467	33.1341	8	22132323	22132323	-1272
GRINA	0.000536354	35.2906	8	143994726	143994726	4670
SH2D4B	0.00125423	31.7264	10	80539850	80539850	-969
OR5AS1	0.00436474	37.395	11	56031642	56031642	1225
ARHGEF2	0.002212	34.435	1	155972026	155972026	6135
ACAD10	0.000341989	32.9338	12	111687375	111687375	1279
FAM20C	0.000391686	39.3109	7	189720	189720	-2851
STX4	8.36579e-09	-30.3536	16	31036451	31036451	2895
GNAS	0.000199322	-32.0335	20	58838316	58838316	-1402
NHP2	2.52929e-06	38.5446	5	178146785	178146785	7045
TLN1	9.33249e-05	-30.1404	9	35728496	35728496	3700
CENPBD1	0.000110315	36.3618	16	89963008	89963008	9825
TNIP1	0.00072686	-32.9237	5	151084173	151084173	2986
FAM71F1	0.00100369	37.3207	7	128724025	128724025	8638
SERTM1	1.07514e-07	41.5724	13	36665389	36665389	-8631
RPS6	0.00181713	32.7292	9	19378472	19378472	1727
OR4L1	1.92178e-07	43.1624	14	20067981	20067981	7938
ASB2	1.04373e-05	-31.5355	14	93955621	93955621	1801
LCN15	0.000669754	-35.2311	9	136767165	136767165	-2648
KCNG2	0.000201204	30.7953	18	79869372	79869372	5706
ZNF786	2.60903e-08	42.121	7	149099614	149099614	-8833
MCM9	8.05127e-05	-34.8772	6	118938865	118938865	-3704
C9orf106	9.50117e-05	38.8633	9	129316377	129316377	-4639
CACFD1	6.01267e-07	-59.6269	9	133466696	133466696	6711
SGF29	3.6993e-05	-31.2865	16	28550260	28550260	-3660
CHTF18	0.0001299	-31.4215	16	793444	793444	4821
AFF3	0.00251932	35.3175	2	100152070	100152070	-9496
PVRIG	0.000559572	-31.7798	7	100224062	100224062	4828
SSUH2	0.000513124	31.2146	3	8683437	8683437	-1367
HRH3	0.000453934	36.4093	20	62212634	62212634	7634
KANK4	9.10262e-10	41.9145	1	62259080	62259080	4345
MTG1	0.000463562	-38.1854	10	133403470	133403470	9315
MRPS24	1.22885e-14	-53.5452	7	43859922	43859922	9596
SLURP2	0.00204615	31.112	8	142770004	142770004	-177
NCKAP5	5.64668e-06	-36.9204	2	133562527	133562527	5934
NOS1	0.00169059	-35.4584	12	117360093	117360093	1534
MICU3	8.45442e-05	32.4418	8	17022835	17022835	-4403
GRHPR	2.53541e-05	43.5891	9	37421111	37421111	-1585
PKD2L1	1.57703e-05	31.6168	10	100335435	100335435	-5208
C3orf22	0.00258031	-30.2726	3	126555412	126555412	3521
SAMD9L	2.0797e-09	34.647	7	93151717	93151717	-3333
OR2AJ1	0.00667143	-30.0784	1	247933928	247933928	9041
ZFP3	1.81471e-06	-41.3759	17	5082488	5082488	4023
PTPN6	4.74511e-05	-33.0558	12	6952655	6952655	1301
TALDO1	0.00465579	31.9621	11	750640	750640	3178
PCK1	0.00114707	34.6662	20	57566996	57566996	5888
SCD5	0.00346547	30.1175	4	82801741	82801741	-2946
2008-03-01	0.00481686	31.2343	10	45596811	45596811	-1906
GPR35	2.48743e-07	-48.6607	2	240601815	240601815	-3615
OR4S1	2.43028e-06	-47.0918	11	48313603	48313603	7382
IL17RD	0.00116719	39.8693	3	57179632	57179632	-9327
OLFML3	6.11998e-07	-37.2671	1	113986935	113986935	7463
SLC16A8	0.002684	32.84	22	38086019	38086019	-2878
PIK3R1	1.00605e-06	33.7778	5	68279453	68279453	-8915
OR6S1	2.00579e-09	-44.2522	14	20636451	20636451	5241
COL9A1	5.15441e-06	-39.5887	6	70281927	70281927	1283
RCN2	8.5899e-06	-39.1339	15	76927902	76927902	-3836
ENPP4	0.00248097	30.8294	6	46130828	46130828	841
OR52E2	1.09272e-06	42.3899	11	5054075	5054075	5553
DYNAP	0.00111782	-31.0777	18	54591003	54591003	-156
P2RY11	0.0010703	-32.8671	19	10112709	10112709	1018
ROGDI	0.000829821	30.3759	16	4808423	4808423	-5474
LTBP3	0.000961096	-32.8671	11	65553782	65553782	4178
RPP25	0.00105021	30.1668	15	74955578	74955578	1887
SLC49A3	6.81867e-07	50.6934	4	696709	696709	-7269
ZADH2	0.000664534	31.5712	18	75207439	75207439	1701
GCNT4	0.00314114	31.4199	5	75031610	75031610	-712
SH2B1	0.00197556	-33.9744	16	28850560	28850560	3873
SUZ12	0.000716202	-32.7357	17	31934988	31934988	-2019
PDZD3	3.6319e-06	-38.019	11	119188694	119188694	3210
ZNF584	0.00608202	31.3427	19	58409684	58409684	909
NAPG	2.72441e-06	-40.9091	18	10528042	10528042	2017
HIC1	2.23629e-06	-52.459	17	2063626	2063626	7318
LCP1	0.00133571	38.0508	13	46185875	46185875	-3699
DEGS1	0.00155118	36.9518	1	224182226	224182226	-1014
ANAPC2	1.04252e-05	32.3121	9	137183186	137183186	5375
C4orf50	0.00679056	31.0901	4	5999437	5999437	-9791
OR2Z1	2.25598e-06	-39.7062	19	8733859	8733859	2907
THNSL2	0.00138765	33.4988	2	88175316	88175316	3858
HSPA5	0.000168137	32.5568	9	125235312	125235312	6032
SLC6A18	0.000316562	35.004	5	1216784	1216784	-8597
NLRC3	0.000103866	-32.0589	16	3577314	3577314	-27
UVSSA	4.01594e-06	36.305	4	1385705	1385705	-5847
SMARCA2	5.42715e-08	30.7303	9	2152371	2152371	-5312
AQP10	0.0013382	-31.0878	1	154318595	154318595	-2498
SLC47A2	0.000223303	32.6102	17	19714079	19714079	2528
ZNF579	2.38398e-06	30.7692	19	55580094	55580094	755
FLNC	6.89079e-06	34.0533	7	128828379	128828379	-1998
RNF10	7.31533e-09	-47.6662	12	120532273	120532273	-2083
MEIOB	1.07719e-16	47.5529	16	1863159	1863159	5027
IQCE	0.00820645	33.2414	7	2564844	2564844	5422
GRTP1	3.37967e-05	-40.8389	13	113359615	113359615	-4180
ITLN1	1.07717e-07	-42.6284	1	160892617	160892617	-7438
ADORA2A-AS1	6.93026e-05	32.7764	22	24490257	24490257	4544
FAM87B	8.92866e-06	37.079	1	822259	822259	4890
APOLD1	4.18648e-05	34.3108	12	12735861	12735861	9932
HACD1	7.79751e-08	38.6364	10	17611891	17611891	5477
CLRN1	0.00143795	-36.1364	3	150975329	150975329	-2331
ADI1	0.00221192	-30.974	2	3523183	3523183	-3653
SP1	0.000453705	30.9432	12	53372086	53372086	-8090
USP45	0.00275376	-30.1748	6	99505526	99505526	9851
FAAP100	2.48388e-06	34.2105	17	81555815	81555815	-3463
SPSB1	2.92268e-11	59.6716	1	9287218	9287218	-5676
DENND5A	2.10788e-05	44.5055	11	9269047	9269047	-3698
PAPPA	0.00330593	35.0035	9	116160890	116160890	7101
OR2V2	0.000585193	-34.4215	5	181160550	181160550	5609
TRMT12	0.00160845	30.7301	8	124449139	124449139	-1681
ZNF26	0.00355386	-30.4849	12	132982602	132982602	-3765
VMO1	0.00344129	-32.5401	17	4780799	4780799	5566
FOXK1	0.00625638	-30.4624	7	4680024	4680024	-2271
P2RX7	9.88954e-06	46.1303	12	121141854	121141854	8980
SORCS2	0.00110116	-31.2057	4	7388764	7388764	-7514
DDIAS	4.58534e-05	-36.9112	11	82911475	82911475	-3214
PTP4A3	0.00160403	-31.25	8	141414262	141414262	-7126
C16orf54	1.6788e-07	-37.9936	16	29749026	29749026	-3037
RIPPLY3	0.000600108	36.0094	21	37008992	37008992	2292
SNN	0.00118435	31.5762	16	11670991	11670991	2538
CSF1	0.00155319	33.6042	1	109908421	109908421	-2428
B4GALNT4	2.9878e-05	34.1363	11	364623	364623	-4876
BACE2	0.00116637	30.4304	21	41173732	41173732	5574
C1QTNF12	0.00401677	34.4452	1	1241588	1241588	5135
SLC5A2	0.000260927	-35.8045	16	31478420	31478420	-4703
RGPD8	2.70372e-05	38.1262	2	112432442	112432442	1089
SMG1	0.00026814	34.2857	16	18906483	18906483	-6387
TMEM173	0.00106704	36.2704	5	139487624	139487624	-4867
ADSSL1	2.60314e-07	-41.7568	14	104722498	104722498	-1688
SULT4A1	9.11274e-06	-40.7758	22	43857787	43857787	4727
GLRX3	0.00366126	33.806	10	130132332	130132332	-4059
KRBA2	9.18496e-06	-41.3094	17	8371683	8371683	-144
SNORC	0.00476868	31.0876	2	232875267	232875267	4985
P4HB	6.7731e-05	36.2124	17	81855268	81855268	5268
PKP3	3.95433e-22	64.8873	11	386427	386427	-7782
SLC6A17	3.2854e-12	67.0103	1	110141844	110141844	-8650
PCARE	0.000559124	38.176	2	29066635	29066635	7889
KCNJ12	0.000314688	-35.9428	17	21398529	21398529	-6607
SLC35D3	0.00420811	-33.0426	6	136923346	136923346	1047
SPRR3	0.00318051	-30.6653	1	152998243	152998243	-3504
IFNL2	4.07288e-05	38.2217	19	39273125	39273125	4613
CEP63	4.05486e-07	-30.1581	3	134478898	134478898	-6845
WSCD2	2.81331e-06	32.7838	12	108140118	108140118	8369
ODF3L1	6.82397e-05	38.5129	15	75726676	75726676	2637
PRAMEF1	0.00393455	-31.5808	1	12797904	12797904	6509
LIMS1	0.000121738	-40.7608	2	108584889	108584889	-3422
IL1R2	6.46546e-05	-37.7118	2	101990063	101990063	-1897
STAC3	3.93398e-06	-35.3579	12	57259179	57259179	-7993
SPATA45	0.00565195	-30.4043	1	212844901	212844901	2749
FAM43B	1.31035e-06	43.1555	1	20561854	20561854	9283
PRKCH	6.15738e-10	51.3315	14	61313975	61313975	-7745
PSMF1	4.77e-10	-39.7833	20	1110002	1110002	-3261
DCAF4L1	0.00116552	31.9319	4	41977277	41977277	-4479
STAC2	0.000269387	32.3063	17	39219977	39219977	5969
ADGRF3	2.41506e-09	52.2514	2	26348542	26348542	-1726
SREBF2-AS1	8.60412e-08	-43.534	22	41836286	41836286	-1622
EMID1	0.000673474	-35.9848	22	29202885	29202885	-3011
GNAL	0.000314626	46.5961	18	11693363	11693363	4101
RASA3	0.000535924	-31.8659	13	114123565	114123565	9059
AGBL4	1.88627e-07	45.686	1	48661513	48661513	1732
HTR3D	7.75043e-07	39.1933	3	184025989	184025989	-5555
FGF3	4.45982e-09	-46.5793	11	69826853	69826853	-7438
KPNA4	0.000357174	33.9778	3	160568858	160568858	-3288
MT1F	1.05285e-06	40.8543	16	56655839	56655839	-2120
PDCD1	2.2148e-08	31.0009	2	241853790	241853790	5105
KRTAP10-11	1.07698e-07	40.1504	21	44643974	44643974	-2440
HSP90AA1	7.45906e-07	-40.0405	14	102134513	102134513	5174
SERPINA11	7.32159e-06	-33.0101	14	94461184	94461184	-8385
H1FNT	0.00190322	-35.5556	12	48335051	48335051	6073
FOXE3	0.000689408	-32.3664	1	47418556	47418556	2273
ZNF480	1.70666e-12	-71.131	19	52306953	52306953	6561
KATNA1	0.000749847	-38.5204	6	149640116	149640116	-1525
SUGCT	0.00139791	32.8788	7	40143330	40143330	8355
HNRNPC	0.00379313	-30.4433	14	21275445	21275445	-5952
PCGF5	0.0083613	32.1864	10	91222244	91222244	1583
ZXDC	2.19187e-05	42.963	3	126470093	126470093	5773
SLC22A12	2.87443e-06	44.8773	11	64594397	64594397	3136
SCAI	1.25716e-09	-41.1957	9	125141991	125141991	1506
ZP3	0.00420113	31.4602	7	76391348	76391348	-6170
DNAJB2	0.000979607	-30	2	219271905	219271905	-7362
ASAP3	5.30053e-06	30.9066	1	23474366	23474366	9814
TRIM16	0.00205881	32.1387	17	15679583	15679583	3297
SEC23B	1.58489e-06	41.177	20	18503333	18503333	-4187
SLC25A26	2.41417e-07	40.7061	3	66213889	66213889	-7123
FCRLB	8.06736e-08	-35.5045	1	161722336	161722336	-323
PCGF6	7.37769e-13	-58.6621	10	103344326	103344326	6754
STARD7	0.00238112	31.6182	2	96209808	96209808	-991
WTAP	4.17872e-07	-47.7314	6	159737195	159737195	9609
NIPA1	0.000801111	34.6541	15	22787873	22787873	1231
AP1S1	0.00723153	-32.7273	7	101145522	101145522	-8954
PRPF4B	4.11952e-07	-35.1913	6	4026964	4026964	5666
SGCD	0.000511475	30.2683	5	156327221	156327221	466
IL21R	1.03074e-07	-51.2179	16	27405961	27405961	3789
MAPK15	0.0011969	32.0733	8	143715825	143715825	-524
ACACB	0.00627545	32.9268	12	109123517	109123517	6924
CA7	0.000173179	-33.5147	16	66842025	66842025	-2389
TREM2	0.000635856	32.9678	6	41165657	41165657	-2472
ANKRD34B	0.00189989	30.8736	5	80580271	80580271	-9992
TRIM2	0.000619702	30.8642	4	153203861	153203861	-582
EIF4EBP1	0.000161017	33.0611	8	38035998	38035998	5466
PDLIM2	0.000584524	32.9025	8	22575251	22575251	-3490
FPR3	7.41099e-07	-31.8762	19	51789955	51789955	-5202
SEC24C	1.78372e-06	-42.3899	10	73753194	73753194	8805
TAS1R3	7.33483e-05	-34.6504	1	1332211	1332211	933
MROH7	5.14669e-05	42.3811	1	54638643	54638643	-3111
GALNT15	0.00986725	32.2198	3	16172681	16172681	-1999
DNAJB13	0.00201491	-37.2666	11	73950205	73950205	-114
GLB1L2	2.39897e-05	39.9627	11	134326547	134326547	-5327
NCCRP1	0.000182817	-30.3509	19	39199296	39199296	2334
2001-03-01	0.000793275	-39.3651	4	163623169	163623169	-9636
ABCA9	6.58431e-20	55.9259	17	69070681	69070681	-9755
DOK7	8.28541e-05	41.8418	4	3462214	3462214	-1092
FOLH1	1.76319e-05	35.2122	11	49215425	49215425	-6790
C17orf99	0.000781997	37.4183	17	78146252	78146252	-101
UBE2L6	0.00765667	42.2776	11	57573626	57573626	-5343
BRAT1	3.02208e-10	61.5385	7	2551426	2551426	4099
FAM205C	4.06616e-05	34.5796	9	34896405	34896405	-642
LRRIQ4	0.00383087	32.9396	3	169830866	169830866	8946
ZNF169	8.56387e-05	-41.3072	9	94259987	94259987	661
PKHD1	1.2126e-06	38.5264	6	52086259	52086259	1352
TDP2	1.63951e-05	48.0015	6	24662593	24662593	3999
SIMC1	0.0042425	31.8959	5	176237858	176237858	-509
SERPINA12	0.000219722	38.1818	14	94514639	94514639	3206
TRIM14	0.00132902	-31.1199	9	98122860	98122860	-3639
CDK11B	4.89215e-06	39.3603	1	1651435	1651435	7578
LGALS8	2.3769e-05	31.0474	1	236521602	236521602	-1837
LAMTOR4	0.00391211	37.0883	7	100146461	100146461	-2446
CLDN14	0.00339833	31.2551	21	36567398	36567398	9172
JPH1	0.00742791	33.9744	8	74327426	74327426	-5887
SP6	2.0831e-10	47.7837	17	47859279	47859279	-3406
ASCL4	0.00022331	37.8788	12	107783641	107783641	9258
DCAKD	1.59772e-11	57.0097	17	45059833	45059833	1186
CBFA2T2	0.000271717	43.4668	20	33482805	33482805	-7282
CDC42BPG	4.75922e-11	44.9716	11	64854100	64854100	-9448
PKP4-AS1	0.000539633	32.0889	2	158742077	158742077	-7076
NLRC4	0.00183666	33.3813	2	32270402	32270402	-4671
CHIA	0.00479609	32.0743	1	111305607	111305607	-4767
MYOCD	0.000271734	38.9037	17	12671547	12671547	5360
FAM98C	0.000830219	38.0392	19	38410993	38410993	7841
CORO2A	0.00130509	32.0316	9	98178235	98178235	-5352
FAM25A	1.13056e-13	61.0318	10	87027495	87027495	7203
SBK2	0.00614095	-33.4191	19	55535597	55535597	707
TAF3	0.00128727	-30.8535	10	7810278	7810278	-8227
EVC2	2.9066e-09	-33.3196	4	5707124	5707124	1436
TPM4	0.000583403	-34.2342	19	16081814	16081814	2314
MIA3	9.55079e-07	-46.7742	1	222615512	222615512	-2585
CLCN2	5.93968e-05	39.2557	3	184353392	184353392	8211
LAT2	0.00054252	30.6662	7	74205934	74205934	-3462
RSC1A1	0.000165254	33.7023	1	15669394	15669394	9527
OR52B6	0.000146767	-46.5545	11	5582390	5582390	1515
FOXN3	0.000323375	-32.9652	14	89613858	89613858	5273
BNC1	0.00263496	32.7117	15	83288014	83288014	-3301
VHL	1.19596e-07	-40.3913	3	10147200	10147200	5414
P2RX5	0.000713396	-43.2673	17	3701950	3701950	-5735
NOL10	0.00146588	34.1121	2	10680072	10680072	9901
EIF4G1	3.45711e-05	32.5482	3	184312478	184312478	-2017
SMOX	5.17793e-05	30.6667	20	4153994	4153994	5061
TMPRSS6	0.000193562	35.1908	22	37102690	37102690	964
MLX	3.20527e-06	34.6824	17	42570143	42570143	3073
KRCC1	0.000439281	-30.8516	2	88047780	88047780	8004
SLC28A2	0.000106452	-31.8089	15	45251671	45251671	-563
TJP2	0.00119576	30.448	9	69173011	69173011	-1266
CNTN1	0.00210825	34.6168	12	40917664	40917664	9307
DYRK1B	0.000257088	36.8904	19	39835912	39835912	-1712
C7orf57	1.267e-06	37.8927	7	48044379	48044379	8838
SCARF1	8.59941e-08	49.818	17	1637770	1637770	7944
COPE	0.00123932	32.5846	19	18918666	18918666	698
ARMC9	3.03688e-06	-46.3203	2	231197637	231197637	-909
THBS4	5.45249e-05	35.8349	5	80034007	80034007	-1341
RHOG	2.20406e-05	33.2054	11	3846619	3846619	-5661
KIF25	0.000836108	40.056	6	168014691	168014691	-3182
SPNS1	0.000900035	43.0403	16	28976196	28976196	1385
ABHD2	0.000170281	36.3897	15	89092226	89092226	3772
FGFR3	0.00529887	35.4524	4	1798032	1798032	4138
MAP2K4	9.82218e-11	-49.2814	17	12024318	12024318	3443
CABP2	5.85812e-07	-36.5476	11	67516134	67516134	7263
SLC13A4	8.61385e-11	51.3238	7	135725931	135725931	2256
CAPN10	0.000144609	-36.0799	2	240590262	240590262	3393
IL1RN	0.00280572	36.0778	2	113118563	113118563	668
SMARCAD1	0.00230239	30.5835	4	94208873	94208873	828
SYT5	0.00352788	34.2828	19	55188385	55188385	-8097
ZNF805	3.6229e-05	-35.5564	19	57243687	57243687	3004
DUS1L	3.23019e-05	35.5037	17	82064391	82064391	1155
TSPEAR-AS2	5.27545e-05	33.294	21	44521378	44521378	3763
CRKL	0.000712298	31.409	22	20909263	20909263	-8144
ARNT	8.46044e-08	50.6897	1	150868589	150868589	7991
CDRT1	0.000156646	-32.4701	17	15608439	15608439	-9643
LRMP	6.63196e-07	42.1939	12	25048543	25048543	-3969
CLEC4C	2.64283e-05	41.4758	12	7756264	7756264	-4660
HNRNPA2B1	0.00414417	33.2418	7	26194167	26194167	6580
ALDH9A1	0.00176216	-32.469	1	165697262	165697262	1602
ZNF43	2.75646e-06	40.5673	19	21835492	21835492	717
MRPL52	3.15593e-05	31.8062	14	22827693	22827693	-2190
BEGAIN	0.00121185	32.459	14	100572122	100572122	-2329
NPHP1	0.00261714	-34.5588	2	110200123	110200123	4850
CD47	0.000609944	-30.9846	3	108094549	108094549	-3525
NUDCD3	0.00250531	30.004	7	44485775	44485775	4884
NEK5	0.000199875	-39.8349	13	52135605	52135605	-6528
SYNJ2	0.000662286	38.8709	6	157978845	157978845	-3018
COX7B2	2.91784e-24	73.3333	4	46914047	46914047	-4803
TASOR	0.000114414	-31.9835	3	56692606	56692606	-9370
PHACTR3	7.91287e-05	33.216	20	59675957	59675957	-704
TBC1D22A	0.00131616	38.218	22	46765610	46765610	2931
FAM227A	1.79447e-05	41.6527	22	38648801	38648801	7503
GPR160	0.00965352	32	3	170029638	170029638	-8357
JPT1	0.00137121	-32.8501	17	75162613	75162613	-7939
NPEPL1	1.36646e-05	37.3158	20	58700614	58700614	7816
ARHGAP8	2.4148e-15	59.0688	22	44761222	44761222	8618
OR8B4	0.00131378	33.082	11	124426546	124426546	-1654
RBM38	9.57774e-09	-44.2297	20	57387247	57387247	-4149
RBCK1	0.000322024	30.9319	20	407269	407269	-784
MYOM1	2.12484e-05	31.8112	18	3224541	3224541	-4434
FABP7	9.45414e-06	-48.1121	6	122782340	122782340	2583
PCED1A	4.20357e-07	31.4593	20	2844404	2844404	-3215
FAM163B	0.0019821	34.4203	9	133573064	133573064	7183
GYPC	0.00581786	-33.5991	2	126659353	126659353	3166
PICK1	0.00732265	-31.8865	22	38064277	38064277	6875
ZNF254	3.50832e-09	-35.9823	19	24091712	24091712	4521
PEX2	0.00456691	-30.1087	8	76992098	76992098	7981
MOB3A	0.00380703	-30.0312	19	2095095	2095095	1232
ATP2A1	0.000795562	32.3071	16	28875743	28875743	-2662
ATP13A1	1.25666e-08	-36.8445	19	19666005	19666005	-2330
FRMD4A	7.67288e-07	-31.3231	10	14324950	14324950	5975
TOR4A	0.00979408	32.3411	9	137275746	137275746	-1980
HYAL2	0.0033996	30.7494	3	50322309	50322309	437
NFIA	4.43052e-10	-53.3923	1	61405184	61405184	1110
ANKLE2	1.02288e-13	-54.9306	12	132752196	132752196	9637
TUSC1	0.000104004	-36.1429	9	25671262	25671262	7179
CX3CR1	0.00086839	30.5169	3	39289191	39289191	-7457
XAB2	0.00362946	32.0748	19	7627171	7627171	2375
MIGA2	0.00069529	36.0978	9	129039846	129039846	2914
KIAA1671	2.96331e-14	49.6308	22	25031095	25031095	3123
TNFSF11	0.00209826	30.1867	13	42560309	42560309	-2427
REX1BD	0.000534793	-36.1953	19	18585244	18585244	-3481
SPECC1L-ADORA2A	0.00516337	30.3521	22	24275357	24275357	4461
NTRK1	9.26437e-05	33.5443	1	156863773	156863773	2881
GATAD2A	0.000103941	-39.2857	19	19461174	19461174	2710
SMTN	0.00459123	30.7435	22	31077062	31077062	-4257
IQCH	0.00715711	30	15	67364092	67364092	-7433
TSKS	0.0012729	-34.0885	19	49746442	49746442	937
TMC2	3.68692e-08	-40.2359	20	2530583	2530583	-6024
2005-03-01	2.92107e-09	56.47	10	92295609	92295609	4444
RAB3GAP2	6.47257e-06	51.5894	1	220275784	220275784	-3332
MAP3K5	1.00837e-09	49.7645	6	136789983	136789983	2495
SH3RF2	3.03405e-07	-46.9697	5	145933142	145933142	-3436
FRA10AC1	0.000128519	33.5443	10	93699510	93699510	3083
NUP214	2.20406e-05	-33.7027	9	131119966	131119966	-5620
FGF17	7.10737e-14	37.5405	8	22047379	22047379	4561
APOA1	0.000143132	31.1691	11	116837600	116837600	10
INPP5D	0.00911777	35.2767	2	233059698	233059698	-269
CELA2A	0.000599844	-35.3198	1	15457524	15457524	794
OR13G1	0.00122012	44.8739	1	247672371	247672371	693
KCTD18	5.13904e-08	-30.1587	2	200508171	200508171	1898
P2RX4	2.12005e-07	35.7759	12	121211515	121211515	1452
ADD3	0.000147131	31.6266	10	110004437	110004437	-1367
ETS2	6.73163e-06	40.7574	21	38797400	38797400	-7783
SLC41A3	1.70199e-05	30.1971	3	126081856	126081856	2254
SPOCD1	0.000349886	-33.1104	1	31819090	31819090	-3040
P4HA2	4.77789e-11	-43.5395	5	132233713	132233713	-5632
TPPP	0.000298486	-32.5493	5	685430	685430	7923
ANKRD53	3.47766e-08	-34.0466	2	70980582	70980582	1954
CPT1B	0.00604443	-31.0345	22	50571524	50571524	6392
GJA9	0.00733468	31.5734	1	38876853	38876853	-503
DNAJC5	0.00109391	30.1499	20	63901754	63901754	6630
AOC1	0.00098167	33.3333	7	150844580	150844580	-7897
STRBP	0.00592041	34.8626	9	123263203	123263203	5374
GRAMD4	2.08106e-09	54.8611	22	46623597	46623597	-3164
RAB25	0.0059508	37.7445	1	156062160	156062160	1002
PPP1R14C	0.000471706	-31.2465	6	150141958	150141958	-1086
RASGEF1C	2.16302e-09	-37.0723	5	180216117	180216117	-6907
RBM39	0.000663521	32.9334	20	35748596	35748596	-6285
GPX7	1.16632e-06	49.0074	1	52593084	52593084	-9287
ZFP64	1.46818e-05	-36.4035	20	52189224	52189224	2474
SGMS1	2.81585e-07	44.6785	10	50350181	50350181	-5936
DZIP3	4.15491e-06	38.1755	3	108590761	108590761	1041
MACF1	0.00685249	-30.5371	1	39093820	39093820	9655
VAMP1	0.00287237	-38.4595	12	6477512	6477512	-6526
CYB5R3	0.00192821	31.225	22	42644679	42644679	-171
MSRB1	2.57894e-06	37.5922	16	1946073	1946073	-2748
SCAMP5	0.00180072	-30.9617	15	75002575	75002575	6979
SHISA4	0.00352306	30.7885	1	201888463	201888463	-245
SUCNR1	0.00147093	-30.9384	3	151879889	151879889	6248
MIRLET7A2	0.0035949	-38.8856	11	122138164	122138164	8430
MIR107	3.26031e-07	-44.1797	10	89593208	89593208	-382
MIR425	9.73895e-06	-33.7614	3	49019766	49019766	469
MIR202	0.000268763	-34.336	10	133244137	133244137	3484
MIR422A	0.00028215	36.1631	15	63874498	63874498	-3480
MIR96	0.00206642	-35.3958	7	129772890	129772890	1880
RNA5S12	0.000583482	33.1488	1	228635541	228635541	-553
RNU6-349P	0.0012753	36.1489	18	6454543	6454543	-419
RNU6-208P	8.49478e-05	43.0061	16	71671870	71671870	5781
RNU6-222P	0.00158721	-32.381	19	54867770	54867770	1276
RNU6-1298P	1.43807e-05	32.6575	4	88228418	88228418	1691
RNU6-204P	0.00957998	-31.4057	4	3051253	3051253	7154
RNU5F-1	0.000738936	30.8426	1	44717144	44717144	4759
RNY4P19	0.000349628	36.0509	2	230061517	230061517	-3194
RNU6-543P	0.000664395	38.8643	10	63108595	63108595	-1544
RNU1-62P	0.0011768	30.0476	3	72579803	72579803	3114
RN7SKP104	0.00614095	34.5804	7	97596597	97596597	2664
RNU6-1313P	0.0016125	34.3434	17	49967680	49967680	-1505
RNU6-315P	0.00597998	36.2879	3	170155618	170155618	5775
RNU6-1301P	1.6417e-06	-30.2326	3	37142981	37142981	2656
RNY4P24	0.00012251	-33.0518	13	52397757	52397757	-2247
RNU4-79P	0.0018196	35.4098	4	158392429	158392429	-2965
RN7SKP173	0.000713188	32.3376	20	38756776	38756776	-4752
RN7SKP74	1.88154e-05	-39.9128	20	18292141	18292141	3311
RNU6-1233P	4.91256e-07	41.2343	3	175399805	175399805	-2458
RNU6-1290P	7.87268e-05	32.1905	2	175039225	175039225	9458
RNU1-47P	0.00287023	30.8333	14	99951483	99951483	6170
RNU6-492P	2.63846e-06	-32.2237	9	107477442	107477442	-2304
RMRP	0.00517479	31.6696	9	35654581	35654581	3437
RNA5SP443	6.50484e-06	47.7669	17	45330303	45330303	-2807
RNU6-1249P	0.000323293	34.3434	17	55556502	55556502	4694
RN7SKP77	1.99005e-05	30.2904	9	106680604	106680604	629
RNU6-778P	0.00163639	35.2692	1	199887342	199887342	-817
RNU6-544P	0.00639073	33.9394	11	80529657	80529657	1699
RNU5B-1	1.90863e-09	-48.4527	15	65302760	65302760	-1917
RNU6-238P	1.01034e-12	-45.6654	12	50655869	50655869	-1104
RNU1-23P	0.00114819	-35.8234	20	24228466	24228466	-8789
RNU6-536P	5.67525e-05	36.4912	1	42569949	42569949	918
RNU6-485P	3.58007e-07	36.3964	12	7117309	7117309	-1476
RNU6-698P	2.44015e-07	37.7358	19	53647209	53647209	-6476
RNU6-799P	3.7786e-06	43.0596	17	15304617	15304617	-6728
RNU6-1214P	7.42096e-09	45.5125	4	139327342	139327342	8966
RNU6-103P	7.31974e-11	41.6667	16	58494071	58494071	-2837
RNU6-1059P	3.95621e-09	-54.0954	4	95860108	95860108	8657
RNU6-1210P	0.000229942	-42.7961	18	14764452	14764452	5266
RNU6-263P	0.00240277	-31.6611	6	18312284	18312284	-5206
RNU1-31P	0.00467208	-36.3834	2	236217862	236217862	-7315
RNU6-884P	1.2041e-15	-44.6429	1	151016178	151016178	6675
SNORA80A	0.00789958	30.5159	21	32382600	32382600	-5279
RNU1-32P	1.02789e-08	-40.2346	2	60385988	60385988	1385
RNU6-457P	0.00249124	-39.5833	16	6871481	6871481	-2418
RNU4-84P	0.00822308	32.033	2	98782362	98782362	-48
RN7SKP214	0.000406922	31.8182	22	37054240	37054240	1108
RNU6-173P	1.58912e-06	-47.5569	4	188120012	188120012	1623
RNU6-647P	1.43704e-07	-43.8796	2	32205948	32205948	8615
RNU6-777P	0.00118719	30.8354	1	12075222	12075222	2763
RNU4-33P	0.00203283	31.8182	4	119365762	119365762	-1800
RNU6-879P	6.64507e-05	34.5927	12	57422756	57422756	7462
RNU6-776P	0.000860972	35.9579	1	22014626	22014626	3643
RNU1-34P	0.00353665	-32.0944	6	75474893	75474893	-1000
RNU6-153P	3.30467e-05	-36.5501	6	166201687	166201687	-7716
RNU6-1251P	1.87488e-07	-48.0869	20	43480565	43480565	7554
RNU1-141P	7.04756e-05	34.3569	1	218126559	218126559	-3236
RN7SKP275	5.71277e-06	-46.2069	4	5461286	5461286	-2406
RNU6-593P	7.91517e-07	45.1183	11	17110689	17110689	5075
RNU4-42P	2.07543e-23	76.8219	1	160390735	160390735	2175
RNU1-91P	0.000915561	37.5576	11	3044686	3044686	3836
SNORA14A	1.41174e-05	33.8523	7	75947618	75947618	3838
RNU6-283P	0.000166081	38.8945	6	31377758	31377758	7626
RNU1-133P	3.68895e-08	41.3223	2	200767788	200767788	-7796
RNU6-392P	1.25558e-07	-42.7393	7	106208886	106208886	721
RNU4-9P	0.00971859	-33.7255	13	21033427	21033427	5241
RNU6-702P	0.00584877	37.2917	18	22182653	22182653	-2436
SNORA23	0.00248576	33.3333	11	9422171	9422171	-6602
RNU6-619P	0.000595104	46.9086	2	222496433	222496433	-1858
RNU6-391P	3.47847e-05	-45.9957	6	24370130	24370130	4481
RNU6-690P	0.000220864	30.9396	8	95593693	95593693	-5421
RNU6-1034P	0.0020458	-41.2194	17	29451815	29451815	-6416
RNU6-1335P	2.66475e-07	38.0838	7	56332638	56332638	7700
RNY3P12	1.29656e-11	-54.5455	10	92325716	92325716	-8747
RNU6-326P	6.15844e-07	35.3933	7	45836868	45836868	-6766
RN7SKP204	0.000556778	-31.0386	6	13544829	13544829	-2875
RNY3	0.000112833	-34.7961	7	148976273	148976273	-7482
RNU6-108P	8.07524e-06	40.8482	3	57530820	57530820	5539
RNU5E-6P	0.000671173	32.0004	1	44816095	44816095	3903
RNU6-669P	0.000302288	38.4188	9	94498920	94498920	-8818
RNU6-716P	3.92887e-05	48.5514	1	200008551	200008551	57
OR2T4	1.82685e-05	-42.1256	1	248360959	248360959	-622
OR2C3	6.86377e-07	40.4115	1	247535479	247535479	962
GCSAML	5.99838e-05	33.3578	1	247556833	247556833	7701
SCCPDH	8.83224e-05	42.4056	1	246726641	246726641	2234
C1orf100	2.04504e-05	-31.6092	1	244344825	244344825	-7810
IARS2	2.45595e-06	49.4761	1	220101771	220101771	7641
PLG	3.58515e-08	-42.9997	6	160700358	160700358	-1880
TGFB2	0.00888651	30.8076	1	218336954	218336954	-8382
PTPN14	0.00514496	35.8071	1	214556510	214556510	-4909
RCOR3	0.000307788	-43.3384	1	211268540	211268540	8567
HHAT	0.00836588	33.0357	1	210435673	210435673	-3910
IRF6	1.03957e-05	-44.4715	1	209800203	209800203	5940
PLXNA2	0.00241783	35.2327	1	208240303	208240303	4082
MRPL18	7.03178e-07	-54.1071	6	159795300	159795300	4835
CR2	0.00238855	34.5075	1	207460641	207460641	6413
EZR	0.000216935	-41.7165	6	158829138	158829138	-9771
C4BPB	5.37741e-05	34.7826	1	207081254	207081254	-7606
PM20D1	9.51094e-09	44.1503	1	205841501	205841501	8632
CLDN20	2.09697e-27	72.4859	6	155264144	155264144	133
MDM4	0.000477413	-30.5764	1	204509521	204509521	-6858
PPP1R15B	0.00431837	31.0256	1	204420289	204420289	-8473
KISS1	0.00572475	32.381	1	204198057	204198057	-1567
KLHL12	2.17432e-06	-42.3734	1	202905602	202905602	3560
LGR6	4.70466e-06	33.0943	1	202189519	202189519	-4382
ARMT1	0.00801177	30	6	151456845	151456845	4381
NAV1	0.000452718	40.4721	1	201742109	201742109	2243
TMEM9	0.00644014	33.6362	1	201172433	201172433	-860
RAET1G	2.36933e-05	37.2522	6	149913691	149913691	9431
TAB2	0.00941037	-31.5527	6	149320233	149320233	-819
SASH1	8.68074e-07	43.7407	6	148348809	148348809	5973
SAMD5	0.00142552	33.8425	6	147516756	147516756	8068
DHX9	1.39798e-05	30.0893	1	182837268	182837268	-2079
KIAA1614	0.0019834	33.0923	1	180913351	180913351	456
AIG1	0.000133847	34.0835	6	143061409	143061409	510
MROH9	0.000319659	-34.3789	1	170945120	170945120	9596
HBS1L	0.00149664	-43.1174	6	135045170	135045170	9631
TIPRL	5.49715e-14	50.2157	1	168173251	168173251	-5711
GPA33	0.00035651	40.7407	1	167088315	167088315	2063
MGST3	0.000377427	-35.4203	1	165622054	165622054	-9159
RGS5	0.00201534	39.1667	1	163224060	163224060	-6425
SH2D1B	1.55582e-08	-54.6291	1	162409866	162409866	2271
SLAMF9	5.26508e-06	41.9683	1	159950928	159950928	3293
TAGLN2	0.0063054	30.5466	1	159917174	159917174	6544
VSIG8	3.20412e-07	-35.9133	1	159859745	159859745	2913
FCRL2	0.00407448	30.3625	1	157779754	157779754	-2623
ETV3	0.00266273	36.1214	1	157132312	157132312	6084
NES	5.59946e-09	47.9391	1	156682776	156682776	-5370
PTPRK	0.00138881	34.3633	6	128524848	128524848	-4175
SYT11	0.00101461	31.9656	1	155867772	155867772	8207
ROS1	0.00167374	-36.1305	6	117415912	117415912	9944
CREB3L4	2.52302e-12	41.6729	1	153969679	153969679	1438
CCN6	1.13791e-08	44.5736	6	112048679	112048679	-5393
LCE4A	0.00116466	-32.462	1	152708026	152708026	-134
LHPP	5.72603e-08	52.739	10	124470136	124470136	8295
PSMD4	7.08007e-08	-41.9366	1	151246152	151246152	-8551
PIP5K1A	0.00546804	-32.4001	1	151206014	151206014	7463
FAM24B	2.58338e-05	39.4827	10	122879100	122879100	482
FIG4	3.98293e-11	61.0119	6	109717951	109717951	1447
CERS2	5.31876e-06	42.8555	1	150978084	150978084	-3081
NSMCE4A	7.83369e-05	-35.7901	10	121972086	121972086	3109
ADAMTSL4	5.85033e-13	-46.1386	1	150554818	150554818	2732
ATE1	0.00268338	-35.2778	10	121921812	121921812	6225
SEC23IP	0.00093665	37.4624	10	119886262	119886262	-6468
MCMBP	1.29683e-05	35.2381	10	119882387	119882387	-9539
GJA8	9.63149e-06	36.8209	1	147899445	147899445	-8511
FMO5	0.0035746	32.0098	1	147215761	147215761	9549
BCAS2	0.00103385	33.6016	1	114581036	114581036	580
XPNPEP1	5.25833e-07	41.402	10	109920932	109920932	2580
CFAP58	0.000145529	-38.9412	10	104379322	104379322	2469
SFR1	0.00605464	37.619	10	104118194	104118194	-3864
PDCD11	8.13927e-16	61.7849	10	103402121	103402121	5497
TAF5	8.12508e-21	64.9079	10	103362294	103362294	-5682
SAMD10	0.000872041	-31.9369	20	63975412	63975412	4231
PSRC1	0.000844847	35.2239	1	109279725	109279725	3391
MFSD13A	0.00318381	-31.681	10	102469638	102469638	8227
C1orf194	0.00513362	-30.4235	1	109113164	109113164	-410
STMN3	3.76909e-11	41.5286	20	63655517	63655517	-2094
VAV3	0.000128868	-31.3173	1	107968584	107968584	-3405
PPDPF	9.29975e-11	-32.1168	20	63523570	63523570	2797
NKAIN4	4.99564e-07	35.1096	20	63265109	63265109	7586
CGAS	1.4541e-14	-53.4086	6	73454998	73454998	-2702
DIDO1	0.00268404	-32.8806	20	62905585	62905585	8822
GBP1	1.67209e-05	-45.6478	1	89061894	89061894	3315
SLCO4A1	0.00019775	-30	20	62658605	62658605	2248
CREG1	0.00207067	-32.2015	1	167545467	167545467	8296
CTBS	5.42027e-07	-41.4634	1	84576317	84576317	-1878
DNASE2B	3.54295e-07	48.6978	1	84409490	84409490	1262
UBTD1	0.0054632	32.8947	10	97502391	97502391	3469
PRIM2	0.00226813	32.9912	6	57304807	57304807	-9998
GIPC2	1.15859e-08	-51.0476	1	78036668	78036668	-9298
USP33	2.96472e-11	48.8286	1	77763309	77763309	-3458
RABGGTB	0.00340532	-31.6182	1	75784950	75784950	-1281
PSMA7	0.000150425	-30.3315	20	62138254	62138254	4343
DEPDC1	1.25766e-07	43.2099	1	68501301	68501301	-4081
GNG12	0.00507909	30.1585	1	67840661	67840661	-7195
PRELID3B	5.25305e-05	36.1175	20	59047403	59047403	-4599
DNAJC6	1.05611e-11	47.4427	1	65316217	65316217	6676
RAVER2	0.00671877	30.0468	1	64748900	64748900	3807
RAE1	0.00024027	33.2536	20	57350514	57350514	-709
PARS2	0.00570066	36.1147	1	54757385	54757385	7139
CYP2C19	1.9402e-05	37.0447	10	94763755	94763755	1076
CDCP2	1.77014e-10	-37.9424	1	54157510	54157510	-3741
CDC5L	0.00601823	30.9595	6	44378269	44378269	-9437
SLC1A7	0.00465239	31.5476	1	53144449	53144449	-1833
TCTE1	8.7581e-06	-34.457	6	44279864	44279864	6490
DPP7	2.12811e-10	48.3445	9	137111463	137111463	3271
EGFL7	4.75094e-05	32.4611	9	136667924	136667924	2134
INPP5E	1.22727e-05	38.0159	9	136435633	136435633	4213
DNLZ	0.00348839	35.5651	9	136359864	136359864	3856
SLC16A12	0.00109569	-30.4114	10	89535082	89535082	513
IFIT5	0.00491784	32.3617	10	89422579	89422579	8013
IFIT1B	3.87581e-06	36.15	10	89377764	89377764	-292
C10orf99	3.99092e-11	-51.938	10	84181708	84181708	7909
PRXL2A	0.000144895	32.596	10	80415004	80415004	1187
RAPGEF1	0.00781813	-34.1026	9	131733254	131733254	4285
PLAC9	0.00186693	30.1899	10	80131910	80131910	230
MMP9	0.000914639	36.3363	20	46013334	46013334	4428
IPO13	3.48941e-07	-39.8051	1	43949743	43949743	2795
NCS1	0.000204709	31.589	9	130181809	130181809	9407
PLTP	5.94883e-05	-53.481	20	45902198	45902198	8740
PRRX2	1.49593e-07	-40.5207	9	129669669	129669669	4024
DLK2	0.000120617	-36.1932	6	43450994	43450994	4555
ERMAP	1.36899e-16	57.4463	1	42830446	42830446	4888
CLDN19	5.42715e-08	-41.419	1	42735183	42735183	4958
PPIH	3.45808e-05	33.7486	1	42664198	42664198	5480
SH3GLB2	0.000887175	30.4609	9	129030000	129030000	-1701
EDN2	6.07576e-08	47.1698	1	41494386	41494386	-9704
WFDC6	0.0042478	31.713	20	45542653	45542653	-3159
DBNDD2	0.00972638	30.4805	20	45396801	45396801	-9256
VCL	0.00757671	32.1895	10	74001059	74001059	2947
KCNK15	0.000652046	-37.4711	20	44742679	44742679	-3186
SYNPO2L	4.33552e-10	-39.3671	10	73650119	73650119	911
GUCA1A	0.00127744	-33.7875	6	42168683	42168683	-4608
C9orf16	1.23614e-05	-30.1511	9	128159607	128159607	-658
MANEAL	0.000557056	30.8818	1	37787845	37787845	-5957
MDFI	2.72906e-07	-42.6979	6	41641482	41641482	3007
CHST3	0.00674374	34.6405	10	71963168	71963168	-1227
STK40	2.62711e-05	31.9334	1	36376443	36376443	9442
LPIN3	1.17096e-07	-39.5041	20	41331701	41331701	-9219
CFAP157	0.00220855	33.7034	9	127701806	127701806	-5182
GJB3	0.000860596	32.7164	1	34782554	34782554	278
CCDC167	1.05802e-06	33.8968	6	37493566	37493566	6328
PHC2	0.00385879	30.5494	1	33354432	33354432	778
AZIN2	0.00941984	30.6915	1	33089049	33089049	6801
HPCA	0.00902299	32.2695	1	32879556	32879556	-6935
KPNA6	0.00838048	30.8174	1	32101232	32101232	-6824
C2orf72	6.85996e-07	-41.9753	2	231028019	231028019	-9504
ZBTB6	0.00229823	31.9908	9	122912242	122912242	1082
OR5C1	0.000559335	30.0694	9	122785923	122785923	-3010
PTGS1	0.000584129	31.9162	9	122384616	122384616	9296
HCRTR1	0.000246969	-32.4388	1	31619883	31619883	692
SERINC2	0.000193526	36.555	1	31403768	31403768	-5797
MAPK13	5.90324e-05	31.6308	6	36135598	36135598	4937
RCC1	4.22666e-07	40.4542	1	28519464	28519464	1209
PHACTR4	6.17235e-09	50.1929	1	28436309	28436309	-1862
MAP3K6	2.15101e-07	53.5714	1	27363272	27363272	3587
LRRC18	7.30256e-08	43.7343	10	48908527	48908527	5706
MAPK8	1.65049e-05	-52.1181	10	48406347	48406347	4701
HDHD3	0.00532288	32.406	9	113377902	113377902	-904
CD52	0.000767473	36.8519	1	26313643	26313643	-4315
PDIK1L	0.00283384	32.0261	1	26113911	26113911	2076
MACO1	2.69813e-06	38.3148	1	25434429	25434429	3534
TMEM50A	1.16406e-16	-57.8216	1	25341835	25341835	3503
RAPH1	0.00101861	34.5895	2	203490595	203490595	4759
BMS1	1.55607e-06	-42.0417	10	42778307	42778307	-4488
PITHD1	1.35924e-07	44.2336	1	23782193	23782193	-2999
ZNF436	2.24738e-05	-32.1839	1	23365119	23365119	3268
USP48	1.07672e-05	-32.0516	1	21720782	21720782	4338
ACAD8	9.08906e-14	-55.5556	11	134260295	134260295	6736
OR13C5	0.00236692	-36.3725	9	104589924	104589924	9490
NTM	2.05333e-05	-40.1045	11	131916581	131916581	5115
TP53INP2	0.000128134	43.5	20	34702469	34702469	-1870
ALPL	3.60912e-09	-51.8786	1	21543720	21543720	-7559
GPSM3	0.00350969	30.3136	6	32201930	32201930	-6408
TBC1D2	0.00018953	-30.1074	9	98209953	98209953	3598
PLA2G2F	0.000442426	-33.3561	1	20147028	20147028	7704
SUGT1P4-STRA6LP	3.28609e-05	-35.3571	9	97237962	97237962	-521
HSD17B3	1.28802e-17	-60.3383	9	96311797	96311797	-9622
BTBD17	0.00164689	32.0342	17	74355713	74355713	6156
TFDP1	6.62041e-09	45.1766	13	113589673	113589673	4922
PADI3	0.000105709	-36.0457	1	17242509	17242509	-6589
PADI2	0.000169364	34.6154	1	17117829	17117829	1607
FGD3	1.44068e-06	39.3258	9	92954682	92954682	7161
CPLANE2	0.000584147	31.2651	1	16236204	16236204	980
IARS	2.22138e-14	59.6432	9	92254925	92254925	-9825
SLC35F2	0.000474762	35.3846	11	107857544	107857544	1018
SPEN	0.000616268	32.0946	1	15840540	15840540	-7167
AGMAT	0.000499714	38.9048	1	15577823	15577823	7229
BAG6	0.00181422	32.1705	6	31644316	31644316	8078
AIF1	0.00524098	31.4369	6	31617442	31617442	1453
LRRC38	4.54098e-08	42.0114	1	13515136	13515136	-1134
PRAMEF17	2.93277e-08	42.4958	1	13393106	13393106	3476
ID1	0.000728097	34.8648	20	31597205	31597205	-8078
NFKBIL1	6.93871e-05	-39.3683	6	31550576	31550576	2965
GGACT	0.000148036	-31.9048	13	100585123	100585123	-1127
MUC21	7.625e-06	-33.8421	6	30987095	30987095	3379
GKAP1	0.000787481	30.4722	9	83814944	83814944	2689
MBTD1	2.59233e-09	38.3051	17	51200359	51200359	9046
IDNK	0.000368094	31.7043	9	83629868	83629868	6702
PDE2A	1.76237e-07	34.9417	11	72633887	72633887	8545
KIAA1217	0.00653102	31.9973	10	24202395	24202395	-6396
DOCK9	0.0019953	40.2547	13	98975119	98975119	2872
PRR3	8.64e-06	-46.5686	6	30550841	30550841	-6045
CEP78	0.00069529	38.7666	9	78242430	78242430	6081
LRCOL1	0.00115715	31.7033	12	132612754	132612754	-2173
FBXO6	0.000132408	-41.0025	1	11666624	11666624	2426
CARNMT1	0.000208055	36.2197	9	75035779	75035779	-7357
MTOR	7.3775e-05	36.3426	1	11130588	11130588	971
ACTN1	7.68863e-16	55.2964	14	68968616	68968616	8951
BTNL9	1.45774e-06	-31.7102	5	181035673	181035673	-4552
ARHGAP27	0.000267869	34.4536	17	45421552	45421552	4080
CST9	8.81049e-08	46.0843	20	23607490	23607490	-1615
NAPB	0.0004675	-34.2454	20	23417654	23417654	3835
CORT	0.00316594	31.3297	1	10451052	10451052	1335
PRKACG	0.00031453	-34.3412	9	69004511	69004511	9603
NSUN6	0.0003737	-38.6401	10	18643376	18643376	8212
MAP4K2	0.000213685	-46.2963	11	64805129	64805129	-1889
GPR157	9.38972e-14	-63.475	1	9122855	9122855	6248
DTD1	5.44118e-09	55.3846	20	18578011	18578011	-9882
TMEM236	1.19332e-05	-38.3461	10	17748967	17748967	-3234
UTS2	7.07698e-05	36.5152	1	7859669	7859669	-6158
PYCR3	0.000411741	36.8312	8	143611669	143611669	-1897
SLC22A11	0.00477679	30.4623	11	64563147	64563147	7193
CYP11B1	8.86904e-08	57.734	8	142878750	142878750	1071
FRMPD1	0.000158465	45.6452	9	37655664	37655664	4712
HIST1H4C	1.7919e-07	43.4343	6	26105129	26105129	1255
TMEM71	0.000671438	33.8988	8	132765224	132765224	-4643
LRRC3C	0.000260591	39.9076	17	39946956	39946956	5484
KCNAB2	0.00152538	31.3321	1	6041711	6041711	-4210
REEP2	6.1125e-05	-31.358	5	138432805	138432805	-6252
LINC02138	0.00374781	-33.1375	16	89168194	89168194	1813
PRXL2B	0.00104436	31.0642	1	2589077	2589077	2281
MORN1	0.00012742	35.1509	1	2383975	2383975	7580
CCL7	3.08473e-07	-44.8693	17	34266954	34266954	-3267
MMP23B	6.60264e-07	36.4348	1	1639684	1639684	7507
MIB2	8.886e-07	35.3791	1	1622510	1622510	4952
IST1	0.00271561	32.9517	16	71904538	71904538	8987
RAD50	3.66253e-08	-46.978	5	132551553	132551553	-5424
SEC61A2	0.000534326	38.3721	10	12128175	12128175	-1462
SCGB2B2	7.40119e-06	35.1506	19	34586854	34586854	7732
ECHDC3	0.00111064	-34.1667	10	11743094	11743094	714
TNFRSF4	0.0014649	34.386	1	1218182	1218182	-4030
GFOD1	8.51592e-07	-31.746	6	13417513	13417513	-9377
C1orf159	5.24682e-07	38.7879	1	1113747	1113747	2335
WBP4	0.0052019	34.7685	13	41058929	41058929	-2580
ARRDC2	4.13368e-05	31.8517	19	17991484	17991484	-9648
SPINK4	8.0479e-05	-30.6038	9	33234666	33234666	-5501
AMHR2	0.00010505	37.2285	12	53428255	53428255	4322
MT1M	0.00623337	30.9119	16	56633640	56633640	983
ADAM33	3.61833e-05	48.1782	20	3685992	3685992	-3747
ITSN1	1.84169e-05	-32.1761	21	33745847	33745847	-4260
TEK	0.00447285	32.4888	9	27118708	27118708	9260
EXOC3L4	2.98941e-05	36.8899	14	103100448	103100448	306
KL	1.87195e-08	40.4762	13	33025223	33025223	8802
GDI2	0.00461991	35.2492	10	5808536	5808536	4876
IFNW1	0.00216776	31.3598	9	21142604	21142604	-460
CCDC85C	2.92506e-09	48.6899	14	99594816	99594816	9392
FAM50B	7.30501e-18	-65.1515	6	3852418	3852418	3034
MRPS26	0.00313477	30.998	20	3052143	3052143	6093
LHFPL2	0.000483874	-37.9893	5	78653742	78653742	-4971
NET1	1.26564e-06	43.6632	10	5454218	5454218	7609
SERPINA9	0.00316694	-33.7789	14	94474296	94474296	1690
TBCA	0.00156637	-31.6909	5	77785835	77785835	-9475
PLIN2	0.000114656	31.2149	9	19119973	19119973	7504
MEDAG	0.00154494	31.8778	13	30896506	30896506	-9765
HAUS6	0.00926101	30.6818	9	19100020	19100020	2885
SERPINB6	8.33594e-06	43.5897	6	2960118	2960118	1991
HDAC7	0.00152974	33.0704	12	47798270	47798270	4243
B3GALT5	3.89249e-06	35.4732	21	39654116	39654116	-3211
GTF2H2C	0.000708805	33.8252	5	69560902	69560902	657
ICAM4	0.000342576	36.9274	19	10286562	10286562	-393
NOXRED1	0.000420185	-31.4147	14	77426050	77426050	-2995
GSG1L	0.00267455	30.7345	16	27897115	27897115	-8959
MTIF3	0.00219346	34.6623	13	27448498	27448498	2067
MIS12	4.07844e-07	39.6921	17	5493705	5493705	6780
ADARB2	7.63086e-06	30.2434	10	1203451	1203451	-3067
LINC00634	0.00969335	30.6966	22	41952597	41952597	425
CDK8	4.47873e-06	38.2052	13	26252394	26252394	-1735
SYNGR1	2.14386e-10	-31.5139	22	39360980	39360980	-3190
SIRPB1	1.85648e-08	46.5385	20	1616403	1616403	3594
SLC18A1	4.76563e-09	53.2051	8	20171705	20171705	9260
RCL1	9.25734e-09	-42.8593	9	4790400	4790400	-2544
HPCAL1	0.00112397	32.1839	2	10304676	10304676	978
DPP9-AS1	0.00375565	31.6629	19	4684106	4684106	4826
FGL1	0.000655451	-46.0598	8	17896820	17896820	-1283
SNPH	0.000354041	31.1555	20	1271077	1271077	4763
TNNI2	5.55558e-05	-34.7455	11	1837342	1837342	-1639
KRTAP5-1	1.32023e-06	-49.3107	11	1587646	1587646	-2364
ZG16B	5.91024e-05	-45.4381	16	2826031	2826031	-4138
C20orf96	0.00010505	-35.0844	20	281009	281009	9421
WDR1	4.31758e-10	48.7913	4	10123265	10123265	-6317
CBARP	0.000152615	-35.2334	19	1230024	1230024	7968
RP1L1	7.17067e-05	38.6977	8	10652461	10652461	2683
SMIM21	0.00159031	-30.3717	18	75425162	75425162	2473
CCDC125	0.00475205	32.8659	5	69341273	69341273	-8465
LRRC30	0.00187604	-35.8462	18	7233080	7233080	1957
TMEM200C	0.00335869	33.0144	18	5890152	5890152	1953
CD80	5.86667e-07	-34.9618	3	119554035	119554035	3694
OGG1	4.05727e-10	57.5758	3	9756038	9756038	5953
RNU6-338P	0.0065002	32.3729	22	31380260	31380260	8578
RNU6-608P	0.00072728	32.8373	1	39128430	39128430	-7388
RNU6-573P	0.000450594	-32.7473	4	35494200	35494200	-1698
RNY1P8	4.82742e-12	50.484	13	73236379	73236379	9234
RNU6-147P	0.00177278	-33.0346	20	49963472	49963472	-8634
RNU6-1126P	8.55009e-05	-32.7506	7	55784634	55784634	-4734
RNU6-317P	0.00235457	33.7191	19	48793397	48793397	-140
RNU6-76P	0.00298043	32.1761	13	18875877	18875877	-4177
RNU6-214P	1.23759e-09	36.0654	6	120522625	120522625	3776
RNU6-1013P	5.52436e-05	-37.6454	9	111839294	111839294	-534
RNU6-1042P	1.11637e-05	38.3919	1	150704871	150704871	3007
SNORA50A	8.66775e-05	-35.2901	16	58555207	58555207	4723
RNU6-1201P	0.00587112	-33.0808	17	48087728	48087728	1057
RNU6-1316P	3.26197e-07	55.7588	14	102860460	102860460	-5396
SNORD63	2.40835e-07	-31.6484	5	138564349	138564349	-3240
RNU6-842P	0.004713	-31.0792	8	13041297	13041297	-3053
RNU6-975P	2.06906e-08	-35.3014	6	73465868	73465868	1797
RNU6-1119P	0.00194013	39.2914	5	100159152	100159152	5482
RNU6-242P	2.26537e-05	-35.6975	2	43087313	43087313	4182
SNORA7B	0.00949216	31.5681	3	129398587	129398587	-1240
RNU6-921P	1.00625e-07	41.1709	14	68738534	68738534	-2507
RNU6-1230P	0.000146515	37.8846	4	149924929	149924929	-9447
RNU6-933P	0.000527362	33.0081	11	60993498	60993498	-8332
SNORA14B	1.10352e-06	32.2581	1	235123357	235123357	4581
RNU6-342P	0.000968019	34.9206	3	27260533	27260533	5151
RNU6-35P	9.29582e-07	35.375	4	109988859	109988859	-3466
RNU6-140P	5.59184e-11	-51.1777	19	38793570	38793570	3540
RNU6-878P	4.32666e-09	-49.1351	11	2319772	2319772	-1946
RNU6-1127P	0.00388042	39.6273	3	119333743	119333743	8198
RNU6-1222P	2.96576e-06	32.6042	6	148278063	148278063	-609
RNU6-310P	3.80159e-05	-40.2284	4	53268564	53268564	-2998
RNU6-1179P	8.59513e-05	36.8934	19	22546850	22546850	-8411
SNORA41	0.00362808	34.4933	2	206164160	206164160	1934
RNU6-1151P	7.76894e-12	57.6385	8	9293541	9293541	-5964
RNU6-95P	0.000115374	-43.4211	4	68005601	68005601	1708
RNU6-246P	1.05484e-10	-56.7655	9	15538697	15538697	-5491
RNU6-997P	0.00574876	-35.6227	2	53563958	53563958	6523
RNY1P7	0.000161704	39.7989	13	24695268	24695268	8398
RNU6-1067P	0.000365911	30.9011	10	28660973	28660973	-6946
RNU6-9	0.00351353	-31.6138	19	898656	898656	5174
SNORA66	5.19839e-06	41.8838	1	92840759	92840759	42
MIR203A	0.00200715	30.517	14	104110374	104110374	-7031
MIR593	1.0413e-12	48.4935	7	128072009	128072009	-9852
MIR28	6.1938e-06	-44.3167	3	188680867	188680867	-7914
MIR548A2	1.32232e-06	42.399	6	135229205	135229205	-9955
MIR32	1.69685e-08	-40.3509	9	109050545	109050545	-4248
MIR556	0.000132825	35.7778	1	162343945	162343945	1401
MIR626	5.85208e-20	65.5592	15	41694791	41694791	3208
MIR648	3.92004e-08	-43.7897	22	17972465	17972465	8497
MIR29B2	2.32408e-05	37.1429	1	207809288	207809288	-6766
MIR33B	4.70338e-05	-34.1923	17	17819969	17819969	-6039
MIR559	0.00197149	32.8684	2	47379585	47379585	1912
MIR135A1	0.0066596	32.2897	3	52294516	52294516	-209
MIR589	2.78231e-07	-48.5665	7	5493541	5493541	2377
MIR182	0.00824742	-32.6043	7	129770303	129770303	190
SNORD94	1.26099e-11	-41.1438	2	86133685	86133685	-2185
RNU6ATAC2P	3.49757e-18	53.149	5	56305559	56305559	-7871
RNU6ATAC26P	0.000211642	38.0645	3	57622068	57622068	2623
MAB21L4	2.17872e-06	39.0886	2	240896045	240896045	112
OTOA	0.00269653	31.0764	16	21699775	21699775	-5188
SELPLG	0.00386576	-33.9786	12	108617568	108617568	6763
FAM83G	0.00559387	37.2211	17	19011465	19011465	-6702
STK38L	0.00290025	32.9825	12	27237777	27237777	-6509
IDO2	1.64406e-05	30.4288	8	39945854	39945854	-3312
UBE3C	0.00444743	-31.0223	7	157141780	157141780	2587
CCDC154	6.9888e-08	45.8753	16	1443758	1443758	732
HMCES	2.7592e-13	63.6364	3	129283276	129283276	4304
RUBCNL	0.000652651	-33.5451	13	46399301	46399301	-9260
MIR759	9.3126e-12	54.0909	13	52813007	52813007	2959
IGLV6-57	0.0020489	31.3699	22	22196359	22196359	562
IGLV5-52	1.19707e-05	32.3731	22	22310015	22310015	-8712
IGLV1-51	5.6403e-11	-39.604	22	22320936	22320936	-1536
IGLV1-50	0.00057125	34.6587	22	22329424	22329424	2126
IGLV7-43	0.000208477	-35.9678	22	22392247	22392247	-2771
IGLV1-40	0.00447107	-34.8784	22	22407140	22407140	-2626
IGLV2-23	0.000137913	35.2239	22	22700059	22700059	2272
IGLV3-16	6.02013e-17	50.855	22	22744711	22744711	-2672
IGLV2-14	6.56665e-05	32.9457	22	22755704	22755704	-2996
TRGJP2	1.16795e-08	43.5976	7	38259360	38259360	-2965
TRBV5-3	0.00225242	40.0871	7	142389863	142389863	663
TRBV10-1	0.00105773	-35.014	7	142398541	142398541	-1319
TRBV7-6	0.00041266	-38.9689	7	142494826	142494826	2696
TRBV5-7	9.28973e-05	-33.5324	7	142517387	142517387	-2703
TRAV3	0.0073974	30.2955	14	21724159	21724159	448
TRAV8-3	0.00930101	31.1717	14	21854386	21854386	1830
TRAV13-2	0.000366694	-35.2744	14	21911829	21911829	-6359
IGHG1	3.33148e-05	45.4759	14	105747037	105747037	-3967
IGHV1-2	0.00346447	32.7792	14	105979593	105979593	7491
IGHV2-5	5.06856e-05	33.5227	14	106034705	106034705	3661
IGHV3-7	0.00205805	32.5916	14	106055387	106055387	7297
IGHV3-16	6.66489e-06	39.2857	14	106167169	106167169	-1440
IGHV3-48	0.00554763	30.2049	14	106530669	106530669	7676
IGHV3-49	7.13024e-05	30.1473	14	106565638	106565638	-8162
RNU6-1319P	3.69006e-06	-44.7205	1	223971673	223971673	4577
RNU6-298P	0.00044154	30.2721	17	30855001	30855001	-6842
SNORD17	1.34924e-08	42.1513	20	17963451	17963451	-506
SNORD65C	8.10954e-22	-69.0331	7	23400988	23400988	4544
RNU6-1300P	0.00536067	31.9661	8	74048050	74048050	-627
SNORD77B	6.69862e-07	50	8	99995448	99995448	-9135
SNORA12	0.00677412	-30.9867	10	100236603	100236603	700
RNU6-466P	0.000112679	41.1031	15	30963235	30963235	-6886
RNU6-903P	1.63012e-09	45.6889	18	9625337	9625337	-7266
KRTAP12-4	0.000205201	34.4816	21	44655554	44655554	-896
ZSCAN5A	0.0039982	-30.1744	19	56224534	56224534	3757
ZNF628	1.37615e-06	-41.3978	19	55479608	55479608	-1589
SHANK1	2.34674e-07	-44.682	19	50680758	50680758	8647
FUT2	0.00190421	39.0004	19	48704534	48704534	8497
GEMIN7	0.000101768	46.5368	19	45083747	45083747	4480
OTOS	0.00396499	30.0809	2	240151966	240151966	-7405
SERTAD3	2.11119e-05	-31.9149	19	40437924	40437924	4675
LGALS16	1.70902e-10	-54.6615	19	39660839	39660839	4928
RESP18	0.00658042	35.5346	2	219328674	219328674	3956
VIL1	0.00111868	31.8875	2	218418126	218418126	-997
STRADB	0.00146278	-36.0748	2	201453566	201453566	1772
RFXANK	0.00206047	30.9492	19	19194759	19194759	1850
INPP1	0.00268508	34.9602	2	190350033	190350033	6446
ARMC6	0.000296985	33.7133	19	19040717	19040717	6616
SLC16A3	0.000241591	30.5629	17	82223997	82223997	-4409
HOMER3	0.0059258	31.2068	19	18947110	18947110	-5894
CRLF1	0.0044358	30.4021	19	18598605	18598605	8195
IQCN	8.16439e-05	-33.5228	19	18273228	18273228	1225
TMEM200A	0.00228743	-36.1798	6	130431746	130431746	-5371
S100A13	0.000938768	31.9481	1	153627017	153627017	32
SDK2	3.55112e-06	-33.663	17	73653187	73653187	-8743
TDG	3.41691e-08	-34.8387	12	103971343	103971343	5473
NT5DC3	3.18192e-06	34.0278	12	103837116	103837116	4119
EVL	0.00148224	-32.8205	14	100062902	100062902	-2520
CCNT2-AS1	3.13341e-05	36.1503	2	134909631	134909631	9040
POU2AF1	0.000590552	-30.852	11	111379330	111379330	-56
DBI	0.000739058	34.4056	2	119376767	119376767	9092
PRIMA1	6.35953e-05	-32.5995	14	93794085	93794085	-5601
NME2	0.00185077	30.9765	17	51167475	51167475	913
ME3	0.00557802	33.7425	11	86669591	86669591	2608
TES	8.02218e-07	36.8454	7	116224468	116224468	1666
DYRK2	0.000571781	-35.3111	12	67653269	67653269	4493
P2RY2	7.18595e-17	-52.1856	11	73225656	73225656	7201
FGFR4	0.00368178	32.7586	5	177092081	177092081	2516
LRRC74A	4.04832e-06	37.6123	14	76826649	76826649	279
ST3GAL5	9.68938e-07	-45.679	2	85876617	85876617	-8948
ATP6V0A1	1.80176e-08	32.7068	17	42454500	42454500	-4344
SIDT1	6.01458e-05	33.6762	3	113540233	113540233	7252
REG3A	1.37246e-05	-39.1098	2	79164755	79164755	-5003
HELLS	0.000277273	-41.7749	10	94550072	94550072	4152
PSEN1	1.11065e-07	-37.09	14	73134681	73134681	-1766
GRB7	1.09111e-05	35.8533	17	39747477	39747477	5227
TFEB	0.00284296	31.7508	6	41733383	41733383	471
ANKLE1	1.15074e-05	-38.734	19	17280518	17280518	-1127
SLC26A8	1.5481e-07	-36.0806	6	36022030	36022030	2464
MCUB	2.64156e-05	32.8383	4	109550835	109550835	-9411
ADH6	0.000577275	40.3564	4	99219317	99219317	-72
GPT	0.00463985	-30.362	8	144505493	144505493	1355
VSIR	0.00465145	30.011	10	71774203	71774203	-684
MATK	6.60394e-15	-62.9093	19	3807556	3807556	-5745
PHF20L1	0.000215455	34.7332	8	132785089	132785089	7299
EGFL8	3.85498e-09	-44.5402	6	32164950	32164950	347
ASAH2	0.000178798	-30.4131	10	50276753	50276753	2968
EDN3	3.44704e-05	43.0199	20	59309707	59309707	9006
KLHDC7B	0.00599206	-30.3171	22	50546992	50546992	-1041
DRG2	0.00408995	31.746	17	18077977	18077977	-9948
TNRC6A	5.22733e-07	-33.2679	16	24724692	24724692	-4959
RASGEF1A	1.03835e-13	49.4332	10	43261379	43261379	5541
ELP4	1.40428e-07	59.9415	11	31518348	31518348	8572
MOB1B	7.15254e-06	-32.1845	4	70906234	70906234	3858
GCNT3	7.55625e-07	-50.6061	15	59606288	59606288	-5495
ZNF445	8.33516e-06	-31.9231	3	44469912	44469912	7759
ODAM	0.000286028	37.2857	4	70198445	70198445	1951
NDUFAF6	1.67036e-06	34.9113	8	94957719	94957719	-289
LILRB1	1.60874e-12	39.0453	19	54608262	54608262	-8896
USP8	0.00189755	31.7612	15	50422241	50422241	-2141
HLA-A	2.85539e-07	54.3609	6	29936402	29936402	-4858
RPS8	0.00707041	31.0606	1	44771438	44771438	-4102
LEUTX	0.00295669	34.5159	19	39773485	39773485	-3110
ZNF200	0.000709114	37.5824	16	3243888	3243888	-8432
HBE1	1.10536e-07	37.1212	11	5262816	5262816	7130
PHYH	0.00182499	-32.1532	10	13297681	13297681	2083
DNAJB1	0.00100351	30.2151	19	14528769	14528769	540
NRL	0.00125704	-30.12	14	24089025	24089025	-4401
RALGAPB	0.000352792	32.5652	20	38475107	38475107	2209
NFE2L2	0.0018922	33.7124	2	177268581	177268581	-3855
TEAD4	0.000155105	34.9739	12	2962712	2962712	2797
EMC6	0.00903819	31.3937	17	3673852	3673852	5032
MYO9B	0.00418822	31.0113	19	17108071	17108071	6417
APOL4	0.000314111	37.1708	22	36194810	36194810	9934
APOL1	4.16591e-05	-38.5805	22	36248104	36248104	-4906
CAV3	2.11469e-05	-33.0857	3	8738752	8738752	4888
C14orf93	0.0051777	33.3091	14	23013194	23013194	-3029
SMCO1	0.000603537	33.0759	3	196513426	196513426	1921
KDM7A	0.00744433	32.5855	7	140170700	140170700	6284
CPSF4L	6.66958e-07	44.1973	17	73271196	73271196	-8845
C21orf58	0.000447096	-33.8895	21	46312665	46312665	6473
NME4	3.0329e-06	-37.3052	16	394814	394814	-1911
TRPM1	3.07642e-07	30.8013	15	31097057	31097057	4651
ITGB2	0.00114109	32.8639	21	44918736	44918736	2120
SUMO3	6.69638e-22	58.7016	21	44815414	44815414	2555
PRKRIP1	0.000983332	36.6455	7	102397417	102397417	1056
MBLAC1	0.000191754	35.5159	7	100125585	100125585	-1382
DUSP15	0.000737726	-43.4211	20	31864041	31864041	5958
MGLL	0.000934546	36.4631	3	127744344	127744344	-7988
ADD1	4.48645e-05	34.878	4	2871610	2871610	-4286
HM13	0.00433127	-36.5231	20	31511937	31511937	-2473
CCBE1	5.41774e-08	51.9981	18	59472631	59472631	7610
HIGD1C	1.7889e-15	66.0557	12	50947849	50947849	-6073
ZBTB21	2.31862e-11	-36.6304	21	42012187	42012187	-1801
DOP1B	0.000774483	-34.7052	21	36169700	36169700	5167
SETD4	0.000416555	32.6107	21	36077904	36077904	1486
PMPCA	7.07408e-05	40.3217	9	136418950	136418950	8291
ZDHHC13	5.92036e-14	-46.5692	11	19109311	19109311	-7834
UFD1	0.00118655	-37.5676	22	19470701	19470701	8472
KRTAP5-3	0.000418599	-30.7692	11	1606101	1606101	2363
UBE2QL1	0.00224141	-32.7561	5	6454698	6454698	5841
CCDC157	1.67348e-22	74.9436	22	30354917	30354917	-1718
ITPA	7.90742e-07	43.0576	20	3211739	3211739	2216
LDLRAD4	0.000414757	31.4221	18	13223100	13223100	4315
CELF2	2.1021e-06	31.064	10	11157179	11157179	-7851
MAP3K7CL	0.00032046	-32.2095	21	29126193	29126193	-4445
MYL5	0.00406767	-35.244	4	681215	681215	3295
GABRB3	0.00280069	-30.2847	15	26629355	26629355	-266
KRTAP10-6	5.624e-05	35.2976	21	44590462	44590462	2044
KRTAP10-1	7.37708e-05	-32.8075	21	44539850	44539850	346
UMODL1	0.000622243	33.4034	21	42064700	42064700	1743
C9orf152	0.00201797	-31.2764	9	110211044	110211044	-2856
KLHDC7A	0.000314307	36.9551	1	18479041	18479041	-1941
HMX1	0.00315621	31.746	4	8880012	8880012	-8174
FAAP20	0.000891968	37.6289	1	2197365	2197365	-2591
PRKCZ	1.84188e-05	-40.3509	1	2079294	2079294	5834
RSPO1	0.00291373	32.9512	1	37630674	37630674	3943
MIR885	0.00428326	-31.2576	3	10385506	10385506	9057
NFASC	0.000339848	31.1391	1	204921000	204921000	370
P2RX6	3.15582e-13	-38.8758	22	21021549	21021549	6381
A4GALT	5.77637e-06	37.8564	22	42692965	42692965	2022
MTMR3	1.09087e-21	73.2021	22	29877405	29877405	-5750
MRPS12	7.77274e-14	48.9544	19	38933780	38933780	2783
CCDC134	0.000219969	-36.798	22	41791011	41791011	-9668
HPS4	0.00170287	31.8486	22	26471523	26471523	8159
MAPRE3	0.000982094	30.444	2	27020729	27020729	5932
PQLC3	0.00207718	-30.2646	2	11161421	11161421	5888
FABP6	2.39659e-06	-44.2471	5	160232266	160232266	2838
AP1B1	3.28441e-05	36.9599	22	29374743	29374743	-7469
THAP4	0.000351929	-35.4776	2	241615900	241615900	1591
SERPINA1	0.00265789	34.4378	14	94380554	94380554	8036
SYCE3	4.27526e-05	-46.6364	22	50553668	50553668	2765
ELFN2	0.00130801	40.0505	22	37433664	37433664	-6186
FMO1	0.000446546	-34.2308	1	171242243	171242243	-6228
CLPSL2	0.000602518	34.5572	6	35774530	35774530	-2068
CAD	0.00036957	33.3682	2	27218624	27218624	1218
ZNF683	6.40062e-07	41.3333	1	26367252	26367252	5484
CENPM	1.95018e-08	31.4195	22	41943520	41943520	3169
LIPK	3.66697e-16	58.0387	10	88728803	88728803	4261
PDIA2	0.000114564	32.7267	16	283647	283647	484
FGG	0.00126677	35.6863	4	154622020	154622020	-9172
FBLN2	1.42782e-07	40.2293	3	13540000	13540000	-9125
LINC01644	3.05306e-05	31.317	22	47487948	47487948	-838
ATRAID	0.00350689	-39.6972	2	27214628	27214628	2260
ZNF74	0.000631103	36.4105	22	20399748	20399748	5121
RPS6KB1	1.47437e-09	-45.1115	17	59899362	59899362	6219
ASB3	0.00661672	31.3538	2	53864551	53864551	-4392
ZNF433-AS1	0.00966487	-31.4312	19	11985182	11985182	-2435
NCOA1	0.00339942	30.4033	2	24486342	24486342	-5590
TRIOBP	0.00106217	35.6151	22	37751168	37751168	4932
C5orf56	3e-05	30.3612	5	132415746	132415746	4759
PRDM6	0.000188851	32.5	5	123086805	123086805	-2436
MIR1262	2.78658e-08	43.7511	1	68181637	68181637	1974
MIR1289-2	0.000210024	-31.25	5	133423632	133423632	4075
SNORD88B	0.000525296	31.0415	19	50797561	50797561	1562
RNU4ATAC16P	0.000337577	-41.1616	12	779842	779842	-1291
MIR1251	0.00376628	-31.1688	12	97491385	97491385	-524
MIR320C1	0.00358593	33.4176	18	21689364	21689364	5856
RNU6ATAC16P	0.00116719	-35.8408	3	52565905	52565905	5337
RNU6ATAC42P	0.000601692	-32.108	12	64934341	64934341	-4682
MIR1249	0.000387466	-31.5789	22	45192651	45192651	8369
MIR1293	0.000149953	35.9606	12	50229874	50229874	4339
SNORA77	2.04703e-06	41.6144	1	203725302	203725302	-4279
MIR548J	9.45987e-06	35.4167	22	26552039	26552039	3285
MIR1307	3.1678e-12	58.6842	10	103389888	103389888	4514
SNORD23	5.12199e-10	38.0704	19	47755963	47755963	112
OR2A5	0.0092648	-31.1463	7	144059463	144059463	9097
DMKN	1.91792e-05	-38.0094	19	35499508	35499508	2404
TPRN	0.00283138	30.9689	9	137194761	137194761	5981
MYO7B	0.00129053	39.9702	2	127618424	127618424	-1602
SPATS2L	1.07459e-07	53.4574	2	200358488	200358488	7301
SHANK2	0.00512753	-33.8945	11	70663358	70663358	-1162
TMEM139	0.00033578	31.2195	7	143284348	143284348	-603
TTC7A	5.68376e-07	49.0425	2	46922299	46922299	6144
C4orf48	0.00103483	-32.5794	4	2037079	2037079	-4914
LIMS2	0.000314931	40.6061	2	127638629	127638629	4600
SLC19A3	0.00124855	31.6999	2	227717357	227717357	654
METTL5	1.15897e-06	45.061	2	169817860	169817860	6955
TONSL	2.76839e-07	36.1759	8	144448001	144448001	-3562
LYPD6	0.00931477	-38.4977	2	149320835	149320835	-9150
ELOB	4.04853e-13	48.1132	16	2772172	2772172	5024
SCRN1	0.00445353	-31.586	7	29976347	29976347	-7077
LGALSL	0.00196425	37.3469	2	64462617	64462617	8077
WDR81	4.45936e-06	-38.5312	17	1726914	1726914	1956
TBC1D14	2.34988e-06	-35.9757	4	6914535	6914535	4711
RAB1A	3.3251e-05	-42.5568	2	65133535	65133535	-3430
LINC01124	0.0011253	-33.2311	2	170712792	170712792	1776
NPPC	1.37477e-05	-37.0489	2	231932059	231932059	-5664
DPAGT1	0.00012058	32.7763	11	119113366	119113366	-5036
JAKMIP1	0.00568086	-35.0877	4	6197425	6197425	-2807
RN7SKP285	9.60866e-05	33.6649	1	103516633	103516633	-6929
RN7SKP110	0.00275821	30.0901	6	90008718	90008718	-7213
RNU6-908P	1.28604e-05	36.6744	10	29720068	29720068	8155
RN7SKP146	1.57375e-05	-36.6208	18	584223	584223	2628
RN7SKP26	0.00116525	31.5789	18	45980491	45980491	9455
RN7SKP114	0.00796295	30.1407	9	34050651	34050651	687
RNU2-36P	1.16377e-07	46.9597	9	86421112	86421112	2017
RNU6-174P	3.21229e-06	-38.4229	12	3729237	3729237	-2911
RN7SKP127	3.96456e-09	45.7416	16	29737318	29737318	-5915
RN7SKP125	0.0018215	-36.7459	9	117285150	117285150	8167
RNU6-1140P	0.0067432	-33.8134	2	237557407	237557407	-5758
RNU6-1025P	0.00109994	33.4237	11	943077	943077	-5344
RN7SKP159	0.00952339	-31.6537	8	5906428	5906428	4809
RNU6-887P	2.03553e-09	-55.0078	4	39400905	39400905	1758
RNU6-402P	0.00083667	34.0652	5	98885195	98885195	-4536
RNU2-52P	0.00225375	31.4103	20	41014644	41014644	-9561
RNU2-48P	1.03079e-05	33.1624	5	157984632	157984632	-7677
RN7SKP119	3.68465e-05	33.7954	2	47357505	47357505	2273
RNU4-72P	0.00525539	37.5	6	85757766	85757766	6187
RNU2-40P	5.71367e-07	-48.9058	4	65813924	65813924	-6490
RN7SKP91	2.11014e-11	-46.738	1	30841337	30841337	-2486
RNU4-47P	0.00826587	41.2987	17	77155634	77155634	-2961
RNU4-78P	1.41365e-07	47.2222	3	42224857	42224857	3019
RNU6-1133P	0.000129424	-33.3125	6	31075454	31075454	-7556
RNU2-14P	0.000233371	32.4458	14	65130790	65130790	-6249
RN7SKP126	0.00117805	34.4377	1	192874261	192874261	1725
RN7SKP252	0.00316017	30.6734	22	49748083	49748083	9408
RNU6-177P	0.000162736	31.2169	7	128634242	128634242	7072
RNU2-64P	0.000137465	36.2308	3	73109594	73109594	-1398
RN7SKP165	8.22846e-05	36.0534	1	226451945	226451945	6010
RN7SKP108	0.00043991	34.6401	14	96635078	96635078	3437
RNU6-516P	1.10294e-07	-36.8918	15	40526992	40526992	-2578
RNU2-6P	0.0024928	33.6675	13	46377907	46377907	-3318
HLA-DQB2	1.37033e-05	-47.4854	6	32759061	32759061	4430
EPN1	1.53032e-06	-38.2178	19	55679278	55679278	2655
UNC13D	3.07939e-06	-32.6366	17	75834915	75834915	9436
LINC01249	0.00913129	34.8098	2	4651283	4651283	5216
HM13-AS1	1.74443e-05	-37.8512	20	31574831	31574831	-1569
SLC35G6	7.32136e-08	-51.2272	17	7482770	7482770	1440
PIGZ	5.98079e-05	-37.6614	3	196967317	196967317	1517
HDAC4-AS1	0.00152924	-37.2685	2	239409299	239409299	7496
LACTB	4.12494e-06	34.5537	15	63116841	63116841	-4992
DLEU1	2.96331e-14	69.7479	13	50809917	50809917	2063
LINC00111	0.000187502	-40.1338	21	41675602	41675602	-3579
ZBED5	3.08466e-23	-80.198	11	10850853	10850853	7201
C1orf112	2.81024e-12	-51.9338	1	169799839	169799839	3920
HHLA1	1.27996e-05	34.5098	8	132099545	132099545	5721
FES	0.00220464	31.044	15	90883479	90883479	-968
LINC00029	6.21758e-05	35.5942	20	63028824	63028824	7573
ARTN	0.000107041	-37.3428	1	43927119	43927119	-6201
LINC00159	0.000612203	33.5398	21	32190679	32190679	7135
LINC01868	0.00170207	-30.9524	2	100675637	100675637	402
RDH13	1.1178e-14	57.1429	19	55061588	55061588	1561
ASRGL1	0.0087408	34.2995	11	62331593	62331593	-5855
RBM28	1.38969e-05	-36.6385	7	128336784	128336784	7087
MAPT	8.10152e-07	30.9269	17	45952749	45952749	-9589
C4B-AS1	7.8681e-05	38.1481	6	32028809	32028809	7450
SAPCD1	0.000123905	-33.7526	6	31760489	31760489	-2507
LINC01656	0.0011114	-37.5537	22	44441678	44441678	-1649
WRB	1.68405e-09	40.6047	21	39369141	39369141	-8557
LINC01238	3.70109e-05	38.0442	2	241972384	241972384	1386
SMIM13	2.32533e-09	-34	6	11098727	11098727	4895
NUCB1-AS1	0.00440416	-31.1355	19	48915760	48915760	3132
E2F7	3.44346e-12	49.359	12	77056633	77056633	8931
RNF183	9.96313e-05	-31.0162	9	113297941	113297941	925
LINC00316	0.000118411	-34.1788	21	45343324	45343324	-1335
RPS6KA2-IT1	7.02969e-05	37.9735	6	166459522	166459522	5862
CLDN10-AS1	0.00469304	30.3889	13	95536645	95536645	-2736
GP6	0.00175225	32.274	19	55038389	55038389	-126
CRYZ	0.00883321	-34.2586	1	74740640	74740640	-7233
LINC01770	0.000830795	-34.9894	1	1432635	1432635	1886
SLC9A8	0.000240534	-46.5497	20	49806774	49806774	-5939
COL4A2-AS1	0.000830966	32.8084	13	110517497	110517497	-9319
KRT3	4.24738e-11	-37.1429	12	52786959	52786959	9159
LINC00940	0.000251049	34.843	12	1939682	1939682	-3109
ADCY4	0.000103484	40.6763	14	24326750	24326750	7998
ICAM2	0.00264643	36.2391	17	64023871	64023871	-3238
TMEM64	0.00105252	31.5362	8	90643276	90643276	2630
C7orf69	5.52202e-06	-33.3237	7	47800486	47800486	5064
UNC45A	0.000100193	40.1369	15	90940301	90940301	5018
TCP11	0.00130125	-32.7042	6	35150654	35150654	-2045
SLC25A34-AS1	0.000292487	-31.8263	1	15748633	15748633	1264
SWI5	0.00714031	30.4622	9	128279478	128279478	3236
LINC02090	6.20075e-05	34.0278	17	16997826	16997826	9499
SEMA3C	0.000285674	-34.0593	7	80923222	80923222	-864
HLA-DPA1	0.000315455	39.5864	6	33080815	33080815	-106
SPATA18	0.00354587	32.4849	4	52055765	52055765	4351
DARS-AS1	3.4793e-06	47.3913	2	135975201	135975201	-9975
PLCH2	0.00101362	36.1695	1	2479350	2479350	3037
TFRC	0.00274938	31.5942	3	196085251	196085251	-3158
ERICH3	0.00189083	-31.0091	1	74630313	74630313	4543
SEMA4D	6.44333e-06	-30.7108	9	89446848	89446848	9106
ZNF415	4.301e-06	-30.0366	19	53140244	53140244	-7327
ZNF284	0.00531544	31.7618	19	44065797	44065797	-6362
FN1	7.61989e-05	37.5021	2	215426636	215426636	9432
LINC02623	9.89856e-05	36.0324	10	42877751	42877751	6232
CCDC107	0.00639299	30.2438	9	35659641	35659641	1326
BSN-DT	0.00432216	-32.3188	3	49552823	49552823	1544
DLGAP2	0.00159068	-31.4719	8	823887	823887	1710
CTU1	4.3839e-06	47.6079	19	51100934	51100934	7476
LINC01840	0.000416615	30.8882	3	184547304	184547304	9615
LINC01819	9.56844e-09	-51.1385	2	43032025	43032025	7519
EBLN1	0.00166795	-31.8952	10	22211577	22211577	-1557
LNCNEF	8.11056e-13	-38.9396	20	22605669	22605669	1849
LINC02681	0.00137523	-31.0753	10	101273368	101273368	-9819
LINC00851	9.27321e-05	33.9992	20	18381532	18381532	2485
PTPA	0.000474985	-35.5994	9	129134720	129134720	-4662
PIK3R3	0.00109139	37.5122	1	46130005	46130005	2612
C1orf210	1.58649e-10	43.5111	1	43291690	43291690	-6074
PLA2G1B	4.13584e-06	-38.94	12	120330328	120330328	-2550
ELMSAN1	6.59546e-08	45.2827	14	73734173	73734173	6083
LINC00434	4.53383e-15	-68.3824	13	60205588	60205588	9359
GH2	9.77382e-10	-41.6667	17	63883024	63883024	-1081
AKR1B15	0.000490514	-34.4209	7	134561618	134561618	-3002
TAB2-AS1	0.000208712	37.0641	6	149265744	149265744	-8194
F10-AS1	4.96611e-05	46.0711	13	113126703	113126703	2178
HCG27	1.00225e-08	38.9775	6	31199887	31199887	1751
C1orf195	0.00315472	36.2637	1	15170498	15170498	820
KIAA0232	0.00276864	32	4	6784336	6784336	1606
SLC4A7	1.02916e-07	36.1973	3	27488716	27488716	-4297
KSR2	1.01554e-05	-45.3535	12	117963050	117963050	5174
PGC	6.86873e-05	43.9474	6	41749307	41749307	-1907
REPIN1	0.00840961	32.6087	7	150370299	150370299	-865
ZNF497	4.04548e-06	36.9183	19	58363342	58363342	-495
TPRG1-AS2	0.000668187	-36.0348	3	189241775	189241775	-1182
DHX40	5.17962e-05	35.2248	17	59573474	59573474	7864
ZDHHC17	0.00377914	30.2417	12	76767867	76767867	4281
ZNF841	2.98592e-05	34.0647	19	52103954	52103954	-8190
ZKSCAN7	0.000424565	-34.4465	3	44550342	44550342	-4851
TOMM40	1.93081e-18	-60.7464	19	44895007	44895007	3755
ZNF398	1.65168e-08	45.6465	7	149135560	149135560	9146
TTLL3	0.00496133	31.5617	3	9811345	9811345	1359
SLC35G1	6.83432e-07	44.6835	10	93899375	93899375	5399
SEMA3E	5.60998e-05	-47.3906	7	83640176	83640176	1256
SH3D19	8.586e-16	-55.2505	4	151177434	151177434	-1883
DSCAM-AS1	1.50746e-06	-38.1696	21	40390328	40390328	7247
HELZ2	4.25484e-09	-33.6449	20	63561666	63561666	6409
KCNK15-AS1	7.71561e-08	44.3798	20	44730661	44730661	8236
LINC02567	0.00167583	37.8926	1	76782226	76782226	-2960
LINC00687	2.97864e-05	-38.2353	20	11868488	11868488	9884
CHRM3-AS2	8.5502e-05	34.4284	1	239715364	239715364	3703
NFKB2	2.89217e-05	-32.1429	10	102387607	102387607	-6503
FOXJ2	0.000826457	-33.337	12	8036367	8036367	3009
IL1R1-AS1	0.000583458	-33.6606	2	102177821	102177821	4288
MAGI2-AS1	4.43968e-09	44.4326	7	78940832	78940832	984
LINC01728	0.0051245	-31.8966	20	43887155	43887155	-7565
GPR162	0.0030446	34.5785	12	6817991	6817991	-3713
KLF7-IT1	0.000319734	-34.2175	2	207126659	207126659	-4616
TXNRD1	5.86769e-13	40.1316	12	104208429	104208429	-7350
DNAJB6	1.68668e-08	-44.4055	7	157332199	157332199	-4767
IFRD1	1.21358e-08	41.7748	7	112446978	112446978	-3480
LINC00184	0.00449985	-37.5201	1	234626070	234626070	-3241
HORMAD2-AS1	1.00139e-14	67.7094	22	30078227	30078227	2004
RFNG	1.84871e-10	47.9445	17	82047586	82047586	3849
AKR7L	3.44725e-05	-39.678	1	19281198	19281198	-7005
KCNQ5-AS1	4.78609e-09	40.6279	6	73153133	73153133	-9620
XXYLT1	2.11909e-05	37.3864	3	195242623	195242623	5298
GALNT11	8.96147e-08	30.5294	7	152033169	152033169	7497
DNAH14	0.00010273	35.7207	1	224920904	224920904	-8750
LINC00299	0.00142784	-33.1209	2	8319274	8319274	5357
ABCA8	0.000774483	38.3158	17	68961209	68961209	-5818
LINC01149	0.00137868	-32.6485	6	31432379	31432379	-9288
SLC25A20	6.73002e-06	43.3333	3	48901329	48901329	-2426
HOXC4	0.0012139	-37.8179	12	54045234	54045234	-8601
ISM1-AS1	0.00734935	30.2478	20	13235095	13235095	4580
LINC00210	0.000899128	-31.3608	1	217885587	217885587	-7313
MOG	0.00429353	34.2105	6	29662588	29662588	5380
PPP1R32	0.00084709	-32.5059	11	61482553	61482553	1435
MGAT3-AS1	0.000221354	31.9048	22	39476701	39476701	122
DONSON	0.0040005	34.8112	21	33597116	33597116	-8411
PKNOX1	0.000265785	-37.2764	21	42972615	42972615	-1895
AMOTL1	2.60744e-06	47.8759	11	94769875	94769875	1521
HDAC11	3.17089e-08	-46.0145	3	13476537	13476537	-3187
ENTPD6	0.00459844	-30.319	20	25197965	25197965	2210
LINC01797	4.80559e-05	-37.2705	2	66710875	66710875	-7649
RASGRP4	7.42949e-08	31.3563	19	38428903	38428903	-2599
LINC01700	0.000106603	-31.1404	21	38985748	38985748	-7975
LINC00163	0.00251543	30.1818	21	44990632	44990632	3455
BOK-AS1	0.000668288	33.7434	2	241563227	241563227	-4251
STK24-AS1	4.6546e-20	58.428	13	98584028	98584028	6786
TMEM51	0.000635856	30.3356	1	15157487	15157487	3721
SLC1A5	0.00391307	36.1628	19	46777746	46777746	7079
FBRSL1	1.26871e-07	44.1941	12	132483962	132483962	-5589
C1QTNF6	2.71894e-06	-35.4945	22	37186126	37186126	2111
LINC01762	0.00167057	34.9391	1	116481992	116481992	-3167
LINC01680	0.00403313	30.6348	1	191235825	191235825	-7359
ST7-AS2	0.000120675	36.4066	7	117142861	117142861	2700
LINC01732	0.00178436	30.641	1	181175512	181175512	1030
UBE2J1	1.94367e-08	35.4259	6	89348950	89348950	3773
TMEM132C	1.25979e-07	-48.4231	12	128271988	128271988	4587
GRID2IP	7.54083e-05	34.3955	7	6532345	6532345	-1160
MIRLET7BHG	0.000639478	-30.228	22	46078776	46078776	-7221
LINC01688	0.000530547	40.1989	1	182715785	182715785	2925
LINC00028	0.00136488	-32.4065	20	31493885	31493885	8109
LY86-AS1	0.00218398	37.3953	6	6621728	6621728	968
BATF2	0.000127965	39.4883	11	64990024	64990024	250
ZBTB46-AS1	0.0015392	-33.6846	20	63805841	63805841	-2235
ELN-AS1	0.00723307	32.2921	7	74056757	74056757	5528
TC2N	0.000172216	32.6608	14	91867898	91867898	-363
ODAPH	0.000164714	30.941	4	75557770	75557770	1707
CCDC18-AS1	0.000915788	-34.9791	1	93329786	93329786	7652
RBFOX1	0.000233224	33.0475	16	7331232	7331232	-1518
UBE2L5	0.00674751	-31.0082	13	30430245	30430245	2256
BACH1-IT2	6.29553e-07	45.2455	21	29373402	29373402	2457
NEIL2	3.07931e-07	44.2885	8	11768102	11768102	-1537
LINC01865	0.00170811	35.9834	2	323400	323400	5349
AJM1	0.00194732	-30.3873	9	136845524	136845524	1111
RABGEF1	1.39243e-07	37.3397	7	66738210	66738210	-1765
CYP8B1	7.55921e-07	35.8516	3	42877533	42877533	-1636
ADAM28	6.00818e-11	50.2137	8	24302546	24302546	8437
GPR1	4.42895e-10	-46.9298	2	206216488	206216488	1416
TRMT1	1.51721e-12	-42.5945	19	13114914	13114914	1736
LINC01754	0.00148071	31.2865	20	47410322	47410322	2006
C15orf41	0.000472065	34.2625	15	36584809	36584809	4967
IFI35	1.61915e-06	36.9149	17	43011632	43011632	4894
FYCO1	0.000186843	-33.5259	3	45952481	45952481	6181
TARS2	2.62176e-14	-70.7317	1	150484202	150484202	-3162
CXCR6	8.18836e-05	-30.6274	3	45940922	45940922	-11
LINC00379	0.00990056	33.9076	13	91137042	91137042	-5678
LINC00399	1.72912e-14	-67.0744	13	109399446	109399446	-1250
TUBGCP6	1.73023e-08	39.9928	22	50235009	50235009	9963
NPAS1	0.000274649	-32.3633	19	47033002	47033002	-2327
OGDH	1.23631e-05	41.5179	7	44605487	44605487	-1085
AP2M1	0.00150338	42.5466	3	184176176	184176176	-602
LINC01891	1.74935e-07	31.3068	2	234455436	234455436	-842
DGCR9	0.000969268	-30.3682	22	18978607	18978607	8084
PLAC4	4.50101e-06	33.4135	21	41187070	41187070	-283
SYBU	2.45579e-08	50.6947	8	109647157	109647157	-1565
ACBD3-AS1	0.00058861	-33.3494	1	226150539	226150539	2538
HTR3E	3.45782e-19	56.2914	3	184100627	184100627	256
PIK3CG	1.18609e-07	33.7815	7	106862623	106862623	-2655
GPT2	0.000658043	31.9982	16	46886163	46886163	1330
LINC02521	0.000174735	-31.623	6	2631007	2631007	-3493
LINC01694	2.01018e-05	31.7923	21	45583938	45583938	-9716
RPEL1	2.14886e-12	47.8728	10	103236551	103236551	-9336
TTYH2	0.00785826	32.0918	17	74245117	74245117	-2841
RPF2	0.00221466	-30.6136	6	110981526	110981526	-512
MRGPRF	0.000305573	-35.6061	11	69022137	69022137	-8756
TAC3	0.000840454	-32.1771	12	57011645	57011645	4876
LINC01526	0.000915822	-32.3707	6	81814491	81814491	-335
BSN-AS1	9.15957e-06	-37.4323	3	49647639	49647639	-5871
EGFR-AS1	0.00407128	35.9801	7	55180794	55180794	8141
FEZF1	0.000167494	-34.6901	7	122314268	122314268	-9519
SEZ6	0.00274062	32.2255	17	29005310	29005310	604
CNTN4-AS1	0.00148789	38.3908	3	3063890	3063890	-2746
LINC01679	0.00609879	-37.514	21	43362502	43362502	-154
CLNK	4.46386e-05	-34.4413	4	10593163	10593163	5519
MPPED1	0.00047656	31.7695	22	43420033	43420033	8021
HAUS3	1.22599e-05	45.5997	4	2244588	2244588	-2425
HNRNPF	0.00732561	32.3762	10	43391685	43391685	5147
ENTPD3	0.000428196	31.7909	3	40392291	40392291	4296
CCR2	0.000274554	-32.3782	3	46350041	46350041	-3693
LINC01165	0.000563998	-41.4964	10	132527438	132527438	-4990
LINC01939	0.0034553	37.0822	2	910917	910917	-5379
OR52E1	4.62493e-06	31.4171	11	5066481	5066481	-3091
LMNTD1	0.00791584	-33.9024	12	25639552	25639552	9003
C12orf43	1.26254e-08	-35.6561	12	121002928	121002928	9521
ELN	0.00695288	-33.8612	7	74022136	74022136	-5653
UBE2K	1.66193e-05	-31.0814	4	39702576	39702576	4402
BMP7-AS1	9.14134e-05	36.1536	20	57210666	57210666	-4206
CMYA5	0.0061883	32.7644	5	79693541	79693541	3707
C11orf74	3.15523e-06	40.9972	11	36590540	36590540	-3953
UBOX5-AS1	1.21108e-13	49.3846	20	3104945	3104945	-1968
SNX10	0.00725119	33.9606	7	26284731	26284731	-7164
RAET1E-AS1	0.00852638	31.9149	6	149888215	149888215	-1888
CCDC51	3.97689e-20	62.6478	3	48437628	48437628	2454
PTCH2	1.47287e-05	45.0363	1	44839101	44839101	3844
PRDM15	1.35523e-05	-35.999	21	41852437	41852437	7942
ORC5	0.000117936	38.3815	7	104206711	104206711	1247
ERVH48-1	2.06214e-06	30.0907	21	42917625	42917625	8022
AQP7	0.000553961	34.4534	9	33390971	33390971	3206
LINC02620	2.66669e-10	-56.0501	10	104475602	104475602	4673
LRRC69	0.000524629	39.4486	8	91106649	91106649	3989
IFI16	0.00880604	-35.18	1	159015562	159015562	883
TP53INP1	1.9429e-17	52.2146	8	94943473	94943473	5894
SLC22A14	0.00469782	-31.0666	3	38281135	38281135	-1163
MACROD2-IT1	4.25273e-08	-31.0345	20	14544819	14544819	-9565
ZSCAN2	0.00307064	32.9545	15	84597563	84597563	-3442
TREML4	1.7426e-06	-45.407	6	41222105	41222105	-6234
RBSN	1.4922e-05	-33.5172	3	15091581	15091581	7563
LINC01376	0.00275138	-34.4697	2	19345119	19345119	1630
BBC3	0.000248717	33.6966	19	47235856	47235856	-3091
TNF	0.00241566	-35.0985	6	31575415	31575415	-150
NAPRT	6.40627e-05	30.9454	8	143576798	143576798	1533
HS1BP3-IT1	0.00280181	-34.7158	2	20591093	20591093	1456
FAM138C	0.000785179	30.4082	9	39516	39516	-3657
COMT	1.43968e-05	34.8485	22	19957710	19957710	-4860
LINC02575	7.26805e-10	-44.0465	21	44484097	44484097	-1480
QPRT	1.82266e-06	-43.38	16	29664904	29664904	1627
TTI1	0.000234765	30.7888	20	38008415	38008415	5489
DLG5-AS1	5.9783e-07	33.4656	10	77933678	77933678	6308
LINC00322	0.00139956	32.3973	21	43327305	43327305	4735
NALT1	0.000197698	39.899	9	136548800	136548800	-330
LINC01729	3.70109e-05	37.4871	20	5510523	5510523	-522
AEBP1	0.00902025	-30.454	7	44109505	44109505	-1226
CYP51A1	0.00306766	30.9712	7	92135833	92135833	-1031
SEMA5B	9.37123e-05	33.4821	3	122978751	122978751	-2618
PRR34-AS1	8.69042e-05	-34.2172	22	46055731	46055731	1273
PPM1N	0.00773571	-31.0084	19	45497886	45497886	-587
LINC01839	1.87195e-08	-44.2816	3	184496018	184496018	-9095
CCHCR1	0.000545457	-40.3777	6	31154704	31154704	2904
PPIA	1.91225e-05	46.0126	7	44793466	44793466	-3214
FGF14-AS1	1.36642e-05	-37.1077	13	102373195	102373195	5633
GSS	9.75204e-05	31.5789	20	34944008	34944008	7845
HSF2	1.50587e-09	48.9362	6	122393626	122393626	-5925
USP12-AS2	2.23329e-05	-46.645	13	27174364	27174364	2107
LYAR	7.02202e-09	-49.4509	4	4281948	4281948	8074
VIPR1-AS1	0.000334066	32.1694	3	42538981	42538981	-5751
PHKG1	0.000759251	32.3909	7	56091046	56091046	1951
LINC01792	3.42118e-13	53.2822	2	200741416	200741416	-6242
LTK	3.30127e-08	-37.5833	15	41514459	41514459	-573
ARSA	2.01854e-07	-46.1413	22	50637096	50637096	-8924
CEP170B	2.24068e-09	-48.7654	14	104868712	104868712	3401
KLK11	0.0062325	30.8312	19	51026672	51026672	-57
PIWIL2	4.21936e-11	-48.5401	8	22276231	22276231	666
SLC6A11	0.000241787	37.4672	3	10811142	10811142	-5059
LINC00703	0.0018392	-39.1414	10	4393293	4393293	9049
IL17RE	2.34305e-06	-36.7163	3	9908953	9908953	6107
DDX39A	9.36162e-05	-31.041	19	14423056	14423056	-3674
LINC01875	0.00837472	31.4396	2	551830	551830	6027
RACGAP1	0.000401205	30.1966	12	50022597	50022597	2804
PLCG1-AS1	0.00575059	30.6983	20	41147588	41147588	-9586
PGAM5	3.53047e-09	-47.8316	12	132716159	132716159	1408
CHID1	0.0025637	33.4416	11	897227	897227	7590
LINC01497	0.000384694	-40.2831	17	69955727	69955727	-5841
PAK6	0.000163461	-33.5831	15	40238574	40238574	-517
IGHV4-4	0.000218705	44.3182	14	106017123	106017123	-4704
TAMM41	7.06697e-13	-37.5	3	11843666	11843666	3107
SLC22A18AS	0.0046953	30.7692	11	2903048	2903048	443
PLCB2	0.00102039	-32.229	15	40307479	40307479	347
SCEL-AS1	0.00138005	31.3131	13	77599726	77599726	6791
CATSPER4	2.23894e-05	34.0445	1	26198028	26198028	7469
LBX1-AS1	1.01189e-09	39.5859	10	101241298	101241298	3297
CLDN16	0.00117626	-34.0426	3	190391938	190391938	3820
ANKRD62P1-PARP4P3	2.42313e-05	40.1758	22	16666464	16666464	9077
MMP24OS	0.000558461	31.2857	20	35271872	35271872	6251
ERN2	5.25328e-05	-38.0952	16	23719214	23719214	-5989
TFEC	5.42386e-05	-38.8932	7	115975901	115975901	-7589
ANKRD60	5.52202e-06	40.795	20	58220977	58220977	7677
CYMP-AS1	7.14173e-06	32.4514	1	110486945	110486945	3314
ZNF853	0.000509021	-31.8166	7	6612377	6612377	-3233
ACIN1	0.00461955	-30.332	14	23098808	23098808	-3195
C9orf147	8.59962e-14	-50.7993	9	112491111	112491111	-3908
LINC02596	0.0017244	34.3072	1	21594699	21594699	8229
ZNF28	0.00107936	-30.5926	19	52831565	52831565	-9933
LINC00489	0.0013709	-40.6617	20	37621946	37621946	1174
ZNF623	0.000304815	30.1992	8	143636768	143636768	608
PLA2G4B	1.26123e-11	54.5966	15	41840698	41840698	1887
2008-09-01	3.58628e-05	40.2606	5	132774049	132774049	3172
RNU7-197P	0.000304433	-45.9577	4	148990316	148990316	1318
RNU7-127P	1.48758e-05	38.2721	2	236035028	236035028	-2222
RNU7-85P	0.000532	34.7271	8	79809759	79809759	-9565
RNU7-48P	0.000181978	-33.2228	6	70504841	70504841	-8453
SNORD127	0.00249204	32.8086	14	45104591	45104591	-6292
SCARNA18	0.000323707	-39.3464	5	83061501	83061501	2837
RNU6-717P	0.000327239	-32.583	12	133238166	133238166	273
RNU7-74P	0.00132051	33.2967	4	40383898	40383898	-6386
RNU7-19P	2.14894e-09	31.6465	3	73028942	73028942	1136
RNU7-185P	6.23032e-07	-35.8394	9	8788778	8788778	-8357
RNU1-88P	0.00439792	-33.08	6	36644545	36644545	-4874
RNU7-170P	0.000832639	-33.4062	12	121909693	121909693	1592
MIR1972-1	0.000203916	30.1045	16	15005861	15005861	4537
RNU7-9P	0.000334212	41.2484	2	229596978	229596978	-9260
RNU7-23P	2.55674e-10	41.3966	11	66923014	66923014	3254
RNU7-138P	4.48976e-05	-49.0476	2	10745972	10745972	1788
RNU7-38P	0.00319277	31.8341	10	71835464	71835464	9331
RNU7-94P	0.00419723	-30.1865	12	106288772	106288772	-5784
RN7SL854P	2.62888e-05	-45.7949	1	65765624	65765624	-4273
RN7SL587P	1.73542e-05	41.5147	14	77556050	77556050	-8205
RN7SL417P	0.00668233	34.1131	15	84396542	84396542	2472
CDS2	0.000356493	38.0451	20	5128977	5128977	1971
RN7SL683P	0.000396353	-36.5663	14	71454295	71454295	5608
RN7SL72P	0.00136646	35.732	7	148439322	148439322	1015
RN7SL834P	5.31976e-08	-46.1538	2	230512577	230512577	5478
ESPN	4.04214e-06	36.4973	1	6451370	6451370	3329
ZNF385C	0.000538854	-32.3473	17	42028369	42028369	321
PPOX	6.97743e-07	40.3245	1	161170161	161170161	3323
PRAP1	0.000629579	34.5181	10	133344667	133344667	-2701
PLCD1	8.45592e-09	-44.6561	3	38022366	38022366	2422
RN7SL120P	0.0064316	-32.1163	3	1063272	1063272	2604
C1orf109	0.000610043	35.083	1	37686837	37686837	3668
RN7SL251P	5.90379e-10	-38.1356	2	85447486	85447486	4993
PGAP2	2.20131e-05	35.2273	11	3801765	3801765	3795
PRKAG2-AS1	4.10763e-05	30.1903	7	151867384	151867384	-9658
RN7SL55P	6.42025e-19	74.7368	4	109448591	109448591	2478
SSNA1	1.14863e-07	32.2136	9	137189923	137189923	1219
LINC01998	6.87685e-06	44.548	3	150080138	150080138	-22
PRR20G	8.51552e-15	-46.3768	3	127283513	127283513	4534
PHC3	0.00393897	35.3741	3	170190991	170190991	-9243
RN7SL128P	0.000191435	-41.2338	6	20413585	20413585	8303
RN7SL63P	0.000127147	-35.3629	10	30557418	30557418	-1515
RN7SL385P	0.000185808	31.2922	22	37667889	37667889	1851
TRAIP	0.000367856	32.9887	3	49858555	49858555	-1982
EFCAB10	0.000442896	30.7166	7	105588560	105588560	2961
LINC00877	1.49708e-18	-68.8787	3	72242073	72242073	-6566
ALAS1	0.000794054	38.5714	3	52193230	52193230	-4856
SLC7A8	0.00221003	32.8906	14	23181672	23181672	1970
RN7SL526P	7.81186e-08	30.8065	19	58077482	58077482	7514
BPNT1	6.03247e-10	46.1684	1	220091878	220091878	-1417
KLC3	0.00585322	30.4464	19	45347198	45347198	1800
RRBP1	1.17737e-05	32.5038	20	17630309	17630309	-6980
ZBTB20	0.000175656	35.213	3	114759341	114759341	-71
RN7SL399P	8.05743e-08	38.5077	17	41728330	41728330	2076
TRBV11-2	0.00742013	34.4156	7	142436884	142436884	2991
PSEN2	8.06424e-05	-46.305	1	226883824	226883824	-799
TLR4	0.00013194	33.3631	9	117701902	117701902	-2273
RN7SL146P	2.0475e-07	53.8235	19	16534695	16534695	5290
RHEB	0.000618987	-34.1377	7	151509553	151509553	9631
TLN2	6.42909e-08	-39.6389	15	62755594	62755594	-2996
COMMD2	5.13499e-05	-33.7312	3	149747662	149747662	4828
RN7SL364P	0.00809803	32.4057	19	46697341	46697341	-8274
TMCO3	7.44606e-05	31.3407	13	113494866	113494866	3772
NSUN4	0.000459762	-32.7826	1	46335651	46335651	-4526
CFLAR-AS1	1.42219e-08	-35.7734	2	201147854	201147854	-3659
RN7SL743P	0.0071988	-30.3356	16	8692273	8692273	9021
RN7SL250P	0.000164468	-30.3446	8	54414288	54414288	-6180
RN7SL446P	0.00582405	33.2578	4	152259180	152259180	5266
RN7SL177P	0.000164739	-36.7257	5	153762562	153762562	7182
LINC00996	0.00311414	36.0781	7	150438495	150438495	4843
RN7SL326P	0.000316051	36.6917	1	40804674	40804674	-172
[truncated: 1,167 more rows]

## Sheet: Celiac vs Control
hgnc_symbol	qvalue	meth.diff	chr	start	end	dist.to.feature
FKBP4	0.00997419	-36.4314	12	2793542	2793542	-1428
PDK4	0.00190957	34.63	7	95591080	95591080	5437
BCAP29	7.24574e-06	-40.7407	7	107578929	107578929	-1048
CD79B	0.00213073	-32.2682	17	63932358	63932358	-5
YBX2	0.000225742	-45.7265	17	7300301	7300301	-5663
ITGA3	2.67867e-09	42.9277	17	50063048	50063048	6610
CRY1	0.00548576	37.7847	12	107094818	107094818	-1270
PGLYRP1	0.000401784	31.6594	19	46022392	46022392	662
CPA1	0.000112825	41.73	7	130371650	130371650	-8844
MAP4K5	0.00368239	38.9286	14	50523225	50523225	9385
MS4A12	0.00684583	-33.3333	11	60496830	60496830	4054
SCTR	0.00958975	31.9767	2	119522683	119522683	1812
SNAI2	0.00398609	-35.0694	8	48913651	48913651	7779
STRAP	0.00427719	32.8925	12	15886654	15886654	4262
B4GALT7	0.00337436	41.3469	5	177605341	177605341	5211
NSMAF	0.00691653	33.184	8	58662644	58662644	-2792
TTC17	0.000233866	-31.0026	11	43356983	43356983	-1937
MRI1	9.88327e-06	39.8444	19	13761425	13761425	-3097
RIPOR3	0.0002199	-38.2287	20	50633608	50633608	3282
TNFRSF17	0.000898813	-38.688	16	11964759	11964759	-451
MRPS10	0.00342486	31.933	6	42224171	42224171	-6311
VAMP3	0.00358493	33.3333	1	7764780	7764780	-6516
UTS2	2.02286e-06	42.3529	1	7853385	7853385	47
RCN1	0.00366559	33.7518	11	32092358	32092358	1456
NFE2L3	0.000120279	43.4762	7	26154508	26154508	2312
IL1RAP	0.00736868	-33.3432	3	190504991	190504991	-9060
YIPF1	6.16335e-05	37.8947	1	53890587	53890587	-791
SLC2A3	3.05285e-06	-47.3972	12	7930945	7930945	5243
STYK1	0.00263293	-30.9047	12	10667490	10667490	6563
CA11	8.77506e-08	54.6895	19	48642256	48642256	3932
GSC2	1.40473e-05	39.5674	22	19147666	19147666	2618
ACAP1	0.00866194	32.0892	17	7341037	7341037	4510
PANX2	0.00648381	30.8442	22	50169222	50169222	-1509
CIC	0.00480145	32.3716	19	42278372	42278372	-5648
PRSS22	0.00500951	33.8235	16	2858448	2858448	-279
BCAR1	0.000686259	-34.6665	16	75255326	75255326	-3703
PYGM	0.003876	-32.9568	11	64763455	64763455	-3482
KCNAB2	0.0092436	-34.3604	1	6031376	6031376	-2907
SPP2	0.00194288	-41.4032	2	234054141	234054141	3441
REXO1	1.96898e-07	-45.7364	19	1843493	1843493	4991
KEAP1	0.000345946	-39.3424	19	10508625	10508625	-5270
ISOC1	0.00866094	38.282	5	129093819	129093819	-930
SCT	2.94669e-10	-34.6939	11	630028	630028	-2848
TBX21	1.26095e-06	-40.0566	17	47735637	47735637	2403
MTMR7	0.00226719	39.5827	8	17419104	17419104	-5754
FAM107B	1.76314e-05	-40.9286	10	14783613	14783613	-8717
CLIC5	0.000253287	-31.8167	6	46074649	46074649	5700
DELE1	0.00545104	30.6436	5	141915903	141915903	-7952
SNAP91	0.00519824	-33.0415	6	83708117	83708117	1012
MOGAT2	7.21543e-05	-30	11	75715295	75715295	-2543
AQP2	0.00747433	-30.575	12	49942905	49942905	-7841
DIMT1	0.0007752	-31.2166	5	62407705	62407705	-3801
SLC22A4	0.00187925	33.0072	5	132301032	132301032	6640
ESF1	0.000778332	45.0769	20	13784009	13784009	878
LAG3	0.00793801	-31.5972	12	6774973	6774973	2455
OTUB2	0.000304876	39.2182	14	94026029	94026029	-311
TFAP4	2.35267e-07	49.1855	16	4265207	4265207	7817
SPG21	0.00028779	43.1782	15	64991547	64991547	-1634
ADH1A	0.00158627	-30.365	4	99292488	99292488	-1504
TGFBR3	2.32125e-07	58.4683	1	91889131	91889131	-2981
PSMD8	0.00283478	30.1435	19	38370675	38370675	-3861
STX1B	0.000977905	41.2821	16	31011951	31011951	-1314
TECR	0.00201943	30.9534	19	14538080	14538080	8488
CDC34	0.00311139	34.0616	19	528362	528362	-3398
MIF	0.000173109	40.4313	22	23891810	23891810	-2573
SF3A1	8.22658e-05	30	22	30360917	30360917	-4024
SLC25A1	0.003381	32.4094	22	19185427	19185427	-6692
PLA2G3	0.00929257	30.0313	22	31136974	31136974	3535
PDXP	0.00203237	31.4296	22	37660564	37660564	1843
LGALS1	7.66005e-09	45.9154	22	37678426	37678426	2792
CBY1	1.78276e-12	70.7483	22	38659678	38659678	3025
RTCB	0.00578816	30.408	22	32408325	32408325	3923
PPP6R2	0.00773231	36.3679	22	50366208	50366208	-5864
C22orf31	0.00718627	-43.7047	22	29067101	29067101	-5258
LMF2	1.57777e-05	35.6857	22	50505698	50505698	1987
RASL10A	0.000197505	-30.7222	22	29315880	29315880	-184
HMGXB4	0.00922119	30.3283	22	35258645	35258645	1154
BIK	0.00404593	36.4317	22	43118081	43118081	7333
HMOX1	0.00332449	30.9414	22	35378994	35378994	-2102
ARSA	0.00908373	30.0592	22	50625228	50625228	2925
RASD2	0.00477712	31.5139	22	35536093	35536093	-4738
CBX7	1.44373e-06	-44.0295	22	39156069	39156069	-3390
CABP7	0.000430205	-33.7374	22	29726290	29726290	6289
RPL3	4.92706e-06	-38.616	22	39328552	39328552	-8930
TAB1	3.00013e-05	-47.1884	22	39394185	39394185	-5595
UPK3A	6.31436e-05	42.8571	22	45275277	45275277	-9672
CHADL	0.000431917	45.0476	22	41231382	41231382	9550
PMM1	8.1752e-07	40.8485	22	41588312	41588312	1529
CERK	9.28727e-06	49.6147	22	46736449	46736449	1804
ZBED4	0.00147209	40.5806	22	49852747	49852747	-1097
HSP90AA1	0.00417912	34.1615	14	102084509	102084509	2683
DHRS7	2.06688e-13	-42.121	14	60171925	60171925	-2070
PTPRA	0.00224406	37.1528	20	2871797	2871797	-1692
R3HDML	4.17987e-05	-32.2917	20	44340310	44340310	3326
CTSZ	0.000272492	31.2384	20	59006177	59006177	1078
EEF1A2	0.00679078	36.5497	20	63500471	63500471	-1389
PTK6	0.000346003	32.369	20	63529381	63529381	7990
SRMS	0.00569301	-34.0476	20	63548712	63548712	-1209
SLC52A3	4.08665e-05	35.5627	20	774615	774615	1401
OXT	0.000809664	36.5526	20	3067914	3067914	-3706
APMAP	0.00196342	30.2198	20	24994579	24994579	-1829
CORO1A	0.00584738	-30.009	16	30182617	30182617	-805
POLR2C	0.00227109	30.9615	16	57471197	57471197	8520
RHBDL1	0.00142263	36.9697	16	676907	676907	834
CAPN15	0.000380859	32.2749	16	530150	530150	2440
BCKDK	0.000405489	44.4207	16	31110471	31110471	2087
RASL12	0.00038924	-37.6199	15	65071592	65071592	-3602
EHD4	7.28099e-06	-41.8795	15	41968085	41968085	4473
OIP5	0.00341621	31.5	15	41331253	41331253	1339
PAG1	0.004196	-32.6667	8	81106170	81106170	5899
TG	0.00522243	34.3434	8	132874301	132874301	7345
SFRP1	0.00498612	30	8	41310277	41310277	-805
CCN4	0.00163828	-30.6221	8	133200409	133200409	9274
KCTD9	0.00105418	36.2121	8	25456025	25456025	2409
ECH1	0.00247778	40.8764	19	38830564	38830564	1231
CLASRP	0.00118998	33.7121	19	45036324	45036324	-2721
LIM2	0.000215	-31.7213	19	51386992	51386992	964
ICAM5	0.00139875	-43.6281	19	10299117	10299117	9167
EPOR	0.000466958	-41.2881	19	11393777	11393777	-9464
RASIP1	1.24739e-05	48.9394	19	48737583	48737583	3028
FGF21	9.29013e-08	-44.9787	19	48763678	48763678	7593
KCNN1	0.0038194	32.7387	19	17953667	17953667	2376
GAPDHS	8.96783e-05	-33.665	19	35536297	35536297	2843
UBE2D4	1.07243e-05	40.856	7	43917536	43917536	-8900
WNT16	0.00336189	-33.9683	7	121327592	121327592	-1408
EVX1	0.00170666	-31.2544	7	27242525	27242525	-175
CCL24	0.000806911	-36.4426	7	75809760	75809760	4047
MOGAT3	0.00343065	34.2723	7	101202540	101202540	-1505
MRPL32	0.000515087	30.9524	7	42937491	42937491	5117
AEBP1	0.00248841	-38.1746	7	44106311	44106311	1968
AKNA	0.0032229	-45.1282	9	114372130	114372130	4835
PLGRKT	0.00532964	-39.3211	9	5431114	5431114	6812
TBC1D13	2.36692e-06	-35.6164	9	128791880	128791880	4533
CCSER2	0.00784559	35.5856	10	84335742	84335742	7081
GALK1	2.40781e-05	37.1524	17	75771725	75771725	-6490
RASD1	6.4197e-06	43.0037	17	17491296	17491296	5100
SYNGR2	0.00297315	34.1644	17	78166793	78166793	-1765
ASIC2	0.00030102	30.9849	17	33290548	33290548	2441
LRRC59	0.00676322	-32.8889	17	50399203	50399203	-1681
PPY	0.00214233	-36.9565	17	43947000	43947000	-4533
JADE1	0.0001835	-36.5205	4	128808083	128808083	-1617
CWH43	0.00142618	-31.6581	4	48980342	48980342	-5933
GAR1	0.00235955	-41.7462	4	109821442	109821442	5682
CLNK	2.33418e-06	39.3805	4	10681774	10681774	2995
IL10RA	0.0019902	40.0794	11	117992867	117992867	6521
CLEC2B	4.71171e-05	36.5355	12	9872801	9872801	-2666
MYF5	0.00709267	-30.2763	12	80717233	80717233	323
GLI1	0.000475959	37.3737	12	57458638	57458638	-1147
OAS3	4.36647e-05	-42.0207	12	112947441	112947441	8969
ARHGDIB	0.00318959	-36.913	12	14960440	14960440	1162
ACRBP	3.36046e-05	-40.371	12	6648454	6648454	-1023
IYD	0.000131165	-32.8752	6	150366049	150366049	-2843
HINT3	0.000170745	-31.4211	6	125950383	125950383	-6387
GPLD1	2.98114e-10	48.7805	6	24484194	24484194	5385
ACOT13	0.000198761	38.283	6	24672780	24672780	5705
UNC93A	0.00727054	-32.9284	6	167283227	167283227	-8088
GUCA1B	0.00487367	35.3338	6	42198089	42198089	-3134
PRPH2	0.000149657	-50.6977	6	42715007	42715007	7591
VEGFA	7.46984e-06	-39.9882	6	43777369	43777369	5379
DAP	1.01549e-14	-64.4068	5	10765520	10765520	-4249
PCDHB15	0.000189062	-38.4226	5	141247414	141247414	2021
GRM6	0.00280327	-37.3749	5	178994396	178994396	728
PCDH12	0.0043052	-30.7692	5	141959521	141959521	-460
HRH2	0.00332518	35.5128	5	175687413	175687413	4181
SLC7A14	0.00219495	-33.3872	3	170583613	170583613	2463
RBP2	0.00203608	30.7992	3	139476066	139476066	451
PFKFB4	0.00403103	30.2977	3	48553910	48553910	2894
HES1	0.00102335	35.2913	3	194139050	194139050	2904
ECT2	9.04542e-05	36.874	3	172747433	172747433	-3249
WDFY1	0.000900272	-42.6393	2	223949571	223949571	-4237
APOB	0.00309026	47.6718	2	21050023	21050023	-5951
INO80B	0.00463429	36.0656	2	74452039	74452039	-3048
CENPA	7.84644e-06	40.9828	2	26793100	26793100	7034
RPS15	0.00733457	32.963	19	1429936	1429936	-8422
TPSG1	1.59568e-05	-40.4306	16	1226730	1226730	-1474
NT5C1A	0.000155149	-34.0659	1	39679625	39679625	-7588
AKR7A2	0.00305512	30.2181	1	19311007	19311007	1140
SLC5A9	2.45984e-13	64.1791	1	48224557	48224557	1872
TNNT2	0.00195278	-32.1762	1	201373221	201373221	34
TTR	0.00168915	37.2762	18	31591708	31591708	-18
ABCG2	4.5478e-05	-48.1313	4	88151655	88151655	6985
GLRX	0.00132944	-33.8907	5	95831292	95831292	-8567
FKBP15	1.6176e-07	-31.068	9	113212440	113212440	8838
HDHD3	0.000292844	32.6887	9	113373766	113373766	2410
IFI27L2	5.328e-07	41.5873	14	94123053	94123053	6552
ACOT2	1.87594e-08	41.1892	14	73566519	73566519	-2540
RHOQ	0.00247006	35.6725	2	46541431	46541431	-1059
TMEM214	1.95578e-09	49.9905	2	27027882	27027882	-5083
FAM98A	2.49274e-07	46.9388	2	33602066	33602066	-2768
MXI1	0.00155029	34.9531	10	110219966	110219966	-6027
DUSP1	0.00579877	31.7672	5	172766794	172766794	4402
CCDC170	2.44516e-06	40.2682	6	151495733	151495733	1718
FZD3	3.35721e-10	68.5302	8	28498654	28498654	4444
COIL	2.68488e-05	36.7759	17	56962641	56962641	-1592
PEX16	0.000386137	-33.9658	11	45913337	45913337	4493
DEPDC7	0.000197705	35.1114	11	33015644	33015644	-234
WIPF3	7.21761e-05	-41.3733	7	29808375	29808375	1823
FKBP9	0.00368955	35.9375	7	32960271	32960271	2833
SRGN	0.000519574	-37.0325	10	69089166	69089166	1065
PKN1	0.00354999	-31.5905	19	14432406	14432406	-951
ADGRE5	0.00789593	-32.507	19	14382877	14382877	1435
ZNF442	0.0021637	-31.8797	19	12369340	12369340	-3658
HOXC6	0.00185147	41.5443	12	54027108	54027108	-1332
INHA	0.00998109	-32.8906	2	219578050	219578050	5742
ACTR5	0.000186627	38.5287	20	38750170	38750170	1712
MC3R	0.00984242	-30.0966	20	56249464	56249464	734
PTGIS	1.8757e-05	45.9649	20	49571541	49571541	-3405
RNF114	0.00232799	33.1084	20	49936042	49936042	-355
MCEE	1.10984e-11	60.1149	2	71124356	71124356	5874
PAIP2B	5.69295e-05	-33.9793	2	71234658	71234658	-7556
MPHOSPH10	1.42641e-08	-46.887	2	71137953	71137953	7321
SNRPC	3.2001e-05	-38.8031	6	34749801	34749801	-7704
UNC5CL	0.000365758	36.2237	6	41038334	41038334	888
ZNF391	1.02394e-06	-30.1587	6	27381570	27381570	-7148
MT2A	0.00659144	-33.5366	16	56604319	56604319	-4265
EPS8L1	6.95181e-05	-34.4706	19	55083571	55083571	3181
LILRA6	0.000953357	-31.7357	19	54234623	54234623	8129
PSPN	0.00154384	37.1795	19	6375984	6375984	-136
STRADA	0.000725421	44.8218	17	63739960	63739960	1802
CDC25B	1.76894e-08	-46.1902	20	3792266	3792266	-3569
CD93	0.00101058	-32.1278	20	23086024	23086024	301
PLAGL2	0.00287788	32.6471	20	32203606	32203606	4138
SLURP1	0.00243336	32.3656	8	142738350	142738350	4057
FFAR1	0.00194609	37.6161	19	35349151	35349151	-2401
KRT35	0.000448993	-43.3048	17	41476087	41476087	5054
KRT9	0.000363398	-37.1138	17	41575875	41575875	-3817
NR1D1	0.00103186	-34.4828	17	40096496	40096496	4094
RRAS	0.000132594	37.7049	19	49638688	49638688	1456
WNK4	0.000332759	40.9569	17	42779570	42779570	-1040
DLGAP5	2.21547e-08	-50.5558	14	55193499	55193499	-1915
PYCARD	0.00157908	31.5681	16	31206936	31206936	-4177
IDUA	0.00385675	30.6053	4	986316	986316	-681
SIN3B	1.06615e-05	-46.2791	19	16820635	16820635	-8765
FGL2	0.00474745	-36.7742	7	77192901	77192901	6919
TUBGCP6	0.000288847	-40.7273	22	50247756	50247756	-2734
MCHR1	0.00708025	-33.6428	22	40669160	40669160	-9590
APOBEC3A	0.00500777	40.4558	22	38960869	38960869	3262
DNAJC2	0.00472237	31.7193	7	103339406	103339406	5261
DNAJB9	0.000104795	-45.7325	7	108577248	108577248	7376
LRRC4	0.00609888	34.0659	7	128026694	128026694	4744
LRRC17	0.00453086	-30.2083	7	102913010	102913010	7
COPB1	0.00491903	37.9547	11	14495473	14495473	4380
CD68	1.03868e-08	56.0935	17	7580425	7580425	789
ATP1B2	0.00364226	-32.5	17	7654516	7654516	3592
AP1M2	0.00130122	-30.7211	19	10581682	10581682	5633
CLEC11A	0.00665863	-31.0464	19	50722820	50722820	-544
CDO1	0.00146345	-36.1401	5	115813952	115813952	2708
AANAT	5.48025e-07	-34.7895	17	76455086	76455086	1737
MKNK2	0.00708698	39.9909	19	2059409	2059409	-8166
KLF16	0.00128638	33.6145	19	1867227	1867227	-3649
LMAN1	0.00592973	-34.8162	18	59357709	59357709	1557
NALCN	0.00591913	-41.2698	13	101425776	101425776	-9269
KHNYN	0.0018716	31.5551	14	24427862	24427862	-1424
RPS16	0.00329834	32.2624	19	39437168	39437168	-1220
ALOX12	0.00160078	-30.6753	17	7002039	7002039	5992
CIAO3	0.00218429	33.49	16	743077	743077	-2081
HBA2	0.0072538	31.3195	16	170776	170776	-2100
USP40	1.74057e-08	-44.6809	2	233573964	233573964	-7183
SNX4	3.78942e-05	-32.9766	3	125522488	125522488	-2287
RAF1	0.000450627	-41.1131	3	12673792	12673792	-9567
KRT75	9.04455e-07	-41.809	12	52437897	52437897	-3527
KRT6C	0.00821963	-32.9835	12	52467492	52467492	6314
ALLC	0.00489466	30.8593	2	3663216	3663216	5018
XPO7	5.55874e-06	-45.4852	8	21917802	21917802	-1860
NCAN	0.000803134	40.8409	19	19210368	19210368	-1590
PLVAP	0.00487865	-31.7949	19	17384522	17384522	-7181
ACTN4	7.07752e-09	-57.5581	19	38645845	38645845	-1804
PXDN	2.62758e-06	-36.3841	2	1748780	1748780	-4266
CEP85	0.00786164	34.2353	1	26242420	26242420	8220
RBBP8NL	0.000101628	32.5578	20	62426722	62426722	818
LAMA5	1.51387e-08	40.4911	20	62376485	62376485	-9174
TMEM160	1.29229e-06	45.2419	19	47049324	47049324	-701
HIP1R	2.34394e-08	30.0162	12	122842596	122842596	7141
GINS2	0.000487426	42.6523	16	85688001	85688001	954
FAM153B	0.00494526	-31.0231	5	176083964	176083964	-999
PDLIM4	6.14628e-23	-67.3761	5	132254564	132254564	-3132
GFPT2	0.00795067	30	5	180352145	180352145	1192
VPS25	0.00795231	32.5	17	42772923	42772923	-526
PCDHGA3	0.00118239	-38.7734	5	141345040	141345040	1174
UBE2D2	0.00234163	-34.2524	5	139598122	139598122	-1440
ACTR10	0.000486356	-34.146	14	58206030	58206030	5883
DNAJB1	0.00182799	30.8625	19	14516446	14516446	1952
RFX1	5.67242e-09	-58.046	19	13999711	13999711	6610
TRIM21	3.15855e-19	68.875	11	4388156	4388156	5547
NUP210	0.0057022	-30.4762	3	13421031	13421031	-710
MRPL35	5.30519e-11	-57.2106	2	86198581	86198581	-774
PTPRE	4.53513e-06	46.0047	10	127909115	127909115	2056
SERPINF1	0.00197715	36.601	17	1763313	1763313	1255
EEFSEC	0.00439803	32.1203	3	128151849	128151849	-1632
TMEM128	9.97958e-06	-51.1218	4	4245065	4245065	3148
UTP3	0.00520659	-31.0438	4	70691760	70691760	3230
HSPA12B	0.00527317	-32.4424	20	3730402	3730402	-2283
TESMIN	0.00147708	31.3901	11	68760131	68760131	-8612
BHMT2	0.00824109	-32.6537	5	79077608	79077608	7843
CHI3L1	6.73697e-05	35.8586	1	203186180	203186180	525
LGR6	0.000833011	-31.7162	1	202203784	202203784	50
STARD13	0.00518461	38.2353	13	33187255	33187255	-1177
CSNK1G2	4.74042e-05	44.9755	19	1944540	1944540	3370
MACROD1	0.00265741	37.4254	11	64164810	64164810	1304
PLAAT2	0.00151843	40.4891	11	63557923	63557923	5457
ZNF679	0.00150259	31.7016	7	64242184	64242184	-6934
MED10	0.00870238	-32.7451	5	6369284	6369284	9264
RNF122	0.00117979	41.3333	8	33562842	33562842	4287
VRTN	0.00294432	-40.2256	14	74348960	74348960	491
SYNJ2BP	0.00123397	30.9119	14	70418196	70418196	-1107
PEBP4	0.00093331	32.295	8	22919795	22919795	8120
CAMK1	0.000604849	39.8625	3	9769220	9769220	728
GSTM5	0.000246082	39.5115	1	109705976	109705976	-6275
LPIN1	0.00103891	-32.0463	2	11748269	11748269	1683
CMPK2	0.00314866	35.3704	2	6864522	6864522	1175
SAA2	0.00249872	-37.1442	11	18248777	18248777	-135
GRP	0.00287465	33.7662	18	59218650	59218650	-1508
CABLES1	0.0016639	32.5558	18	23141449	23141449	5688
MYBPC3	0.00114542	35.7845	11	47352125	47352125	578
DDB2	0.000828394	32.7076	11	47213141	47213141	-1801
DSG3	4.92998e-08	-51.4815	18	31443575	31443575	-4166
ADAM19	1.21083e-06	44.1908	5	157577160	157577160	-1386
SDS	0.00766808	-32.0202	12	113405886	113405886	-2000
TRAFD1	0.00698722	30.8851	12	112122393	112122393	-3152
TMEM60	0.000216372	39.7059	7	77796729	77796729	1706
MDFIC	0.000816367	40.7275	7	114921742	114921742	-412
AVIL	3.46221e-07	42.2654	12	57817717	57817717	-1247
PKIB	0.00473195	-37.8788	6	122660499	122660499	7769
PRADC1	0.00342391	-38.3803	2	73231565	73231565	1675
GNS	0.00325627	31.9968	12	64758614	64758614	793
BCO1	0.00324811	34.9206	16	81237354	81237354	-1335
NDRG4	0.0013233	36.4862	16	58461928	58461928	-1737
FHOD1	0.00268104	39.0559	16	67241135	67241135	6347
STX6	0.000391034	-39.2857	1	181014761	181014761	8110
LAMC1	8.34966e-05	41.0412	1	183021513	183021513	-1907
DOCK10	3.68939e-06	38	2	225050072	225050072	-7631
C2orf49	0.000132871	37.415	2	105340990	105340990	3452
ALDH1L2	0.00264857	36.4699	12	105093438	105093438	-8981
SPDYE1	4.86848e-07	58.0842	7	44000218	44000218	-671
CHST12	0.000724029	-42.1919	7	2394886	2394886	-8702
CHAD	0.00221305	30.932	17	50470089	50470089	-1184
TEX2	0.0025963	32.3766	17	64254088	64254088	9140
BLK	3.87759e-10	51.4452	8	11491451	11491451	-2936
GAD2	1.47898e-06	-33.0933	10	26214849	26214849	-1816
ECPAS	2.74745e-07	57.9574	9	111487676	111487676	-2932
TOR1B	0.000102995	35.4119	9	129812631	129812631	9449
DAB2IP	0.00343082	-31.0025	9	121558317	121558317	-8785
SLC31A2	0.00451703	34.0856	9	113160826	113160826	9821
ORM1	3.66412e-05	-40.3268	9	114314404	114314404	-8652
SIT1	2.06422e-09	54.0541	9	35648938	35648938	1994
TTBK1	0.00196763	38.0556	6	43243868	43243868	389
PSORS1C2	3.49215e-05	-42.2596	6	31138865	31138865	202
MRPS18B	5.47863e-06	34.2857	6	30619836	30619836	1998
FGFBP2	6.92916e-09	-50	4	15962049	15962049	1127
FDX1	0.00575455	35.0361	11	110432571	110432571	2625
PARP6	1.61759e-05	-45.9788	15	72260150	72260150	7374
ITPKA	0.00345902	33.2797	15	41496471	41496471	2599
TMEM62	0.00270918	34.958	15	43128613	43128613	-4973
KHK	1.81065e-05	35.1309	2	27092195	27092195	5425
CYP2C9	0.00277258	-32.4808	10	94940780	94940780	2124
KIF11	4.04609e-05	-41.8605	10	92590136	92590136	-2994
TACC2	0.0072691	33.1541	10	122171439	122171439	7597
SLFN12L	0.00101423	43.0556	17	35490533	35490533	-2677
CRYGB	0.00212104	-34.2342	2	208144382	208144382	1777
ATP2B1	0.00115675	43.6575	12	89655783	89655783	285
HAL	6.74805e-12	49.899	12	95989160	95989160	7185
TMCC3	0.00309058	33.1056	12	94649293	94649293	1265
C12orf49	2.63771e-07	47.2431	12	116734156	116734156	3914
CLEC2D	0.00896087	-30.0446	12	9673546	9673546	3813
HS3ST2	0.000393381	-40.2564	16	22824056	22824056	9896
VWF	4.77275e-06	-36.4638	12	6123259	6123259	1417
LPCAT3	0.0014254	36.6667	12	7016162	7016162	2315
N4BP2	0.000160079	-32.5926	4	40058977	40058977	2129
SPECC1	9.01802e-05	-35.3846	17	20087897	20087897	877
LPIN2	0.00230408	32.4404	18	3014128	3014128	-2182
MYOM1	2.37899e-06	-39.1228	18	3214669	3214669	5181
DPEP1	0.00227884	33.3983	16	89633072	89633072	2785
UTP20	0.0002917	-38.0462	12	101289237	101289237	9134
ADGRD1	0.0098121	35.9133	12	130953732	130953732	-175
UTP6	0.000860648	36.6197	17	31895350	31895350	6359
ERP29	0.00820792	-30.5233	12	112015140	112015140	1716
CHRNB4	0.00949299	-36.5385	15	78636884	78636884	4327
MESD	0.000615316	32.5875	15	80987365	80987365	2455
TANGO6	0.000701661	-34.3879	16	68847860	68847860	4331
ARG2	0.000235858	-37.1697	14	67624550	67624550	4632
NDST1	0.00281655	-30.4993	5	150506444	150506444	-1687
FAT2	0.00581358	-30.4628	5	151577724	151577724	-8781
SLC30A4	9.572e-12	54.4031	15	45516932	45516932	5824
CCNT1	0.00916039	32.3529	12	48710143	48710143	6565
SEMA7A	0.00444276	-31.1814	15	74434227	74434227	-270
TUBGCP3	1.64997e-05	42.6891	13	112592191	112592191	-4039
SERPINA10	1.50821e-06	34.4461	14	94302054	94302054	-8787
TSPAN13	0.00152021	30.0468	7	16754998	16754998	1245
SMAD7	0.00101326	34.2105	18	48957339	48957339	-5288
SMARCD3	0.00386038	40.7407	7	151247665	151247665	1309
RBFA	2.26683e-07	48.6667	18	80039707	80039707	5243
RCOR1	0.00456683	32.8364	14	102591009	102591009	-1640
MOB3B	0.00505463	31.9434	9	27527943	27527943	1872
ZNF175	0.00843189	30.925	19	51563390	51563390	-7893
MYH14	0.00655133	-33.3417	19	50266969	50266969	-1377
LMF1	0.00213166	31.6839	16	974712	974712	-3714
TELO2	5.5941e-05	-35.3247	16	1492085	1492085	-1275
AXIN1	0.000394911	-34.4233	16	355468	355468	-2746
RPE65	0.0051524	-31.1034	1	68444929	68444929	5026
WLS	0.00782868	-34.5455	1	68222675	68222675	9849
FOXF1	0.00781692	-32.5041	16	86511486	86511486	961
MLYCD	0.00119376	35.0075	16	83906889	83906889	7776
METTL2B	7.21994e-05	-48.3279	7	128476352	128476352	-377
NLRP1	0.00630537	-32.2509	17	5587974	5587974	-3444
SLC12A3	6.60477e-10	51.4006	16	56874791	56874791	9582
NLRC5	6.88953e-05	36.7719	16	56982179	56982179	-7319
GSDMD	0.00202258	31.8182	8	143562114	143562114	3770
IMPAD1	0.000929453	-31.1667	8	57000807	57000807	-6941
PGS1	0.00252085	-39.7603	17	78380614	78380614	1967
ELL	0.00362214	-39.4958	19	18526800	18526800	-4731
BPI	0.00515983	36.7334	20	38295151	38295151	-8999
ZSCAN25	0.00850399	-35.6811	7	99624620	99624620	4997
YJU2	0.000126319	34.7204	19	4239245	4239245	-7835
EEF2K	2.00523e-05	39.3594	16	22201952	22201952	-4326
DHTKD1	0.00179823	-34.0261	10	12063247	12063247	-5707
MTPAP	0.00896388	-39.7059	10	30351470	30351470	-2152
SMG6	5.73494e-12	52.2388	17	2296552	2296552	7234
ITGAE	0.00447697	-36.2562	17	3796502	3796502	4687
METTL16	0.00889045	-30.7535	17	2518564	2518564	-6677
SLC27A5	2.20305e-08	48.6667	19	58509246	58509246	2747
PPM1F	0.00260782	-35.8392	22	21953636	21953636	-789
UBE2R2	0.00116196	34.8086	9	33820306	33820306	3148
PACSIN2	0.0002469	35.4455	22	43018882	43018882	-3734
DESI1	0.00221653	36.078	22	41618802	41618802	2242
NOVA2	0.00501168	-30.6122	19	45981679	45981679	-7815
PAX8	0.00235558	-33.1645	2	113277813	113277813	1099
NAPA	1.35418e-05	40.6463	19	47516038	47516038	-976
ITPKC	4.9047e-06	-45.7238	19	40722724	40722724	5614
DDX25	1.49933e-06	-41.1622	11	125910020	125910020	5514
LCN1	0.00190687	33.4908	9	135518033	135518033	-3405
CD81	0.00435488	31.2428	11	2376384	2376384	-910
TAF1B	5.85186e-06	49.0909	2	9846033	9846033	2561
SNRNP40	2.1997e-06	-64.7287	1	31290648	31290648	6141
OSBP	0.00316965	39.7373	11	59612611	59612611	3164
RND3	1.18173e-06	-42.0443	2	150491289	150491289	-3596
PKP1	0.00643602	-30.4619	1	201277202	201277202	-6250
STK17B	0.00198877	-36.505	2	196169264	196169264	2315
MAN1C1	0.00229369	-34.5679	1	25620429	25620429	2581
GATB	0.00190786	31.6735	4	151770114	151770114	-9108
SLC7A6OS	0.00402656	-36.8511	16	68305886	68305886	5061
DGKD	0.0031085	36.9697	2	233362876	233362876	8371
MCOLN1	0.00585181	-35.4579	19	7527786	7527786	5164
ECE1	0.00555988	30.4772	1	21288230	21288230	2028
SRD5A3	3.77298e-10	-59.3506	4	55341941	55341941	-4301
NOP58	0.000742882	-37.5228	2	202268827	202268827	3066
SLAIN2	0.00502248	32.0635	4	48336069	48336069	-5460
TXK	4.72728e-06	-43.6667	4	48131680	48131680	2571
PCYOX1	8.10656e-05	35.2316	2	70258817	70258817	670
MXD1	0.00486039	-31.5556	2	69918700	69918700	3593
CSTA	0.000283712	-36.2599	3	122321435	122321435	-3813
GZMM	0.00138682	32.1393	19	544479	544479	428
PALM	0.00708341	-31.7778	19	712208	712208	3271
KLKB1	7.98814e-05	-41.6762	4	186227321	186227321	-186
GCKR	1.98339e-06	-38.7193	2	27502894	27502894	6057
TMEM40	0.000682754	39.3653	3	12764581	12764581	4877
FGFRL1	1.01249e-06	30.7037	4	1013199	1013199	750
SLC2A9	3.2537e-05	33.2046	4	10019779	10019779	1719
PDE5A	0.00925152	-34.4768	4	119617825	119617825	9809
MIER2	0.00937924	-30.931	19	345352	345352	-571
ICAM1	1.4683e-05	50.7745	19	10275067	10275067	3949
PI4K2B	0.00706128	33.1597	4	25237230	25237230	3199
NUP54	0.00668534	40.1818	4	76139750	76139750	8648
GRK7	0.00810777	-32.0526	3	141778213	141778213	67
ZAP70	0.00523693	-31.4165	2	97710017	97710017	-3543
SOX30	0.000452	33.5784	5	157654613	157654613	-2176
BST1	0.00169081	-37.2408	4	15697727	15697727	-5338
STC2	0.00047345	32.0099	5	173324304	173324304	5200
PAPSS1	0.00446843	-34.0645	4	107718791	107718791	1444
LSG1	0.00078895	32.0816	3	194675200	194675200	-3010
WWC1	0.00240212	35.6322	5	168290669	168290669	-982
PECR	0.000127333	38.2395	2	216075061	216075061	6749
COL6A5	7.73937e-08	42.4658	3	130341876	130341876	-3640
SLC17A2	8.04957e-05	-34.4323	6	25918245	25918245	7573
MYRF	6.14554e-05	39.8836	11	61755154	61755154	-235
PTPN23	0.000670148	36.1722	3	47385303	47385303	4284
EXOSC7	0.00108354	-33.1349	3	44981961	44981961	5719
CPT1A	0.00658469	31.4815	11	68837753	68837753	4164
RPS6KA2	0.000528492	-31.6755	6	166618234	166618234	9018
LZTS1	0.0058148	-30.3206	8	20262797	20262797	-7506
SH2D4A	0.00140006	31.5126	8	19312350	19312350	-1343
CCAR1	1.43835e-07	-47.4576	10	68723704	68723704	2467
GTF2H1	0.000213426	32.6087	11	18325524	18325524	2959
TMEM115	1.61397e-05	33.9737	3	50358288	50358288	1234
GMEB2	2.66712e-07	-47.3725	20	63616647	63616647	3230
SLC5A4	0.0033546	30.0475	22	32255318	32255318	24
TTLL1	0.00360202	32.1916	22	43094827	43094827	-5437
AEBP2	1.48758e-07	34.8366	12	19436785	19436785	-2707
TMEM117	0.000209249	-34.2931	12	43827245	43827245	-8836
RBP5	2.75187e-06	39.8723	12	7129485	7129485	-597
INHBE	0.00039939	33.7585	12	57449927	57449927	-5380
BEST3	0.00309025	-38.3333	12	69707908	69707908	-8433
TMTC3	0.00714244	31.7805	12	88144889	88144889	2584
SLC15A4	6.84864e-05	-43.9983	12	128822336	128822336	1623
SLC39A5	1.8847e-05	36.7657	12	56231452	56231452	802
ITGB7	0.000310219	-35.2941	12	53204294	53204294	2958
SSTR1	3.30045e-06	33.9099	14	38210188	38210188	2286
CDH24	0.00291219	-35.2381	14	23054723	23054723	1104
RAB15	0.00497039	37.5533	14	64970364	64970364	1794
ARRDC4	0.000307472	40.0963	15	97964483	97964483	3782
HEXA	0.00107225	-31.4286	15	72384405	72384405	-7930
FURIN	7.8555e-26	80.6606	15	90862957	90862957	-5631
IGSF6	0.00232873	31.5596	16	21655021	21655021	-2414
MED9	0.00104046	-38.8235	17	17484803	17484803	7805
COPS3	1.20994e-07	-51.6194	17	17289901	17289901	-8656
CPNE7	0.00965835	-39.1304	16	89576392	89576392	626
TSPOAP1	9.56411e-05	-34.0097	17	58328606	58328606	155
SPACA3	5.3834e-06	-41.7641	17	32987326	32987326	-4521
TAF4B	7.20315e-07	-51.5351	18	26216159	26216159	-9777
NPC1	0.00418953	36.4706	18	23585199	23585199	1308
TRIM65	3.03208e-05	34.9826	17	75891167	75891167	5785
CBX8	0.00161955	-39.1398	17	79789384	79789384	7694
ZNF750	2.29557e-06	-30.7559	17	82833592	82833592	6431
CBX2	0.000269115	39.3475	17	79779379	79779379	1187
DYM	1.98776e-05	-43.4052	18	49466155	49466155	-5354
ERBB2	0.000220494	30.0962	17	39706309	39706309	6231
CYP4F22	1.97364e-06	-36.8515	19	15515786	15515786	7263
ZIM3	0.000173794	-36.3636	19	57140047	57140047	5156
CALR3	8.80493e-07	54.1318	19	16490356	16490356	5837
DMRTC2	0.00113474	33.6218	19	41846630	41846630	1590
CCDC97	0.0012685	-35.4716	19	41307272	41307272	-2900
SMG9	0.000742523	-33.3333	19	43747273	43747273	7690
IL19	5.05232e-05	-55.7932	1	206827844	206827844	-1033
TM4SF5	0.000309532	-41.2294	17	4774044	4774044	2160
SPIB	0.000264358	37.4678	19	50421362	50421362	2406
ARHGEF19	0.0025317	-36.4413	1	16215281	16215281	-2630
MPC2	0.00126534	49.4865	1	167946980	167946980	-9909
S100A11	0.00541039	38.7734	1	152038881	152038881	-1878
ADAMTSL4	0.0027618	-31	1	150544743	150544743	-4626
EIF2D	0.00176	35.3828	1	206621249	206621249	-8785
KCNN3	1.70971e-08	43.2793	1	154874274	154874274	-3994
EPHX1	0.000159067	-32.975	1	225808409	225808409	-1686
PPFIA4	0.00545657	31.774	1	203046462	203046462	-4721
PDIA6	0.000687954	33.1533	2	10813617	10813617	-774
ABCG8	0.000191741	40.935	2	43838932	43838932	-39
OTOF	1.70912e-05	45.6522	2	26558896	26558896	-199
ABCA12	0.00492162	-30.8781	2	215142692	215142692	-4067
ACKR3	0.00501689	30.5729	2	236566079	236566079	-3746
SLC22A14	4.35701e-05	-41.6346	3	38310449	38310449	4515
STAC	0.00803497	-31.5375	3	36379982	36379982	-362
TCTA	0.000194211	-34.5096	3	49414257	49414257	2053
SCD5	0.00856296	37.8049	4	82797400	82797400	1373
NKD2	0.000765091	-46.7105	5	1009839	1009839	879
OTULINL	6.01735e-05	32.0973	5	14584128	14584128	2338
IQGAP2	0.00141329	-39.3375	5	76410070	76410070	6787
KCNMB1	0.00153983	-44.289	5	170389107	170389107	261
MRS2	0.000695228	-35.8892	6	24399451	24399451	-3457
HIST1H2BA	8.20248e-06	-49.7866	6	25727948	25727948	1173
MMUT	0.000237866	42.4965	6	49461506	49461506	1748
FGD2	0.000583954	-37.2201	6	37003235	37003235	-2420
TAAR2	0.00318069	36.1419	6	132612867	132612867	5312
TAAR6	0.00100065	-37.7226	6	132578993	132578993	8673
PHTF2	0.0071031	33.8149	7	77801024	77801024	2125
EPHA1	0.0013147	31.9873	7	143409837	143409837	-982
MFHAS1	0.00896966	35.2919	8	8889962	8889962	3669
ARMC1	0.00194882	-43.388	8	65629915	65629915	4263
CRH	0.00769201	32.0322	8	66172844	66172844	5621
TERF1	1.92783e-05	36.3792	8	73009868	73009868	1006
RSPO2	0.00879131	34.0589	8	108089034	108089034	-5415
OR13C4	0.00139511	-31.6327	9	104524641	104524641	2569
IDI2	0.00151219	33.1761	10	1028444	1028444	-2586
ITPRIP	4.3609e-14	-52.8603	10	104333927	104333927	-23
MTA2	7.37586e-05	39.7241	11	62603012	62603012	-1148
FADS2	0.00291119	33.0331	11	61833692	61833692	5394
ZP1	0.00140834	39.0909	11	60873702	60873702	6142
MPZL2	1.72853e-07	45.4043	11	118258625	118258625	5673
MPZL3	0.000359863	48.823	11	118256598	118256598	-4234
CABLES2	4.91346e-05	31.7237	20	62408181	62408181	-897
AIP	0.000728204	-33.6027	11	67482199	67482199	-827
SCYL1	5.86671e-09	39.9945	11	65535421	65535421	4784
TAOK2	0.000265068	48.6842	16	29976758	29976758	2479
ARID5B	0.0044439	30.4395	10	61909159	61909159	7462
DLAT	0.000221305	42.3333	11	112021790	112021790	-3024
PTS	0.00800306	32.4713	11	112216951	112216951	-9477
DENR	8.68837e-06	34.5679	12	122759139	122759139	6317
PRSS53	1.05335e-05	36.3825	16	31088537	31088537	427
THRSP	5.96332e-05	34.0671	11	78057646	78057646	-6215
MYCN	8.05246e-06	36.1111	2	15933140	15933140	-7410
POU4F2	0.00596776	-31.9487	4	146637704	146637704	-1189
WDR35	0.0018854	-43.2952	2	19985361	19985361	4762
FLI1	0.00608866	37.987	11	128691171	128691171	-2745
ZNF385D	0.000895661	33.9507	3	21741269	21741269	9942
GUF1	0.00709765	40.9091	4	44677526	44677526	-894
GLT1D1	0.00636949	32.4487	12	128852272	128852272	-1206
TXNDC16	0.00496744	36.352	14	52546986	52546986	5520
CRYGC	0.000350301	31.3201	2	208137335	208137335	-7508
OTX1	0.000480103	34.6547	2	63052962	63052962	2134
TCTEX1D1	0.00519901	-31.5426	1	66756958	66756958	4501
RAB3C	7.35339e-11	66.2319	5	58573540	58573540	-9535
TXNDC11	0.000173194	33.4355	16	11747954	11747954	-5077
SYCP2L	0.00035996	35.3114	6	10886436	10886436	-616
DTNA	0.00343366	-32.7812	18	34485712	34485712	-7578
PLEKHG4B	0.00454246	30.4901	5	136908	136908	-3350
VILL	0.00118927	42.5564	3	37989360	37989360	1303
CFDP1	4.02837e-07	48.4341	16	75424311	75424311	9193
C7orf31	0.00909672	33.6911	7	25178804	25178804	1551
JPH3	0.000371586	-32.8889	16	87610295	87610295	7789
ANKH	0.00194745	31.1613	5	14862746	14862746	9033
C10orf90	0.00369259	32.8571	10	126526533	126526533	-5093
PDLIM3	5.19019e-08	-44.5695	4	185541175	185541175	-5564
TMPRSS15	0.00126331	42.6897	21	18394007	18394007	9779
ABCC3	0.00203085	30.8261	17	50636603	50636603	1724
ANKRD40	1.82014e-06	-51.2821	17	50711520	50711520	-3607
CA3	0.0073907	-39.7727	8	85438339	85438339	-520
ODF1	0.00478565	-30.1491	8	102551678	102551678	91
MARVELD1	4.3479e-06	-36.4282	10	97703927	97703927	-9803
HSPA13	0.0005848	38.5667	21	14385662	14385662	-2517
NIFK	0.00633862	30.9508	2	121739279	121739279	-2405
AKR1B1	0.000948399	34.5854	7	134449324	134449324	9777
NUP205	1.35057e-14	-55.7106	7	135552272	135552272	-5645
BANP	1.43329e-07	-61.2379	16	87944351	87944351	-7081
FLACC1	8.9107e-05	40.5063	2	201349781	201349781	1671
CSF1R	1.74988e-07	-49.1667	5	150108913	150108913	4460
LSM11	0.00856138	-34.1667	5	157748082	157748082	4372
RAET1L	0.00499727	-31.562	6	150028329	150028329	-2798
NAT2	0.00011943	42.4376	8	18391139	18391139	-143
ELMSAN1	3.24672e-06	42.7083	14	73763405	73763405	-3108
PPEF2	0.00155335	-36.4841	4	75906799	75906799	-4348
SLC28A1	3.226e-05	39.7436	15	84884872	84884872	196
BAG4	0.00130748	30.9113	8	38178685	38178685	1832
COX6A2	0.00118755	36.0557	16	31428360	31428360	0
NMNAT2	6.41026e-05	-37.1429	1	183412309	183412309	6072
ZFYVE9	9.57358e-05	43.6792	1	52136003	52136003	-6091
ABCF2	0.00213056	34.8387	7	151228569	151228569	-1365
FAM81A	0.00598968	32.6838	15	59439113	59439113	929
COQ5	2.31037e-05	41.5935	12	120522121	120522121	7038
FMNL2	0.00924694	-33.3595	2	152341967	152341967	6795
PEX10	9.87663e-05	36.1905	1	2404771	2404771	7760
SMAD6	0.00883514	38.2567	15	66707827	66707827	5593
LRRFIP1	0.000696168	-31.2724	2	237687894	237687894	-4251
MITD1	0.00374604	33.1138	2	99176606	99176606	4453
HMHB1	0.00596693	38.1016	5	143806784	143806784	-5377
NPC1L1	0.000489325	33.3425	7	44538597	44538597	2719
SLC39A14	0.00196728	30.1833	8	22369628	22369628	2093
WFDC8	2.39339e-05	39.2308	20	45585134	45585134	-5809
WNT9B	2.9171e-05	42.8571	17	46846901	46846901	-4682
TMEM141	0.00320593	39.2082	9	136790170	136790170	-1174
IL10RB	0.00430991	30.2326	21	33269751	33269751	3386
MRPL10	0.00520548	-34.375	17	47830049	47830049	-377
NCOA5	0.00519976	-30.303	20	46099672	46099672	-9711
PRAC1	0.000375278	32.8846	17	48720035	48720035	2484
KCNE2	0.0042382	30.3488	21	34365965	34365965	1943
RGL4	0.000877241	-31.1296	22	23694375	23694375	3516
ISL2	0.000197102	31.5821	15	76334157	76334157	-2616
PSKH1	0.000228606	-36.9044	16	67891531	67891531	-1723
NR2F6	0.0003121	37.193	19	17248201	17248201	-2262
ATP13A1	0.00357259	-31.5148	19	19661912	19661912	205
TFF1	0.00989336	-31.5237	21	42374301	42374301	-7767
UBASH3A	0.00294128	36.008	21	42403179	42403179	-683
CSTB	0.00735108	-34.4203	21	43781950	43781950	-5506
AGPAT3	0.00138105	30.202	21	43868263	43868263	3042
LRRC3	0.000125389	35	21	44457787	44457787	2279
FCN2	0.00310923	35.2715	9	134878383	134878383	-2427
LILRA4	0.00125607	40.5851	19	54340571	54340571	-1410
ZBTB7B	0.001542	37.6812	1	155009261	155009261	-5187
RUSC1	7.11467e-05	-32.2034	1	155333316	155333316	8741
ZNF251	8.27466e-05	37.6981	8	144754545	144754545	987
CELF5	5.52063e-06	-33.3577	19	3215292	3215292	-9369
MED15	0.00251213	39.6454	22	20505341	20505341	-2261
FBXO17	0.000474991	-34.3326	19	38977927	38977927	-2186
IZUMO2	0.000395501	40.7702	19	50161556	50161556	1640
SDR9C7	0.00330673	-34.127	12	56935622	56935622	-1215
KRT83	7.70809e-06	-46.3565	12	52321679	52321679	-282
TNFSF12-TNFSF13	0.000158946	-36.6667	17	7553206	7553206	4109
SOX8	0.000764678	30.5211	16	983599	983599	1831
SLX4	0.00254176	30.4976	16	3620422	3620422	-8817
SPINDOC	6.25352e-06	48.8919	11	63819776	63819776	6322
PDZK1IP1	0.00926399	32.2131	1	47187805	47187805	2232
KIAA1522	0.000790378	33.3083	1	32760835	32760835	-4799
LHX8	0.00128827	-35.6937	1	75127021	75127021	-1413
NCSTN	0.000981722	33.4402	1	160351803	160351803	8422
C1orf74	0.00255909	31.2281	1	209786229	209786229	-1671
CAPN2	0.00254669	35.0962	1	223720568	223720568	8031
MAIP1	0.00659905	32.1732	2	199954492	199954492	-825
FRZB	0.00138905	-34.6899	2	182863394	182863394	3244
SLC16A14	4.7761e-05	44.4892	2	230071037	230071037	-2114
ZNF514	0.00871218	34.3684	2	95160447	95160447	-600
KCNIP3	0.00388615	35.5717	2	95297747	95297747	402
IWS1	0.00559189	42.0513	2	127525180	127525180	1310
BOLA3	0.000364458	30.17	2	74145797	74145797	2109
NPPC	0.00326899	33.9469	2	231922771	231922771	3558
IGFN1	0.000411261	41.4299	1	201194229	201194229	3406
ATP1A1	2.06206e-17	58.3391	1	116364216	116364216	-9028
EIF4E3	0.00052333	-31.451	3	71752383	71752383	1242
FSTL1	0.00575075	-31.9524	3	120456751	120456751	-5760
PTPRN	0.00470507	-30.0338	2	219309316	219309316	86
SLC4A7	1.62028e-08	68.6294	3	27455819	27455819	936
RETNLB	0.000162531	47.6077	3	108763665	108763665	-6282
FBLN2	0.00158183	-46.1271	3	13550545	13550545	1366
RETSAT	0.000142051	34.6195	2	85344700	85344700	9829
CD200R1	0.00953765	31.5789	3	112977483	112977483	-2381
CDS1	0.000635198	-32.4765	4	84589771	84589771	6646
C4orf36	0.00467219	-30.6756	4	86884977	86884977	7446
PRICKLE2	0.000272075	-31.8841	3	64451478	64451478	-6072
ERICH6	0.00210677	-33.094	3	150703172	150703172	749
APBB2	1.64106e-09	57.3674	4	41220251	41220251	-5634
CAND2	4.08739e-05	45.7801	3	12786534	12786534	-9938
SHROOM3	0.000220237	-33.2147	4	76435910	76435910	683
CPA3	0.00029834	-41.7582	3	148873368	148873368	8074
TCF23	5.35526e-09	-53.5884	2	27157654	27157654	8652
ITGB5	0.00011016	-41.9871	3	124890490	124890490	-3126
TPRA1	0.00366023	38.4809	3	127589044	127589044	1664
ARHGEF3	2.32067e-05	34.7701	3	56806622	56806622	-4656
IL17RD	0.000233304	-42.4511	3	57163246	57163246	2108
MELTF	0.00544832	37.6594	3	197031381	197031381	-1565
EXO5	0.00595038	-31.2267	1	40509609	40509609	850
PLXNB1	8.68785e-05	33.3438	3	48433993	48433993	-3908
BSN	0.000497619	36.1376	3	49563462	49563462	8987
APEH	0.000196933	33.9623	3	49671680	49671680	-2671
WDR82	0.00941909	41.6785	3	52281513	52281513	-2865
HPGD	0.003931	-39.0873	4	174513011	174513011	9477
SLC45A2	1.91379e-05	-40.9979	5	33994210	33994210	-9518
CMBL	0.00296893	38.4416	5	10301986	10301986	5917
ERAP1	0.00853395	-36.9103	5	96817144	96817144	-9045
NSA2	0.00304997	30.6285	5	74766218	74766218	-773
FOXQ1	0.000823239	37.0725	6	1317629	1317629	5533
DAGLB	0.00758844	31.9481	7	6450172	6450172	-2219
MYOZ3	2.83708e-06	-48.9489	5	150663484	150663484	2604
CASD1	0.000495109	35.6187	7	94511272	94511272	1465
SUN3	0.0053677	32.29	7	48025773	48025773	3335
PHKG1	0.00416133	31.25	7	56093218	56093218	-223
TMEM184A	0.00143975	-30.3012	7	1554021	1554021	2185
TMEM65	0.00948618	33.3724	8	124366426	124366426	6267
METTL27	0.00270851	30.4473	7	73840474	73840474	2043
PHOX2A	0.00120579	32.206	11	72237637	72237637	6540
CRYL1	0.000375915	36.6201	13	20524399	20524399	1459
HEPACAM	0.00234123	-37.6448	11	124943772	124943772	-7726
KLHDC2	0.00893359	-32.1569	14	49761579	49761579	-6574
ARF6	7.74542e-09	-36.4865	14	49891009	49891009	-2073
NGB	0.000255831	-39.7849	14	77274031	77274031	-2720
AKR1E2	0.00461897	-35.432	10	4819834	4819834	-6373
OXGR1	0.00375738	-35.8586	13	96993016	96993016	1335
PRDX3	0.00523508	32.9555	10	119177430	119177430	1383
BORCS5	0.004376	34.8551	12	12358931	12358931	1515
STOX1	0.00161932	31.9876	10	68822430	68822430	-5101
METTL3	1.50362e-09	48.1401	14	21508616	21508616	2725
GAS1	0.00334499	32.8125	9	86945176	86945176	2331
SHLD2	0.00906515	31.4516	10	87098927	87098927	3733
SERPINA4	4.5478e-05	38.649	14	94561768	94561768	323
SMCO4	9.48128e-05	-31.9197	11	93548963	93548963	-5573
PCBD1	0.000923022	-36.553	10	70879353	70879353	9213
GNPTAB	0.00390686	39.9577	12	101832935	101832935	-1977
RNF169	4.02442e-06	43.3962	11	74743351	74743351	-5498
CHRNA5	0.00701625	-35.5219	15	78557437	78557437	-8083
CLEC4D	0.00505035	-36.7694	12	8509032	8509032	-4471
TMED3	9.0107e-05	-34.9136	15	79308534	79308534	-2578
CPLX4	0.00020466	35.4839	18	59326415	59326415	-7767
ZNF592	0.00236258	38.7255	15	84774849	84774849	-7805
MESP1	0.00633439	-37.2217	15	89747862	89747862	3449
MRPL16	8.35652e-05	-36.2548	11	59818664	59818664	-7887
BPIFC	1.64245e-05	44.2761	22	32448710	32448710	8677
TPX2	0.000600626	-42.7288	20	31744593	31744593	5305
ACSF2	0.00142366	36.5121	17	50424661	50424661	-1497
SLC27A4	3.82532e-05	38.775	9	128333592	128333592	-6935
GPRC5B	0.00631086	38.7681	16	19882468	19882468	2381
CRK	6.18399e-05	34.8276	17	1460593	1460593	-4362
NOD2	0.000559846	-41.3391	16	50697184	50697184	47
TRIM68	0.000266182	38.9668	11	4607112	4607112	1120
PRR14	0.00449406	-32.5924	16	30649378	30649378	-1489
HIF3A	0.000585315	34.1176	19	46303335	46303335	-264
DACT3	0.00895809	-30.8497	19	46649005	46649005	5653
MIDN	0.000572247	31.3472	19	1246255	1246255	-2298
KLHL26	9.46977e-05	40.625	19	18638312	18638312	1286
KMT2D	0.00953176	-31.538	12	49051244	49051244	4081
GPD1	0.00454012	37.4043	12	50105664	50105664	1658
TTYH1	2.35893e-05	-35.1099	19	54415347	54415347	-84
CDC42EP5	5.58154e-05	-43.6012	19	54480110	54480110	-6815
LAIR2	0.000211096	36.7845	19	54500054	54500054	-2777
TMEM145	0.00536042	35.2854	19	42312957	42312957	-352
C19orf33	0.000137046	34.0049	19	38305575	38305575	1326
PSCA	0.00160948	-33.0287	8	142684901	142684901	4408
LY6D	0.00198371	33.9664	8	142789585	142789585	-3047
TRPV3	0.00740236	32.1429	17	3557079	3557079	727
ANGPTL4	1.2451e-05	33.8462	19	8357686	8357686	-6469
RCOR2	0.00161467	-33.8727	11	63925321	63925321	-8158
EVPL	0.00183871	36.8778	17	76032632	76032632	-5181
MGAT5B	0.000214059	35.6589	17	76865299	76865299	-3157
CYP7A1	0.00103972	-38.3523	8	58498697	58498697	1467
VPS37C	5.41492e-06	40.3704	11	61170027	61170027	-8602
PLAAT5	0.000409534	34.2928	11	63491700	63491700	-507
RPSA	0.000896154	-37.119	3	39397690	39397690	-9030
BATF2	0.00182043	35.0755	11	64999462	64999462	-2492
CCDC88B	0.00890172	31.0387	11	64353111	64353111	-604
SCARA3	2.17263e-06	-42.4235	8	27643610	27643610	9710
NXNL1	0.00999412	31.6102	19	17461720	17461720	-767
SESN1	0.00649319	35.4167	6	109004555	109004555	4434
NHLH1	0.00737911	-37.7371	1	160376026	160376026	8957
NUDT9	4.75454e-07	48.4321	4	87419633	87419633	-2940
LUZP1	0.00323369	-33.9628	1	23185382	23185382	-7575
ZNF217	0.000400042	-35.5392	20	53582202	53582202	896
KIF5B	0.0063677	31.6227	10	32053820	32053820	2606
PTGER4	0.00341029	30	5	40686259	40686259	6346
MTCH2	0.00168475	32.8704	11	47639786	47639786	2774
OR5B2	0.00345092	-30.4646	11	58418597	58418597	4717
P2RY12	0.00154356	30.6923	3	151386428	151386428	-1617
PRSS27	0.00217324	30.7345	16	2719845	2719845	380
ALKBH3	0.000217848	33.7043	11	43885523	43885523	4694
CTNNA1	4.39979e-05	37.6121	5	138754820	138754820	1397
ACOX2	0.00145611	32.3196	3	58531741	58531741	5450
FAM71B	4.03639e-05	41.2442	5	157158564	157158564	7701
PYDC1	0.00144197	-30.3309	16	31224205	31224205	-6847
OR8J1	0.0067222	33.4758	11	56365765	56365765	5552
COL22A1	0.000582896	47.1309	8	138920386	138920386	-6346
ARHGAP42	0.00847434	-32.2822	11	100991720	100991720	-360
NSG2	0.00596381	35	5	174044810	174044810	-896
NRTN	0.000938014	-46.4912	19	5820877	5820877	-2925
EMB	0.00308652	-33.01	5	50435379	50435379	5910
METTL18	0.00256134	-33.5997	1	169788227	169788227	6463
NDUFA3	0.00929362	31.108	19	54103739	54103739	856
KCNJ4	0.000485356	32.9044	22	38457504	38457504	-2306
CCDC174	0.000103387	42.5107	3	14661147	14661147	9385
ZNF3	0.00271747	36.2794	7	100077407	100077407	1761
HAS2	0.000463418	30.1209	8	121646495	121646495	-5056
NUDT16L1	0.000380131	39.3939	16	4690443	4690443	-3251
MUCL3	0.00237598	-30.3602	6	30944636	30944636	3638
RPAP1	0.00660731	30.3557	15	41541144	41541144	3114
SLC6A19	2.01408e-08	37.7049	5	1195993	1195993	-5602
TMEM126A	0.00176525	34.0065	11	85646823	85646823	-1144
C8orf74	6.52872e-05	40.9091	8	10679641	10679641	7015
TTC39C	0.000595138	35.2778	18	24000527	24000527	7756
RNASE3	0.0022777	33.022	14	20885459	20885459	-5940
OR1L8	0.00978365	-30.6306	9	122561743	122561743	6817
TACR3	0.00242856	-31.8121	4	103722956	103722956	-2972
ZNHIT1	0.00027534	31.305	7	101220349	101220349	2186
NINJ2	0.000747869	-41.2989	12	669382	669382	-5604
NECAB2	0.00722236	-30.597	16	83970002	83970002	1372
PTAFR	2.41319e-09	42.9363	1	28192855	28192855	1019
FRMPD2	0.004994	-37.764	10	48256551	48256551	-4795
SPATA5L1	2.66658e-05	36.5908	15	45394156	45394156	-8180
KRT73	0.00420011	-33.7607	12	52619683	52619683	-1125
CAMK2G	1.35777e-07	44.391	10	73873262	73873262	1200
TET3	9.16814e-05	37.0494	2	74010288	74010288	7577
MBOAT2	0.00323076	34.0188	2	8997169	8997169	6516
TXNDC2	2.99779e-09	41.9832	18	9895045	9895045	9071
TRIM56	0.000198386	-36.2871	7	101084433	101084433	-1048
CSDC2	0.00743006	-30.7026	22	41563020	41563020	2012
SCGB1D1	1.16797e-10	-48.631	11	62190550	62190550	336
STX8	2.69359e-07	-47.2092	17	9569921	9569921	5900
TMEM37	0.00760724	33.3333	2	119432936	119432936	1084
ATP6V1E2	1.70077e-05	47.9831	2	46523553	46523553	-3597
TMEM192	2.18979e-10	64.1575	4	165121404	165121404	-8545
ZNF778	1.89672e-13	-60.9877	16	89224479	89224479	3405
CDCA7	2.59439e-11	52.6349	2	173360044	173360044	5174
RPTOR	0.00709184	35.0478	17	80540943	80540943	-3895
PDCD6IP	7.63056e-12	49.6038	3	33808446	33808446	9818
PATJ	0.001973	39.5105	1	61961696	61961696	9386
GP9	0.0012433	32.3973	3	129064130	129064130	3365
ZNF33A	0.00120565	-30.6022	10	38005001	38005001	-5649
AGXT	0.00354245	-31.3846	2	240870009	240870009	1187
CCDC8	0.0017526	-30.9025	19	46405621	46405621	7944
SHANK2-AS3	0.00778628	-30.1014	11	70861002	70861002	-1788
OR52K1	7.39074e-05	39.9462	11	4489357	4489357	480
ZNF556	0.00101651	-31.8026	19	2873441	2873441	6108
KIAA0232	0.0049014	-30.1718	4	6779021	6779021	-3706
PTDSS2	0.00925831	30.1927	11	447810	447810	-2469
DDX23	8.55315e-06	40.2117	12	48844240	48844240	7924
FRG2C	0.00147861	32.1174	3	75655393	75655393	-8937
SSH3	0.00593678	32.8086	11	67304784	67304784	1256
PLG	0.0025907	-36.9027	6	160702804	160702804	564
RNASE8	0.00582239	-33.7329	14	21057056	21057056	-766
SEC16B	0.0036784	32.4534	1	177969301	177969301	615
GOLT1A	0.00288622	35.9113	1	204212289	204212289	1700
PROP1	4.1163e-05	-36.7486	5	177992966	177992966	3277
GEMIN2	0.00870057	31.9552	14	39110612	39110612	-3611
SLFN11	0.00739451	-30.8308	17	35368663	35368663	4945
GRK2	0.000136193	31.0245	11	67266010	67266010	-463
RELA	0.000278226	45.4354	11	65670874	65670874	-7785
COP1	2.31884e-06	36.0517	1	176204922	176204922	2057
ADCK5	0.000162173	34.9303	8	144376247	144376247	2202
RUNX3	0.000364938	37.9167	1	24931183	24931183	-1307
CYP2W1	0.00138844	33.2242	7	982462	982462	-719
EEF2	0.00186121	40.6977	19	3988939	3988939	-3477
ATG4D	0.0076776	33.1541	19	10541870	10541870	-2034
B4GALT2	0.00168414	30.4899	1	43981379	43981379	1445
OR4B1	0.000164825	-31.0091	11	48222614	48222614	5806
OR10P1	0.000341166	-36.336	12	55639783	55639783	2925
KRT2	0.00021591	36.2591	12	52652943	52652943	-733
TOPAZ1	0.00012591	-36.3523	3	44241441	44241441	-445
TIGD3	0.00716288	34.7353	11	65358196	65358196	3447
KLK6	0.00882836	-30.9744	19	50970830	50970830	-1240
CHRNA9	2.66204e-05	-41.5094	4	40331232	40331232	-4101
CCS	3.38547e-05	32.4528	11	66593785	66593785	546
ARV1	0.000188035	34.4658	1	230987242	230987242	8150
LRCH4	0.000819667	-46.3884	7	100584250	100584250	1880
CTSF	0.00115783	40.4026	11	66575646	66575646	-7041
TNKS	9.23262e-10	-62.9193	8	9546796	9546796	-9116
ZDHHC24	0.000995475	-31.8973	11	66540652	66540652	5397
CCDC74B	1.48588e-08	-42.6894	2	130151196	130151196	-6063
COA1	3.52093e-05	-56.6629	7	43724105	43724105	5385
FAM131A	0.00165689	35.0488	3	184345179	184345179	4711
CYP4A11	0.000727724	39.605	1	46948432	46948432	-6957
COL6A2	0.00584299	31.6807	21	46099711	46099711	1594
SETD6	0.00787226	31.0304	16	58508311	58508311	-7168
C11orf45	7.64018e-05	34.8313	11	128902228	128902228	3470
UGT8	4.06209e-06	54.0532	4	114604872	114604872	6067
TMEM52	0.00146559	30.4892	1	1923885	1923885	-4607
PRDM2	0.000345015	-37.7886	1	13702983	13702983	-1872
HEG1	2.22866e-05	-32.872	3	125047382	125047382	8616
TNS3	0.00123265	-34.236	7	47575533	47575533	6579
VN1R4	0.00632006	34.833	19	53265679	53265679	2045
B4GAT1	8.17831e-05	45.5128	11	66346622	66346622	1008
TTC9B	0.00921888	30.8509	19	40219909	40219909	-1511
CD248	0.00504318	-31.4187	11	66318249	66318249	-1206
OR52W1	0.00716991	-37.2807	11	6196463	6196463	-2683
MLC1	0.000315377	-39.6396	22	50085637	50085637	266
LSP1	0.00421073	-30.8371	11	1851430	1851430	-1540
FAM170B	1.23629e-09	-42.206	10	49130195	49130195	3814
PRG2	9.6196e-07	-40.6399	11	57392070	57392070	-1421
ZC3HC1	0.0093923	36.014	7	130060036	130060036	-8586
ZNF507	6.85157e-11	55.3237	19	32339397	32339397	-6197
ABRA	0.00255701	-30.1562	8	106780229	106780229	-9986
GLS2	0.00182806	31.32	12	56487499	56487499	663
GAL3ST3	0.000428798	31.7669	11	66050121	66050121	-961
OXR1	0.002516	31.6369	8	106659156	106659156	1304
CST6	2.21521e-10	-48.6667	11	66008833	66008833	-3175
PHF19	0.000465087	42.4103	9	120885450	120885450	-8263
MINDY1	0.000902211	36.9444	1	151007233	151007233	-377
PQLC2L	0.00959277	-31.4512	3	157542710	157542710	-634
SPEG	0.000998955	34.5534	2	219435467	219435467	626
TBC1D10C	6.49047e-05	-33.9929	11	67409024	67409024	4839
DNAH7	0.00894235	37.0386	2	196073503	196073503	-4667
TNP2	1.26413e-05	-36.9606	16	11264160	11264160	5166
TCHP	0.000145565	-33.8294	12	109904997	109904997	4481
PNPLA1	4.68771e-06	-53.0423	6	36235933	36235933	-7270
PPP1CA	0.00028147	33.729	11	67400334	67400334	1460
VDAC2	0.00836375	32.3522	10	75212538	75212538	1692
GRINA	1.94351e-14	49.8834	8	143995509	143995509	5453
CD6	0.00123111	-38.1579	11	60971533	60971533	-147
GIMAP7	0.000970966	-38.7104	7	150520221	150520221	5351
MRPS23	0.000948353	-36.1456	17	57847217	57847217	2828
ZDHHC7	0.000681461	-30.3659	16	85017837	85017837	-6303
RCAN1	0.00172358	-39.5135	21	34619417	34619417	-4305
STX4	9.47165e-19	-54.8296	16	31036451	31036451	2895
UCP3	5.21441e-06	43.0241	11	74006522	74006522	2564
ZNF541	0.00677173	-32.5547	19	47556977	47556977	-1122
SENP7	0.0013181	-30.3406	3	101519046	101519046	-5806
CSNK1G2-AS1	0.00243101	-30.1587	19	1958487	1958487	-3939
ARHGAP28	0.000950336	43.9424	18	6837446	6837446	255
HIST1H2BC	3.77948e-06	40.8633	6	26119230	26119230	4681
IGSF8	0.000899168	33.203	1	160093946	160093946	4674
CDPF1	0.00226142	33.3947	22	46249635	46249635	659
HCLS1	0.0041649	-32.9078	3	121660930	121660930	-28
NEUROG1	0.0054772	-42.0639	5	135536920	135536920	-957
TTC12	0.00522721	30.1802	11	113315694	113315694	-545
COPG1	0.00641949	37.6842	3	129244283	129244283	-5323
TLN1	0.000956823	-30.314	9	35728496	35728496	3700
OR10K2	0.000723358	41.3665	1	158416975	158416975	3892
FAM71F1	1.00016e-05	48.6136	7	128724025	128724025	8638
ADGRA2	7.4001e-05	-37.5597	8	37805847	37805847	8943
GPHN	0.00067226	-42.6272	14	66506982	66506982	-425
ANAPC4	0.00251513	34.8851	4	25376394	25376394	-819
RPS6	0.00769185	32.8569	9	19378439	19378439	1760
ODF3L2	0.00285389	-31.9388	19	474979	474979	5
MRPL1	0.00771263	30.098	4	77863698	77863698	870
PDS5B	0.000992795	34.3162	13	32579885	32579885	-6567
OR4L1	0.00395517	-39.4359	14	20066220	20066220	6177
OR4K13	0.00206707	-32.1429	14	20034064	20034064	695
ABCD3	0.000228123	32.7397	1	94422320	94422320	3843
LSM10	2.70005e-07	-55.101	1	36393316	36393316	4593
ITGA11	0.00877712	-34.2309	15	68437495	68437495	-5333
CCDC71L	0.00366759	-32.7692	7	106657384	106657384	3543
ASB2	0.00148543	39.5491	14	93960715	93960715	-3295
PKN2	0.000789407	40.4871	1	88682768	88682768	-1454
AURKB	8.32878e-05	42.5756	17	8217280	8217280	-6699
USF3	0.000771153	36.7063	3	113695091	113695091	1552
ALX1	0.00812621	-34.6093	12	85279422	85279422	-798
TIGD2	9.68621e-05	40.7287	4	89112411	89112411	-406
DAND5	0.00278964	39.4118	19	12975690	12975690	6210
DLGAP1-AS1	0.00874385	-33.6725	18	3587082	3587082	-7021
HOXA3	1.18281e-05	30.5236	7	27139411	27139411	809
2004-09-01	6.76393e-07	-49.2888	17	58531104	58531104	943
SETDB2	0.00645913	-39.6703	13	49454682	49454682	3132
PVRIG	1.144e-05	-43.7834	7	100224062	100224062	4828
INSL3	1.10735e-06	47.9592	19	17811985	17811985	9535
CD300LG	0.00408868	-30.4153	17	43857057	43857057	9883
ZNF671	0.00247881	-35.8333	19	57731264	57731264	-3641
MRPS24	1.66197e-06	-40.3963	7	43859922	43859922	9596
RGS3	2.98049e-05	43.5907	9	113465114	113465114	1384
SIGLEC7	0.00970401	-33.0484	19	51138766	51138766	-3535
CPNE1	4.13321e-06	-35.6211	20	35658002	35658002	-4326
NCKAP5	0.000122462	-33.5975	2	133564151	133564151	4310
SOHLH2	0.0017826	-30.0142	13	36219633	36219633	-5046
HNRNPCL1	0.000124271	-40.5861	1	12848599	12848599	127
ZSCAN4	0.000670617	-35.1874	19	57666850	57666850	-2085
PKD2L1	4.75394e-05	32	10	100335435	100335435	-5208
SAMD9L	1.44699e-09	38.3051	7	93151717	93151717	-3333
SLBP	0.000134271	-36.008	4	1710048	1710048	2203
MET	0.00668439	34.375	7	116670847	116670847	-1349
NFX1	0.000127684	34.8994	9	33292367	33292367	1824
A2M	1.58271e-05	-35.9649	12	9106957	9106957	9201
PTPN6	0.000296835	-36.5308	12	6952996	6952996	1642
TALDO1	0.00025264	-42.1676	11	755658	755658	8196
MLXIP	0.00762723	31.6816	12	122077426	122077426	-1330
ZBTB34	0.00768351	34.4781	9	126863110	126863110	2447
TTC7A	0.00943254	32.1234	2	46939774	46939774	-1450
OR6B3	0.00280736	35.3175	2	240042811	240042811	3262
PCK1	0.00729266	30.661	20	57559144	57559144	-1966
EPHA10	5.93322e-13	-58.7474	1	37773070	37773070	-7938
FUBP3	0.00814421	37.5381	9	130577844	130577844	-1733
OR4C5	0.00123056	-32.1818	11	48374057	48374057	-7593
GPR35	3.02473e-05	-46.1248	2	240602582	240602582	-2848
IFT88	8.54524e-05	33.7575	13	20571032	20571032	3896
ARL4D	0.00697517	30.6398	17	43398419	43398419	-574
ZNF454	0.000884566	-36.7115	5	178940286	178940286	-905
PMF1-BGLAP	0.00308248	-32.2497	1	156219835	156219835	6828
SLC25A22	1.8409e-06	-46.5882	11	793587	793587	2677
SLC16A8	0.00912645	-34.4988	22	38080812	38080812	2331
RAB39A	0.00996907	-37.8553	11	107933844	107933844	5398
PACS1	1.79004e-22	-73.3333	11	66075222	66075222	4952
EHD1	0.00563578	36.5817	11	64872593	64872593	6029
FAIM2	4.89799e-05	35	12	49907139	49907139	-3240
KYAT1	0.00014285	33.5074	9	128879438	128879438	2492
OR6S1	3.93936e-08	-52.399	14	20635261	20635261	6431
KIF1C	0.000934256	30.8717	17	5000298	5000298	2350
SMCHD1	0.0083963	-41.1364	18	2657781	2657781	2045
RCN2	4.52869e-09	-40	15	76930176	76930176	-1562
DNMT3A	0.00239562	32.9554	2	25340026	25340026	1860
DNAAF4	0.000760659	-39.7458	15	55514071	55514071	-5838
OR6T1	0.00548616	31.4103	11	123943115	123943115	759
DSCAML1	7.39184e-06	42.3958	11	117800036	117800036	-2776
OR8D4	0.00059669	43.511	11	123910336	123910336	4192
ZBTB38	0.00223589	30.5627	3	141436900	141436900	-5489
DYNAP	0.000615063	-35.8396	18	54591003	54591003	-156
B3GNT8	3.65508e-06	-46.0187	19	41431189	41431189	-2460
STAB1	0.0042543	-32.965	3	52502534	52502534	7198
SPACA4	0.00138307	35.2024	19	48605294	48605294	-1448
CA13	2.24558e-06	31.5	8	85237736	85237736	-7722
LINC00469	2.37345e-06	58.0674	17	73829384	73829384	-865
P2RY11	9.8327e-06	48.3806	19	10115375	10115375	3684
ACBD4	2.36599e-05	36.7391	17	45137580	45137580	1874
POLR2L	0.000550721	34.807	11	841335	841335	1195
OR10H4	5.68495e-08	-45.8707	19	15955283	15955283	6277
LTBP3	0.00372816	36.2528	11	65555077	65555077	2883
NPEPPS	0.00895412	38.4226	17	47539306	47539306	8200
MYPOP	0.0030394	38.386	19	45901295	45901295	1319
SLC49A3	4.88757e-13	58.3918	4	691967	691967	-2527
CD244	0.00394815	-31.4081	1	160862499	160862499	202
EGFLAM	0.00332239	43.3566	5	38261014	38261014	2457
KCTD2	0.00232859	35.2359	17	75048865	75048865	1642
MFAP3	0.00303344	-33.9793	5	154044865	154044865	5874
OR52D1	0.00856138	-34.3537	11	5496152	5496152	7469
OR6C2	0.0050255	38.3452	12	55450151	55450151	-2063
PDZD3	0.00129897	-30.0355	11	119188694	119188694	3210
ZNRF2	0.00564964	30.5768	7	30278545	30278545	-6052
TMEM63B	6.12089e-09	43.5958	6	44128805	44128805	1253
SMARCD2	1.38392e-07	-38.5316	17	63835831	63835831	2898
PHKB	0.000521617	-39.7368	16	47464120	47464120	2791
ZNF513	4.24371e-06	50.6311	2	27383115	27383115	-2382
CDK19	1.5412e-05	-32.4324	6	110825620	110825620	-9984
CPN2	0.00249631	34.689	3	194353749	194353749	-2422
PIP4K2A	0.000151692	38.538	10	22583530	22583530	8184
EIF4A2	0.00507219	36.3737	3	186782461	186782461	-1116
OR2Z1	0.00396847	-41.3978	19	8729196	8729196	-1758
PLXND1	0.00470566	-32.0545	3	129610242	129610242	-3425
MAP1S	0.00225483	43.2954	19	17711666	17711666	-7814
CRLF3	0.00134518	33.5385	17	30825536	30825536	-845
MTURN	0.000412743	-44.1941	7	30147439	30147439	1640
LILRB1	0.00283912	-34.7136	19	54630543	54630543	28
NLRC3	0.000211084	-34.2577	16	3577329	3577329	-42
FAM187B	0.00206151	42.8571	19	35225157	35225157	3573
UVSSA	3.07498e-06	39.4274	4	1385705	1385705	-5847
FCAMR	0.000927235	39.1444	1	206963491	206963491	6970
GRHL1	0.000501058	37.0682	2	9954510	9954510	2819
LINC00314	7.55031e-09	-47.2378	21	28018167	28018167	4806
VIPR1	0.000211947	35.7778	3	42503334	42503334	693
LMNB2	0.000480922	-34.8153	19	2448663	2448663	8297
SLC47A2	0.000320152	45.2381	17	19714414	19714414	2193
ZNF579	9.35948e-05	-32.155	19	55585191	55585191	-4344
CTNNAL1	0.000377662	-33.1202	9	109004760	109004760	8740
PPM1A	0.00641155	31.8182	14	60254956	60254956	5517
OR52K2	2.36805e-05	30.9011	11	4453323	4453323	4030
ORMDL1	2.3822e-05	-32.5011	2	189779334	189779334	4049
FLNC	0.00177564	33.7531	7	128823917	128823917	-6460
RNF10	6.66329e-05	-45.6856	12	120533346	120533346	-1010
VENTX	0.000146534	31.4368	10	133238304	133238304	451
KLK3	0.00910136	-32.6535	19	50852083	50852083	-2832
EFCAB12	0.00192427	41.1972	3	129433596	129433596	-4946
MROH1	0.00259525	33.6248	8	144172068	144172068	8300
NFKBIZ	0.00672785	35.2925	3	101858816	101858816	9304
OR4F4	8.57841e-05	-32.6235	15	101919474	101919474	3622
PTPRCAP	0.000478222	-35.6159	11	67437642	67437642	41
ACOT4	0.00675657	36.6253	14	73599450	73599450	7746
KIR3DL2	9.51712e-06	32	19	54847817	54847817	-2626
ADORA2A-AS1	3.48228e-05	34.6524	22	24490257	24490257	4544
ITM2C	0.00331651	30.4913	2	230863617	230863617	-1325
IFT80	0.00619306	-31.4413	3	160391860	160391860	7366
ERGIC1	0.00043745	32.1429	5	172904794	172904794	-446
ABLIM3	7.89716e-09	59.2157	5	149141106	149141106	-377
ZNF518B	2.33527e-05	-45.5659	4	10461899	10461899	-4474
CHRNA3	2.39123e-06	-34.8382	15	78615393	78615393	5604
GALK2	0.000252048	41.4406	15	49161821	49161821	6058
ZSCAN2	0.000457022	30.5037	15	84602102	84602102	1054
TMEM151A	0.000214013	38.9683	11	66293074	66293074	1182
EXOSC3	0.00344851	30.0345	9	37776921	37776921	8144
NETO1	0.000521007	-33.5439	18	72868398	72868398	-412
RRN3	0.00159731	31.1461	16	15090324	15090324	3685
GGT5	1.25761e-05	37.4817	22	24245346	24245346	-205
OR7A17	0.00909672	-33.3333	19	14879689	14879689	1764
CBFA2T3	0.000160895	46.1538	16	88944744	88944744	-3547
OXCT2	0.000146284	-36.8514	1	39770423	39770423	926
FAM110C	0.00130697	37.0696	2	43953	43953	2553
FAAP100	2.20424e-06	37.7419	17	81555815	81555815	-3463
CLECL1	0.000226479	-34.1101	12	9742017	9742017	-8719
SPRR4	0.000896202	32.3729	1	152967422	152967422	-3226
ZKSCAN2	3.28365e-06	-36.25	16	25253226	25253226	4620
ST6GALNAC3	0.00177363	-33.6847	1	76065230	76065230	-9516
ANKRD44	0.000221879	-31.5277	2	197206535	197206535	-8498
VMO1	0.000437701	-36.5763	17	4786340	4786340	25
DHX34	0.000285948	30.2477	19	47353538	47353538	4225
SDR42E1	0.00390456	31.2133	16	82020664	82020664	-9195
P2RX7	0.00316521	30.3254	12	121131672	121131672	-1204
SORCS2	0.0014086	-37.9386	4	7390035	7390035	-6243
SULT1C3	0.00770892	-33.1558	2	108244020	108244020	-3175
BCAN	0.00146057	-34.1503	1	156642113	156642113	-4
CRIP2	0.00127484	-31.8627	14	105476093	105476093	1945
NKX2-5	0.00196827	-31.1798	5	173231552	173231552	3655
CCDC137	7.12354e-05	-34.2262	17	81672953	81672953	6218
S100A7A	0.00172821	-31.3593	1	153421677	153421677	3735
ANKS1B	0.000992776	-38.6575	12	99824328	99824328	1064
PRSS57	2.06795e-08	-47.9647	19	689791	689791	5671
GAST	0.00217633	-30.3614	17	41710894	41710894	-1437
C16orf54	0.0042589	-36.2698	16	29746420	29746420	-431
SRARP	0.000246137	-47.1395	1	15997576	15997576	-6660
CARMIL1	7.74897e-13	-54.4554	6	25283271	25283271	3899
ADAT3	0.0030394	38.386	19	1901315	1901315	-4084
DZANK1	3.61877e-05	36.6239	20	18431395	18431395	2371
RIPPLY3	0.00692519	32.2222	21	37008992	37008992	2292
CSF1	0.00219443	-36.8524	1	109906447	109906447	-4402
LPAR5	1.41011e-05	34.6154	12	6638128	6638128	-2170
LRRC36	0.00173389	31.5573	16	67333125	67333125	6312
ATAT1	0.00047211	31.4254	6	30629745	30629745	2861
CEND1	5.57148e-06	-45.1026	11	786375	786375	3716
ATP6V0A2	3.52106e-06	39.6241	12	123710382	123710382	-1971
C1QTNF12	2.35803e-07	49.8882	1	1239677	1239677	7046
ATP6V0C	8.69152e-05	33.7222	16	2509708	2509708	-4244
ADAMTSL5	0.000602998	33.9674	19	1512628	1512628	392
NOMO2	0.0088195	-37.5469	16	18562617	18562617	-407
MX2	6.91855e-06	35.7981	21	41360284	41360284	-1743
KRT6A	3.65473e-05	-46.2607	12	52491417	52491417	1841
OR56A4	0.00415938	-31.1594	11	5995517	5995517	7678
TMEM95	0.00405247	32.8718	17	7355279	7355279	103
SOCS3	0.00137424	39.5664	17	78353377	78353377	6701
MAGI1	0.00377817	30.0867	3	66036641	66036641	1668
GLRX3	1.20588e-05	46.0748	10	130132332	130132332	-4059
MORF4L1	0.00052726	41.9697	15	78871973	78871973	-841
PCYT2	0.000640518	32.5047	17	81910300	81910300	876
SNORC	3.2378e-11	-49.9565	2	232875087	232875087	4805
RBM43	0.000523473	35.2002	2	151264663	151264663	-2801
CLCNKA	0.00540073	32.0168	1	16024807	16024807	2773
C8orf33	0.000641468	-36.4319	8	145051402	145051402	-1065
P4HB	0.000122051	44.2128	17	81854992	81854992	5544
SLC25A10	0.00803422	30.7895	17	81714150	81714150	1845
NR2C2AP	1.69551e-05	-35.9427	19	19204793	19204793	-1370
SLC6A17	0.00264332	-31.8863	1	110158427	110158427	7935
ZNF703	0.000442099	-30.6489	8	37704138	37704138	8358
CADM1	0.00120251	-30.1444	11	115507303	115507303	-2739
SYNDIG1L	0.000351109	38.0172	14	74421850	74421850	4361
DSE	7.20526e-09	-56.9328	6	116368214	116368214	-2144
UPP1	0.00814099	34.9327	7	48078764	48078764	-9880
RANBP1	6.59793e-10	-46.9378	22	20120976	20120976	3430
WSCD2	3.43675e-06	36.1765	12	108132608	108132608	859
ODF3L1	3.72851e-07	47.0522	15	75726676	75726676	2637
OR52L1	0.0015691	31.1337	11	5982281	5982281	4705
PRAMEF1	0.00104695	-30.0206	1	12784079	12784079	-7318
MRGPRG	0.00435703	34.7884	11	3220837	3220837	-2025
LIMS1	0.00195539	-35.8395	2	108584889	108584889	-3422
C7orf61	0.00294782	33.7188	7	100466198	100466198	-1939
SEMA4B	0.00420339	-33.0215	15	90189299	90189299	4338
BAIAP2L2	0.00915065	-35.1598	22	38104901	38104901	5745
PTGDR2	0.000633061	-38.315	11	60859757	60859757	-3808
WDR53	0.00504592	-30.4418	3	196564196	196564196	4359
C11orf88	0.00404439	34.4375	11	111514978	111514978	195
ADSSL1	0.000323021	30.1854	14	104732951	104732951	3219
MRPL40	8.86739e-05	39.9688	22	19435726	19435726	3826
DCAF4L1	0.00731337	30.0524	4	41977277	41977277	-4479
GPRIN3	0.00299608	33.157	4	89248007	89248007	3188
EFNA5	0.0073265	-39.9204	5	107675926	107675926	-4990
FAM83F	0.00482906	33.2901	22	39999542	39999542	4590
STAC2	0.00586314	31.7715	17	39217844	39217844	8102
SREBF2-AS1	0.00166835	-35.0725	22	41836286	41836286	-1622
TUBB2A	0.000591817	34.6344	6	3155983	3155983	1562
UGT3A1	0.00324043	33.6538	5	35992154	35992154	-722
MBD3L3	4.99777e-08	-33.9993	19	7060168	7060168	-1529
PRKCZ-AS1	0.00781208	40.6566	1	2179832	2179832	4044
CCDC87	0.00631086	-36.0269	11	66585381	66585381	7683
EMID1	0.00274394	-33.4596	22	29202885	29202885	-3011
AGBL4	0.00017143	36.254	1	48661513	48661513	1732
HTR3D	0.00141856	31	3	184025989	184025989	-5555
ZNF749	6.78846e-08	-37.6559	19	57441753	57441753	6430
ARAP1	0.00150198	31.6702	11	72723612	72723612	-1255
C1QL4	0.00787081	-35.4483	12	49341249	49341249	-4062
SLC51B	0.00208317	32.1358	15	65037639	65037639	-7748
UPK3B	0.00564778	-30.0679	7	76503059	76503059	-7369
MT1F	3.15976e-10	52.1953	16	56655839	56655839	-2120
IL18R1	0.00145686	-30.8382	2	102361999	102361999	-638
PDCD1	6.66548e-08	32.932	2	241853790	241853790	5105
GSTA1	0.00738612	-31.0742	6	52813634	52813634	-9819
PLCD1	0.00201196	36.7794	3	38033870	38033870	-4109
KRTAP10-11	0.00390784	-30.2083	21	44648042	44648042	1630
FAM91A1	0.00162195	41.2587	8	123760949	123760949	-7490
SERPINA11	0.000911564	-37.5199	14	94446805	94446805	5996
FOXD2	0.00837311	-31.6017	1	47439119	47439119	3104
KRTAP19-7	0.00029233	-38.166	21	30558235	30558235	3080
FSCN2	0.000206067	32.4316	17	81530286	81530286	1756
OR10J5	0.000240296	-42.7962	1	159538219	159538219	-2213
LRRC70	0.000308184	33.6024	5	62575297	62575297	-3522
H1FNT	0.000863348	-42.7907	12	48335051	48335051	6073
ZNF480	0.00930867	-32.1699	19	52306953	52306953	6561
GATA4	0.0062182	-33.4304	8	11695131	11695131	-9073
OR4C12	0.00275975	-31.3448	11	49979015	49979015	3521
FAM183A	0.000823371	-31.9735	1	43151973	43151973	4071
PIP5K1C	0.00622927	31.5217	19	3701021	3701021	-543
KLK13	0.00329837	36.4431	19	51063663	51063663	1405
SELENOV	0.000338693	43.8014	19	39508290	39508290	-6823
TYSND1	0.000541714	37.9412	10	70145089	70145089	1568
VWCE	0.000812582	33.346	11	61299260	61299260	-3945
CDKN2D	2.18797e-05	51.5342	19	10576483	10576483	-7425
ST6GALNAC4	7.74597e-05	34.4183	9	127913159	127913159	3883
DCAF1	1.01071e-06	45.6842	3	51475817	51475817	8022
OVOL1	0.000823475	-30.3058	11	65784239	65784239	-2824
ZNF532	0.00131506	-35.2022	18	58855503	58855503	-7097
RNF24	0.000211552	42.0779	20	4014416	4014416	974
CHST5	0.00130019	31.1822	16	75539398	75539398	-4229
SNTB2	0.00115768	36.8902	16	69182907	69182907	-4222
LRAT	5.69999e-05	53.4378	4	154745256	154745256	1258
CYP3A7	0.00174924	30.6275	7	99735311	99735311	-116
EIF5A	6.95231e-07	39.6748	17	7303461	7303461	-3538
SLC22A12	5.96405e-06	48.4665	11	64594397	64594397	3136
DNAJB2	0.00677847	34.9206	2	219269334	219269334	-9933
PNPLA2	0.000458507	38.7815	11	815322	815322	-3592
TMEM97	0.00269869	30.7726	17	28323132	28323132	3679
ASAP3	0.00522567	37.7174	1	23483103	23483103	1077
SDC3	0.00733023	-31.532	1	30885983	30885983	-7244
UNG	0.00237821	30.4659	12	109101955	109101955	3839
NXN	0.00701356	31.5018	17	980562	980562	-787
LCK	4.28025e-07	-41.1724	1	32251442	32251442	179
ATF3	2.67418e-06	-58.4127	1	212612117	212612117	-2905
PACRG	0.000303277	-30.1557	6	162717258	162717258	-9874
PCGF6	2.62481e-11	-56.0928	10	103344326	103344326	6754
CDR2L	0.00169219	30.9555	17	74993251	74993251	5621
STARD7	0.00162232	38.0669	2	96209744	96209744	-927
COL2A1	0.00901134	33.4131	12	48006307	48006307	-1802
OBSCN-AS1	0.000899021	35.2347	1	228216529	228216529	-2866
CLPTM1	0.00730637	37.1527	19	44957031	44957031	1653
SOD2	8.09607e-07	-49.9205	6	159697929	159697929	-4652
MGAT4B	0.00131401	31.5603	5	179804423	179804423	-1426
SGCD	0.00101904	-39.605	5	156334969	156334969	8214
ZBTB49	0.0024807	-30.9064	4	4292043	4292043	1794
KLHL25	0.00492662	-32.9382	15	85802914	85802914	-7990
CAST	0.000425988	34.4678	5	96659281	96659281	-2792
PEAR1	0.00726345	-30.9753	1	156891915	156891915	-1805
HIST1H1T	0.00183617	-30.1201	6	26106860	26106860	1277
ACACB	0.00383708	35.7143	12	109123517	109123517	6924
DUPD1	0.000208058	36.1818	10	75052596	75052596	5919
RARG	0.00774286	30.7301	12	53219190	53219190	1070
MBOAT7	0.00406788	33.5565	19	54187571	54187571	1998
SLC3A2	0.00510647	40.8281	11	62877472	62877472	-3400
LFNG	0.00161342	34.3407	7	2518462	2518462	-92
TPST2	0.000727138	45.8947	22	26580805	26580805	9328
PARVB	0.00526525	-32.7707	22	44023129	44023129	-1148
MTSS2	0.000277646	-40.4163	16	70692892	70692892	-6840
OLFM3	0.00671581	-31.3747	1	101851174	101851174	-4202
SMTNL2	0.000647616	-34.0909	17	4576570	4576570	-7429
METTL24	0.000622123	34.213	6	110357386	110357386	887
SYT3	0.000195912	38.0087	19	50635722	50635722	2324
SPTBN4	3.10155e-07	53.8677	19	40474670	40474670	7453
PTGES2	3.5228e-06	-46.2327	9	128125577	128125577	2153
TDRD9	0.00109252	35.2679	14	103975588	103975588	4983
C9orf153	0.00236629	35.9515	9	86259792	86259792	-136
ABHD12	0.000293779	32.7179	20	25397352	25397352	-6518
PDLIM2	0.00022077	43.4644	8	22576304	22576304	-2437
HAVCR1	5.46301e-12	64.4048	5	157054001	157054001	4476
DLGAP4	0.00104975	33.1002	20	36314129	36314129	7750
SFN	1.07119e-05	32.6526	1	26856552	26856552	-6597
PIK3AP1	0.00859143	-30.123	10	96724017	96724017	-3504
TAS1R3	1.10288e-10	43.8791	1	1332661	1332661	1383
C11orf96	2.54587e-06	-44.3357	11	43927547	43927547	2207
DCHS2	0.00542146	-32.3725	4	154489805	154489805	1912
PTCHD4	0.00531387	-32.8711	6	48076847	48076847	-8159
CCNY	0.00845799	30.5944	10	35337950	35337950	1078
SLC35F4	1.16208e-06	39.1747	14	57589729	57589729	7169
GLB1L2	5.30426e-06	43.1983	11	134326547	134326547	-5327
USP54	2.52029e-06	-31.5568	10	73616608	73616608	9043
SEMA4D	2.86901e-05	-37.5287	9	89491898	89491898	6141
ZNF695	0.00129108	30.369	1	246999326	246999326	8732
KCNJ11	0.000274742	-30.4153	11	17387782	17387782	878
ABCA9	2.84027e-08	34.5118	17	69070681	69070681	-9755
TRAF3IP2	0.000756751	45.7692	6	111614715	111614715	-8438
FASLG	2.06682e-05	-37.2024	1	172662849	172662849	3707
OR56A5	0.00453656	-31.7417	11	5967992	5967992	299
C5orf47	0.000418453	-36.2375	5	173981696	173981696	-7474
SERHL2	0.00019045	-42.7298	22	42552263	42552263	-1599
SLC37A3	9.24652e-06	34.0479	7	140394355	140394355	4103
C17orf99	0.000898769	41.8546	17	78142549	78142549	-3804
TUBB4B	6.11087e-06	30.1438	9	137237494	137237494	-3793
UTS2B	6.52801e-05	-45.222	3	191332815	191332815	-2280
LHX6	0.00903196	34.9628	9	122230519	122230519	-1579
BRAT1	0.000106299	50.8361	7	2551426	2551426	4099
ZNF124	0.000113348	-51.5645	1	247179932	247179932	-7917
SERPING1	0.00026894	36.6865	11	57595329	57595329	-2354
MOCS1	0.00350335	30.7745	6	39927383	39927383	7080
PDE8B	9.12266e-07	-44.9675	5	77202842	77202842	-8039
POP5	0.00141232	30.0282	12	120576356	120576356	5024
TDP2	9.26867e-06	39.5109	6	24662416	24662416	4176
ANAPC1	8.7479e-05	-49.5238	2	111887673	111887673	-3481
BEND7	7.43918e-08	-45.4023	10	13503583	13503583	-608
TMEM221	1.49682e-09	-48.9916	19	17439409	17439409	9260
LCN6	0.00158892	-30.1722	9	136750135	136750135	-1611
NUTM2F	5.89683e-06	-47.6283	9	94324184	94324184	4461
SERPINA12	4.65217e-06	-34.4737	14	94512945	94512945	4900
IL17REL	2.29601e-05	44.093	22	50002737	50002737	5956
SPG7	2.79032e-06	45.2328	16	89510254	89510254	1845
KLHL6	3.36459e-06	-36.7832	3	183555160	183555160	547
DFFB	2.00009e-07	-43.2432	1	3865550	3865550	7948
NECTIN1	0.00153244	31.2799	11	119726893	119726893	1661
CBLC	0.00154204	34.7253	19	44776513	44776513	-1356
GP2	0.000815606	-34.7783	16	20327470	20327470	38
ATP13A2	0.00612623	-30.4219	1	17010266	17010266	1650
MIA2	3.14053e-06	58.1336	14	39261235	39261235	-4057
RFPL4AL1	0.000405445	-35.3114	19	55777628	55777628	8489
CDK11B	0.0059739	33.502	1	1651435	1651435	7578
CRHR2	0.00262681	33.3036	7	30694433	30694433	5671
TSPAN14	0.00402173	32.3981	10	80456093	80456093	1740
C6orf132	7.52617e-08	50.2085	6	42148311	42148311	-5692
LGALS8	2.84048e-07	35.3574	1	236521602	236521602	-1837
PCDHB13	0.00458567	-33.9558	5	141216201	141216201	2284
PPP2R1B	0.00135625	34.3828	11	111756879	111756879	9490
RAB36	0.00216842	-35.2815	22	23152908	23152908	7544
FBLN5	0.00275365	-32.8889	14	91956964	91956964	-9142
PEAK3	1.64463e-05	46.0606	19	2276842	2276842	5334
CLDN14	0.000473698	38.4615	21	36567398	36567398	9172
JMJD7-PLA2G4B	7.00536e-19	-75.6912	15	41832200	41832200	4085
SP6	0.00387841	-37.1585	17	47858024	47858024	-2151
SMPD1	0.00709315	33.424	11	6382611	6382611	-7863
JPH2	5.39698e-05	-39.6591	20	44185269	44185269	1825
ASCL4	0.00479782	31.8937	12	107782383	107782383	8000
CCDC83	0.00175629	-38.8758	11	85857382	85857382	1987
SNRNP48	0.00712509	-32.9742	6	7586961	7586961	-3237
MUC1	0.000819003	-34.4437	1	155192042	155192042	826
ZBTB42	1.51278e-05	-31.5053	14	104801890	104801890	791
OR14I1	0.00726806	32.9992	1	248687224	248687224	-4897
ATP13A4	0.000245608	37.0152	3	193554869	193554869	27
CDC42BPG	0.000334607	31.746	11	64845790	64845790	-1138
CARMIL3	3.35822e-06	38.0165	14	24056928	24056928	4921
PKLR	0.00686799	-30.7781	1	155304675	155304675	-3238
PRSS3	4.40938e-07	-52.8122	9	33749451	33749451	-1015
PSG5	0.000745899	31.7307	19	43188326	43188326	-1791
SNX18	0.00212117	32.9823	5	54519431	54519431	1568
SYCE1	0.000694721	-32.8714	10	133565682	133565682	-99
DPYSL3	0.000137875	-31.7143	5	147500943	147500943	9126
APOD	1.94455e-06	47.1831	3	195588608	195588608	-4669
FAM98C	7.83796e-05	44.2222	19	38410993	38410993	7841
DMPK	0.00268693	32.2556	19	45780148	45780148	456
NHSL1	0.00946283	35.3808	6	138497159	138497159	2336
RASAL3	0.00261389	-36.9184	19	15463843	15463843	702
ABCG1	0.000717173	32.0642	21	42226614	42226614	6795
FAM25A	0.00467803	-31.4033	10	87027230	87027230	6938
NUDT1	0.0043047	-34.9002	7	2243251	2243251	348
C22orf34	0.0017018	33.34	22	49632449	49632449	-7530
PPM1G	7.55616e-06	-38.3117	2	27418655	27418655	-9065
RAPGEF5	0.00970612	41.3095	7	22355732	22355732	1183
SLC35F6	0.000286389	-31.7993	2	26769202	26769202	4920
OR5W2	0.00412788	40.1207	11	55910085	55910085	4498
ABCB10	0.00123826	45.7109	1	229550072	229550072	8636
TPRG1L	0.004376	-31.6643	1	3630472	3630472	5424
SRR	9.98534e-05	35.0877	17	2311037	2311037	7089
SIGLEC1	0.00110111	-30.3233	20	3703649	3703649	3480
TPM4	1.44858e-05	-32.8773	19	16081149	16081149	1649
USP7	0.000934718	32.0833	16	8968540	8968540	-4635
BPGM	0.00446331	-36.3486	7	134650237	134650237	3386
PVR	9.64271e-08	-48.0769	19	44638484	44638484	-5314
LAT2	0.00278235	30.2105	7	74205934	74205934	-3462
OR52B6	1.71519e-06	-56.6038	11	5573832	5573832	-7045
CCDC78	0.00256141	30.0154	16	724975	724975	1482
PPM1B	0.000931035	-32.6395	2	44178716	44178716	9808
BAX	0.00448028	30.3847	19	48946763	48946763	-8112
ARID1B	0.00245974	34.5661	6	156775871	156775871	-149
EIF4G1	5.25761e-05	33.7879	3	184312478	184312478	-2017
DLEC1	0.00682346	32.9387	3	38036695	38036695	-2510
FAM86C1	0.00612862	30.3777	11	71778338	71778338	-9172
DRD2	0.00915954	-31.7434	11	113470471	113470471	4650
TMPRSS6	4.54034e-08	52.2478	22	37102690	37102690	964
KNL1	0.00960605	-35.4776	15	40593700	40593700	-320
KRCC1	0.00253382	-31.0183	2	88047780	88047780	8004
ATG16L1	0.00726077	-31.9444	2	233242384	233242384	-9187
MIR133A2	2.79307e-08	-50.1878	20	62564692	62564692	-220
SLC5A11	0.00103733	31.2183	16	24839569	24839569	-6272
SLC22A18	0.00671666	31.0779	11	2895032	2895032	-4689
OSBPL5	2.94215e-08	-50.0527	11	3171413	3171413	-6062
MEF2D	0.00925503	32.2686	1	156502249	156502249	-1475
TJP2	3.51409e-08	49.4485	9	69173011	69173011	-1266
TNFRSF25	0.0040495	31.6711	1	6465018	6465018	1090
SSBP4	0.00810672	31.2046	19	18414284	18414284	-5052
CAMK2A	4.49797e-05	-41.054	5	150292116	150292116	-1826
CREM	0.000625579	42.7307	10	35154084	35154084	5714
DYRK1B	2.0705e-06	45.2753	19	39835912	39835912	-1712
KCNIP2	0.000200642	-34.0154	10	101837597	101837597	2276
ZPBP2	0.00113701	-35.2083	17	39868150	39868150	-14
HNRNPM	0.00318186	32.8545	19	8442808	8442808	-1959
TBX3	0.0097002	-34.9802	12	114690614	114690614	-6440
BPIFB6	0.00425321	-32.0949	20	33037179	33037179	5533
CCR6	0.00192633	-36.0806	6	167125441	167125441	2672
IL4	0.000216035	47.7591	5	132680862	132680862	6813
DOC2A	0.00962642	37.9699	16	30005412	30005412	5616
ALDH6A1	4.00372e-11	-54.0247	14	74079214	74079214	5234
C7orf25	0.00225829	39.0909	7	42918970	42918970	-6802
SPACA9	6.8979e-06	-32.8825	9	132888280	132888280	9384
OR9A2	0.00337046	-36.7049	7	143031539	143031539	-4345
CYTH3	0.000170451	-30	7	6267743	6267743	4882
THBS4	4.51551e-13	-72.5589	5	80025730	80025730	-9618
KIF25	5.96507e-07	44.1673	6	168012846	168012846	-5027
CNTFR	0.000125769	34.1048	9	34581585	34581585	8122
TOR1A	2.62877e-05	-36.8531	9	129823009	129823009	1128
HNRNPK	0.00433463	33.7719	9	83977490	83977490	963
USP4	3.1576e-08	47.6923	3	49331950	49331950	8084
RFC2	0.00183312	40.2313	7	74246838	74246838	7552
TRPC7	0.00312398	-32.0513	5	136371635	136371635	-6091
ZNF385A	0.00840954	-32.0143	12	54390602	54390602	680
ABHD2	0.00322853	33.5294	15	89093546	89093546	5092
DDX47	0.00120891	-33.3134	12	12812794	12812794	-522
CSN2	0.000508422	-37.8671	4	69951743	69951743	9265
KLHDC4	0.00194459	36.9885	16	87763893	87763893	2007
ARPC5L	0.000287259	36.9703	9	124862933	124862933	805
ANKS6	0.00704885	41.0703	9	98792776	98792776	3780
PARD6G	5.13366e-05	-47.1216	18	80256437	80256437	-8924
MAP2K4	2.58761e-05	-35.0314	17	12024318	12024318	3443
CAPN10	0.000518306	-37.5932	2	240590262	240590262	3393
CWF19L1	0.00284048	-43.9394	10	100264501	100264501	3138
PPA2	0.00282254	38.1592	4	105472453	105472453	1598
DPAGT1	0.00118933	35.0549	11	119103182	119103182	-1330
MCM7	0.0039043	33.3333	7	100099749	100099749	1032
PPTC7	0.00011132	-31.9956	12	110581217	110581217	2102
ZNF805	1.38711e-08	-58.4906	19	57244453	57244453	3770
KRT72	3.64439e-08	-56.2049	12	52603703	52603703	-2166
CRKL	1.76584e-05	41.8487	22	20909064	20909064	-8343
ARNT	0.00530094	34.8387	1	150868589	150868589	7991
MEF2A	0.000315859	35.5952	15	99564180	99564180	-1520
LRP8	1.35097e-07	48.6264	1	53323201	53323201	4712
CDRT1	0.000137102	-37.5991	17	15608455	15608455	-9659
PLEKHS1	0.00144396	35.5067	10	113773036	113773036	1010
ADAMTSL2	0.000539512	39.0093	9	133532073	133532073	-91
PDGFA	0.00151302	40.8293	7	514332	514332	5063
MBP	0.00771263	37.9157	18	77021560	77021560	-4300
RMDN2	0.00491903	35.4794	2	37921993	37921993	-3294
HKDC1	0.000204416	34.5412	10	69220804	69220804	474
CCDC81	0.00760976	-32.2483	11	86366846	86366846	-7890
BPNT1	0.00200411	-37.5132	1	220086356	220086356	3417
MOV10L1	0.00546315	38.0342	22	50157980	50157980	8593
CELF2	0.00281075	-39.8413	10	11167083	11167083	1599
STIMATE	0.00580027	33.1989	3	52892576	52892576	4973
ENTPD2	0.000538488	32.5863	9	137054621	137054621	-561
GPBP1L1	0.0058148	-33.2589	1	45683612	45683612	2922
MRPL52	0.001181	38.6384	14	22825159	22825159	-4724
FOXN4	7.78631e-05	37.1572	12	109301248	109301248	7973
MINK1	3.42085e-16	65.9544	17	4824651	4824651	-8689
AK9	0.000398277	-39.3263	6	109559012	109559012	-8476
APCDD1	0.00294504	-37.1237	18	10452047	10452047	-2588
MORN3	0.00195738	32.7236	12	121673274	121673274	-3621
CCDC69	0.00119833	-34.5997	5	151214694	151214694	9399
ERC1	4.88798e-06	-43.928	12	1030037	1030037	2267
VANGL1	8.05551e-10	38.3413	1	115639025	115639025	-2945
PLEKHA4	0.00255931	-31.7477	19	48866463	48866463	1992
COX7B2	2.09308e-17	69.0705	4	46914047	46914047	-4803
OPRL1	8.16898e-05	41.207	20	64080755	64080755	561
PHACTR3	0.00682716	-33.8542	20	59684318	59684318	7659
VAT1	1.99576e-05	34.7607	17	43023709	43023709	-1325
TTC30A	0.00775077	30.2651	2	177618251	177618251	492
TBC1D22A	0.000971355	34.0059	22	46768113	46768113	5434
SVIL	8.24355e-06	-38.75	10	29644052	29644052	-9081
GPR160	0.00207471	30.6554	3	170032561	170032561	-5434
GTF2E2	0.0068789	-32.5134	8	30655108	30655108	3129
GTF3C1	0.00708837	30.6667	16	27548928	27548928	986
ACBD7	0.00132213	30.1802	10	15085124	15085124	3653
CDK11A	3.98758e-05	-30.137	1	1716085	1716085	6747
RBCK1	0.0016629	31.3168	20	407269	407269	-784
JPH4	4.39844e-05	-42.8211	14	23584223	23584223	-5434
ZNF770	0.00716383	34.7997	15	34986438	34986438	1850
ZNF614	0.00396753	-32.987	19	52027242	52027242	1108
SH3BP2	1.68163e-05	40.3305	4	2820948	2820948	2136
BCKDHB	9.73023e-07	45.5547	6	80102746	80102746	-3901
PIGR	0.00096312	34.4605	1	206947121	206947121	-656
ATN1	0.00114725	31.1459	12	6925865	6925865	1404
XXYLT1	0.000697122	-32.6486	3	195122056	195122056	137
MAMSTR	0.00527707	30.7237	19	48715818	48715818	1140
EDRF1	0.00125963	-41.6191	10	125721097	125721097	1390
TBC1D9B	0.00367383	-31.4286	5	179914255	179914255	-6397
NHEJ1	0.000356641	39.2911	2	219165097	219165097	-4245
TNFRSF10C	0.00430932	-30.6498	8	23096555	23096555	-6035
BICD2	0.00284751	31.7755	9	92769077	92769077	-4245
ABCD4	0.00288377	30.9314	14	74301677	74301677	1258
CAVIN1	0.00155044	-35.8617	17	42419376	42419376	3881
MOB3A	0.00302514	-32.8104	19	2090788	2090788	5539
ATP2A1	0.00574079	31.6157	16	28873814	28873814	-4591
TRIM38	0.00127064	-33.082	6	25954165	25954165	-8637
LRBA	8.93525e-08	-57.9532	4	151024607	151024607	-8881
MYBPHL	0.00886003	-39.9046	1	109306232	109306232	780
SHANK2	0.000444561	-36.9737	11	70654988	70654988	6775
HHIPL1	0.00136286	-32.2245	14	99649190	99649190	4049
COL9A1	0.00326132	-36.2319	6	70306588	70306588	-3506
ZNF23	6.67385e-07	-42.7543	16	71465158	71465158	-2400
CCR3	0.00459448	-30.6538	3	46164194	46164194	592
GIP	0.000335371	41.3768	17	48968000	48968000	597
ACSL3	0.0055735	31.1688	2	222862278	222862278	1244
SLC29A2	0.000251089	-34.0313	11	66366614	66366614	5147
ACIN1	0.000239378	33.9746	14	23076280	23076280	-4664
ARPIN	0.000686667	32.0238	15	89913376	89913376	-425
PQLC1	0.00888821	35.0877	18	79943520	79943520	8119
AP1B1	0.000509297	30.7781	22	29386878	29386878	1706
DNAJC14	0.00534664	32.0433	12	55831386	55831386	-606
FAM219B	0.00867624	-31.3073	15	74915805	74915805	-8955
DENND2D	0.00029432	-31.8638	1	111200416	111200416	231
PRAMEF12	0.00777519	36.2579	1	12774091	12774091	-750
OGA	0.00452199	-31.0071	10	101814869	101814869	3550
HJV	0.00975317	-37.1429	1	146025375	146025375	-3458
RFX4	0.00105667	38.7338	12	106603372	106603372	2237
DAPK1	0.00443798	-32.4405	9	87495522	87495522	-1706
TOX2	0.000344348	30.35	20	43947509	43947509	1806
TES	0.00796153	37.4527	7	116207094	116207094	-3445
DMAC1	0.00180773	38.8635	9	7808972	7808972	-9195
ICA1L	0.000502274	-32.7922	2	202879731	202879731	-7747
XAB2	1.1465e-08	60.0601	19	7627171	7627171	2375
MIGA2	0.0025682	37.5252	9	129039846	129039846	2914
ZNF343	5.16766e-05	-31.7086	20	2530551	2530551	-6030
ITIH2	0.00403074	30.4644	10	7696448	7696448	-6868
KIAA1671	1.43539e-08	-57.2727	22	25031678	25031678	3706
OR6C6	0.00549148	-36.3955	12	55302297	55302297	-5729
PSMB10	2.86753e-05	-37.8581	16	67939666	67939666	-2817
TPD52L2	0.00575341	30.9618	20	63866128	63866128	836
PFN3	0.00829168	34.3132	5	177399777	177399777	885
CELF1	0.000392794	44.7637	11	47488917	47488917	98
PRKAR1A	0.00442816	31.8987	17	68511237	68511237	-795
GIMAP5	9.89313e-06	32.2911	7	150746986	150746986	9640
ZBTB18	0.0052143	31.6084	1	244050825	244050825	-458
UCKL1	0.00488267	33.4526	20	63955139	63955139	1247
SMTN	0.00225977	31.6567	22	31079697	31079697	-1622
FAM3D	0.000832557	-33.0447	3	58674127	58674127	-7354
CNDP1	0.00482668	31.4729	18	74525578	74525578	-8922
PRDM10	8.80481e-05	40.8568	11	129997026	129997026	5810
COL20A1	0.00101609	30.3118	20	63291839	63291839	-1347
PELI1	0.00349151	37.7966	2	64145132	64145132	-713
EDC4	0.00294428	-32.0463	16	67863584	67863584	-9468
2005-03-01	4.93224e-05	48.0159	10	92295609	92295609	4444
ZSCAN5B	9.06184e-05	-30.6667	19	56191542	56191542	1511
ECE2	0.000130251	37.7163	3	184270500	184270500	-5511
FRA10AC1	0.000156153	36.2325	10	93699510	93699510	3083
ADAM29	3.45009e-08	-42.1176	4	174908978	174908978	-9380
PCBP2	8.51405e-07	54.3233	12	53449987	53449987	-2115
TMEM139	0.00039298	37.8388	7	143285080	143285080	124
C6orf89	0.000729457	44.9346	6	36863748	36863748	-8122
TRPV6	0.000271154	38.0822	7	142891356	142891356	-5612
FGF17	0.00431545	40	8	22043707	22043707	889
C1orf116	0.00940261	33.8589	1	207027264	207027264	5493
BCR	9.35948e-05	-31.1128	22	23176507	23176507	-3858
OR2T3	0.00929478	36.093	1	248467358	248467358	-5993
OR6K2	0.00788781	33.0084	1	158696250	158696250	4403
CELA2A	0.000878013	-34.0278	1	15457524	15457524	794
LRRC61	0.00258553	31.241	7	150324399	150324399	1046
ZRANB1	0.000166544	34.489	10	124941446	124941446	-677
RNF217	0.00481891	-32.1188	6	124990961	124990961	7595
RGS11	0.000604817	31.1941	16	274303	274303	1609
AKAP12	5.77092e-05	-38.5417	6	151336908	151336908	-4778
WDSUB1	0.00118838	-30.8822	2	159290649	159290649	-3851
ZNF517	5.74443e-08	36.3636	8	144797798	144797798	-1078
BRD4	0.000132956	-43.2836	19	15336042	15336042	-3498
FCER2	9.11355e-10	35.742	19	7700379	7700379	-901
ADD3	0.00870424	31.3378	10	109997919	109997919	-7885
ETS2	0.00186323	33.0675	21	38803634	38803634	-1549
RIOX2	0.00272154	37.0396	3	97965909	97965909	6179
HLA-G	0.00038389	36.0283	6	29827604	29827604	-217
OR2W3	4.46695e-05	-38.8863	1	247896121	247896121	536
SLC41A3	1.05984e-05	35.9664	3	126081918	126081918	2192
ZNF317	0.000286945	44.1176	19	9137222	9137222	-3175
SLC22A6	0.00116244	-30.4511	11	62993867	62993867	-8885
MAN2A2	0.00060476	-30.5233	15	90907210	90907210	3022
CLIP3	0.00636275	39.6893	19	36036811	36036811	-3939
P4HA2	4.14996e-08	-36.922	5	132233713	132233713	-5632
URI1	0.000872266	-31.8646	19	29927954	29927954	4312
PIM3	0.00263871	36.2677	22	49956536	49956536	-4236
SLC17A3	0.00890471	-33.5507	6	25882362	25882362	-77
HTR4	0.000893616	30.2277	5	148653505	148653505	649
GTPBP4	3.04274e-08	40.9877	10	997727	997727	9295
DNAJC5	0.000285788	43.0918	20	63891542	63891542	-3584
EIF3B	0.000852812	-36.461	7	2353697	2353697	-1130
SLC34A3	0.0084575	34.4156	9	137233927	137233927	2996
RBM39	0.000562084	39.6836	20	35748577	35748577	-6266
CLK2	6.77187e-07	51.8519	1	155270285	155270285	3003
DENND4B	0.00362406	-36.4766	1	153945033	153945033	1686
DCAF12	0.00217162	-36.587	9	34123658	34123658	3041
MAST2	0.00408581	30.7357	1	45805319	45805319	1709
LRRTM3	9.79157e-07	-47.5428	10	66932425	66932425	6391
TOP1	0.0086126	32.0765	20	41038751	41038751	9931
LTN1	1.30828e-07	-51.1354	21	28983350	28983350	9528
MPHOSPH8	0.000688768	35.5311	13	19632998	19632998	-661
GAB2	0.00499326	31.2554	11	78419140	78419140	-1321
ACOT7	0.00490471	-36.4737	1	6401809	6401809	-7419
UBAP2L	0.000393671	41.7186	1	154234062	154234062	8982
FICD	0.0010155	38.5714	12	108522697	108522697	7383
GTPBP3	0.000463363	32.1449	19	17335291	17335291	373
AKR7A3	0.0062809	39.0833	1	19287853	19287853	918
OSGIN1	0.00163133	-40.6497	16	83948403	83948403	-664
VAMP1	0.000963619	36.5392	12	6474357	6474357	-3371
SBNO2	0.00366041	-31.8755	19	1179495	1179495	-5228
HORMAD1	0.000178108	34.7988	1	150725003	150725003	-4109
FCRL5	7.90906e-05	44.2389	1	157556228	157556228	-3714
KRTAP1-5	0.00730306	-31.008	17	41018423	41018423	8786
SCAMP5	4.37486e-07	-44.8824	15	75002575	75002575	6979
MAG	0.000311752	30.7681	19	35289039	35289039	-3095
PCGF3	8.80396e-07	30.8827	4	701404	701404	-4361
FBH1	0.000279431	34.119	10	5891194	5891194	965
MIR375	0.00105658	32.5581	2	218999078	218999078	2631
MIR449A	0.00839525	39.0861	5	55167105	55167105	3518
MIRLET7A3	0.00117505	33.9721	22	46107353	46107353	-5396
MIR1-1	6.47284e-07	-58.0616	20	62558635	62558635	4331
MIR371A	0.00506502	36.1731	19	53781434	53781434	-6241
MIR378A	0.00496785	35.3353	5	149734788	149734788	1965
MIR324	6.82556e-05	36.4528	17	7228603	7228603	-5225
MIR135B	0.00683089	30.6254	1	205447760	205447760	639
MIR202	1.88627e-05	34.6782	10	133242913	133242913	4708
MIR96	0.00125804	-37.7828	7	129772890	129772890	1880
MIR126	0.000482393	-31.4685	9	136673234	136673234	2634
MIRLET7A1	0.000227341	50.8356	9	94176063	94176063	108
MIR365B	0.00360562	-41.6667	17	31577004	31577004	1595
RN7SKP184	0.00156604	39.4737	20	53103850	53103850	6200
RNU6-500P	0.00191507	-38.1448	5	173367095	173367095	-4856
RNU6-28P	0.00304101	37.6836	22	31478778	31478778	712
SNORA60	0.00266602	34.319	20	38450977	38450977	1609
RNU6-208P	0.00679005	40.9756	16	71667154	71667154	1065
RNU6-1298P	1.87446e-06	38.3041	4	88228418	88228418	1691
RNU6-1115P	0.000235011	-34.1425	6	110853549	110853549	-2868
RNU6-600P	0.000379444	-35	12	48882512	48882512	9717
RN7SKP170	0.000183108	-47.343	4	15097630	15097630	-3537
RNU6-556P	0.00446339	30.8761	5	156816048	156816048	1920
RN7SKP104	0.000893812	-41.1206	7	97606566	97606566	-7307
SNORA31	0.00209428	-40.6915	13	45338721	45338721	-1113
RNU4-15P	0.00108165	31.4319	9	83601184	83601184	-4601
RNU6-1313P	0.00635195	-32.8499	17	49962852	49962852	3325
RNU6-315P	0.00146708	46.7462	3	170153679	170153679	3836
RNU6-822P	6.45583e-11	60	3	20265284	20265284	3787
RNU6-859P	0.000262349	34.3381	21	43912299	43912299	7603
RNY4P24	0.000283503	-36.0119	13	52397757	52397757	-2247
RNU6-1010P	4.3859e-05	-35.0334	7	131061544	131061544	-6553
RNU4-79P	5.44779e-05	44.8752	4	158392429	158392429	-2965
RNU6-1272P	0.00944999	-31.9004	7	138876050	138876050	416
RNU6-1266P	6.07269e-05	38.4454	10	77770455	77770455	6601
RN7SKP185	0.000335436	30.4379	20	37984400	37984400	-8920
RNU4-23P	0.00614163	-34.689	11	122919841	122919841	-7193
RNU6-363P	0.00564778	-35.8912	5	31605424	31605424	-9756
SNORA52	9.44924e-06	37.8531	11	812187	812187	508
RNU6-924P	0.000652235	-38.9417	19	46309078	46309078	-2502
RNU6-490P	9.37188e-09	-47.3684	10	27093307	27093307	-4881
RNU6-1273P	0.00182806	37.1222	12	51036208	51036208	-1291
RNU6-492P	0.00366759	-34.5787	9	107478638	107478638	-3500
RMRP	0.000683851	37.6471	9	35654581	35654581	3437
RNU6-161P	0.00614123	32.3684	1	76749517	76749517	-3618
RN7SKP75	0.00909501	30.4511	7	71677234	71677234	8514
RNA5SP443	0.000887201	40.5732	17	45330303	45330303	-2807
RNU6-797P	0.00666135	30.7366	7	140206358	140206358	3314
RNU6-486P	0.000291312	31.3492	3	180590471	180590471	9416
RNU6-181P	0.00499567	-31.9662	15	100568483	100568483	-7692
RN7SKP77	4.87167e-07	35.475	9	106680604	106680604	629
RNU6-544P	0.0060857	36.3123	11	80529657	80529657	1699
RNU5B-1	4.19211e-06	-41.0015	15	65302760	65302760	-1917
RNU6-1309P	0.00738453	32.381	1	150811202	150811202	1497
RNU6-238P	9.60664e-07	-37.398	12	50655869	50655869	-1104
RNU6-254P	6.22381e-08	61.6541	12	19444558	19444558	1498
RNU4-32P	0.000142665	36.2739	12	109558795	109558795	9321
RNU5B-4P	0.00370764	-42.6497	5	139449876	139449876	1971
RNU6-698P	2.17875e-06	38.2893	19	53647209	53647209	-6476
SNORA38B	1.83016e-06	-48.4237	17	67739446	67739446	-1223
RNU6-799P	7.1958e-05	-47.7044	17	15314071	15314071	2728
RNU6-112P	0.00550028	33.871	4	88266105	88266105	9204
RNU6-1244P	0.000496256	-44.8325	10	32390654	32390654	4012
RNU6-1214P	2.7038e-06	45.8819	4	139327342	139327342	8966
RNU6-1209P	8.99835e-08	43.8544	8	95059044	95059044	3832
RNY4P6	0.0039832	-39.8601	11	117017034	117017034	1139
RNU6-137P	0.00186413	30.942	2	42722224	42722224	9486
RNU6-525P	1.74722e-05	42.6601	5	180444145	180444145	-364
RNY1P11	2.19998e-05	-42.0966	7	129159305	129159305	-5544
RNU6-1210P	0.00345131	-33.7823	18	14758884	14758884	-304
RNU6-236P	2.10698e-06	-33.6879	5	139710473	139710473	7618
SNORA80A	0.000727746	36.2715	21	32382267	32382267	-4946
RNU6-595P	1.22001e-06	48.3453	12	62340826	62340826	-6630
RN7SKP134	0.00745283	-30.1709	12	14550676	14550676	3295
RNU6-1243P	1.15574e-19	-80.2557	11	61938866	61938866	974
RNU6-501P	9.75964e-05	44.2649	1	201734267	201734267	863
RNU4-87P	0.00884502	30.719	4	165254101	165254101	1523
RNU6-647P	2.61052e-08	-51.1852	2	32205948	32205948	8615
RNU1-151P	0.00439031	41.2587	1	147077346	147077346	-2400
RNVU1-3	0.00295244	37.7728	1	148403905	148403905	1192
RNU4-33P	7.23194e-06	34.9032	4	119367988	119367988	428
RNU6-879P	0.00225928	33.4821	12	57422756	57422756	7462
RNY1P1	0.000106963	-46.131	13	27411766	27411766	-9180
RNU6-990P	0.0083763	-31.8566	17	30369529	30369529	9068
RNU6-776P	2.53583e-08	50.3968	1	22014626	22014626	3643
RNU6-558P	0.0083103	32.3975	12	116781469	116781469	-636
RN7SKP257	0.00296172	35.5675	14	36591446	36591446	2702
RNU4-67P	0.000891565	34.387	12	25409269	25409269	-4842
RNU6-646P	0.00166911	30.3483	3	196710437	196710437	-1474
SNORA55	0.00471411	38.6905	1	39570107	39570107	-2600
RNY4P7	0.00152292	-30.6713	2	127794038	127794038	4961
RNU1-141P	0.00353714	36.2519	1	218131882	218131882	2089
RN7SKP275	0.00228887	-34.1131	4	5462971	5462971	-4091
RNU6-645P	0.00435342	-39.615	6	15325744	15325744	-1273
RN7SKP237	0.0010693	30.1416	4	139689367	139689367	-3941
RN7SKP124	0.00802913	-34.9051	3	139590111	139590111	-5667
RNU4-42P	1.48159e-17	70.1267	1	160390735	160390735	2175
RN7SKP15	0.0012443	-31.9699	12	27806267	27806267	124
RNU1-91P	0.00126715	35.5327	11	3041888	3041888	6634
RNU6-1187P	0.00245746	33.8889	4	77146486	77146486	3952
RNU6-283P	2.71918e-05	45.0729	6	31377758	31377758	7626
RNU1-133P	0.00205495	35.3872	2	200766258	200766258	-9326
RNU6-828P	1.25759e-06	-49.5098	1	10171405	10171405	8139
SNORD52	0.000522338	-37.5169	6	31840659	31840659	3585
RNU6-336P	0.000787513	-35.5007	8	22435793	22435793	1404
RNU6-392P	2.18309e-11	-57.0604	7	106208886	106208886	721
RNU6-1180P	0.005559	34.6717	2	113093940	113093940	7137
RNU6-526P	0.00296048	-35.8034	8	9368118	9368118	3078
SNORD1A	0.00208597	-31.7073	17	76564870	76564870	3238
RN7SKP178	0.00474403	-30.2488	2	205905554	205905554	4926
RNU1-140P	0.00974476	-35.0268	5	104089804	104089804	-9070
SNORD115-10	0.0032328	-35.1209	15	25187540	25187540	6
RN7SKP22	0.000403319	-37.9227	19	32863497	32863497	-406
SNORA23	3.59684e-05	44.1176	11	9422171	9422171	-6602
RNU6-619P	0.000601108	31.4829	2	222500506	222500506	2217
RNU6-580P	0.00232861	31.3194	2	159032198	159032198	-5057
RNU6-715P	0.00386515	32.6618	2	147498666	147498666	-3127
RNU6-290P	7.53103e-07	-33.3333	5	126562424	126562424	-9023
RNU1-114P	0.00213803	-30.6701	1	143653814	143653814	-1600
RNU6-497P	9.6097e-06	33.1231	20	47481563	47481563	2819
RNU6-396P	0.00118018	-30.4681	21	46527615	46527615	1999
RNU6-728P	5.49492e-05	42.2535	10	122350802	122350802	5114
RNU6-487P	2.36184e-05	40.7051	1	203324652	203324652	-5554
RNU6-1051P	0.00535766	-33.3333	2	237017845	237017845	-2541
RN7SKP204	0.000222701	-34.7601	6	13539797	13539797	-7907
SNORD115-43	4.03223e-05	-38.1943	15	25248959	25248959	-239
RNU1-122P	3.20185e-05	43.4371	1	148339130	148339130	-4364
RN7SKP269	3.44069e-05	42.1371	1	9948372	9948372	1056
RNU4-48P	1.05404e-07	53.7698	2	127474732	127474732	2500
MIR146B	0.00225652	34.2481	10	102440439	102440439	3929
LINC01562	1.14861e-05	42.289	1	51228805	51228805	6292
ZNF548	0.00753501	33.1721	19	57382303	57382303	-7547
NDUFB6	0.000407112	34.1362	9	32579081	32579081	-5898
ZNF669	0.00371748	-35.541	1	247098200	247098200	6079
SCCPDH	0.00100876	36.4392	1	246726641	246726641	2234
CNST	0.00570093	36.6944	1	246569817	246569817	3305
EFCAB2	0.0017592	37.711	1	244969245	244969245	-624
FH	0.000256029	35.1525	1	241515025	241515025	4737
SLC35F3	0.0018432	41.6667	1	234207021	234207021	-7250
TTC13	0.000145746	-42.5578	1	230975731	230975731	3129
COG2	0.000542443	-36.4058	1	230642129	230642129	-352
TAF5L	0.000182203	33.5038	1	229624926	229624926	1045
IBA57	0.00510636	31.3333	1	228166814	228166814	1012
SNAP47	0.00076077	-35.528	1	227732401	227732401	-2595
COQ8A	0.000679531	32.9008	1	226941853	226941853	1561
PSEN2	1.72835e-08	-47.8881	1	226873604	226873604	2338
THBS2	6.8525e-05	-37.8668	6	169262343	169262343	-8300
DACT2	0.00651689	-32.5868	6	168325758	168325758	-5982
MIXL1	0.00847038	35.3002	1	226224796	226224796	1180
LINC01558	0.000215039	-33.9791	6	167804439	167804439	-7568
GPR31	0.00143557	30.0288	6	167162724	167162724	-4396
SRP9	0.0081702	31.2173	1	225779390	225779390	1457
RRP15	0.00598968	32.6838	1	218294707	218294707	9416
PTPN14	2.99824e-09	-51.2841	1	214558451	214558451	-6850
DTL	0.0033408	-32.9882	1	212040918	212040918	5172
TRAF5	0.00153102	-41.9204	1	211343757	211343757	-2607
HHAT	4.53276e-05	-34.9965	1	210432616	210432616	-6967
IRF6	0.0057818	32.7399	1	209804837	209804837	1306
TRAF3IP3	0.0019283	-31.8743	1	209756151	209756151	-28
CD34	0.00386799	-40.016	1	207897060	207897060	-6569
CR1	3.25817e-06	-35	1	207497924	207497924	1658
S100B	0.00966932	-30.3856	21	46606385	46606385	-1178
YOD1	0.000107916	33.8425	1	207052133	207052133	848
DYNLT1	0.000376062	37.2892	6	158642442	158642442	2302
PM20D1	0.000370643	-31.215	1	205841501	205841501	8632
SLC45A3	0.00997717	30.6058	1	205676376	205676376	4134
LEMD1	0.00895926	31.4199	1	205426174	205426174	-4119
CLDN20	7.04188e-26	76.615	6	155264144	155264144	133
LRRN2	5.42379e-07	-35.0446	1	204617676	204617676	4530
PPP1R15B	0.000351979	-32.5939	1	204418579	204418579	-6763
SOX13	0.000215828	-32.8606	1	204063291	204063291	-9824
TMEM183A	3.25462e-07	57.197	1	203014165	203014165	6793
SYT2	4.50741e-09	-47.686	1	202649916	202649916	-6464
ARMT1	0.00425206	31.8966	6	151456845	151456845	4381
NAV1	0.00045547	42.6991	1	201742946	201742946	3080
TMEM9	0.00949124	33.5172	1	201172190	201172190	-617
ULBP2	0.00303471	-31.685	6	149939613	149939613	-2401
NR5A2	0.000146423	38.0484	1	200033914	200033914	6206
CFHR4	0.00386032	-34.1667	1	196897914	196897914	9813
SASH1	0.000109067	37.2881	6	148342115	148342115	-723
RAB32	0.0074867	-30.8553	6	146543252	146543252	-581
RNF2	0.0033799	-31.0529	1	185036075	185036075	-9451
ARPC5	0.000116943	38.4677	1	183627504	183627504	8179
RNASEL	0.000958706	-31.1538	1	182585628	182585628	3629
CACNA1E	4.4618e-05	-33.4235	1	181476676	181476676	-6841
LTV1	0.000254472	45.4613	6	143835955	143835955	-7383
AIG1	0.00951895	30.581	6	143061938	143061938	1039
AXDND1	0.00144754	33.8636	1	179367870	179367870	1901
HBS1L	0.000768808	-42.0746	6	135052395	135052395	2406
GPA33	1.45209e-06	60.0999	1	167084084	167084084	6294
POGK	2.67945e-07	43.8741	1	166845118	166845118	5031
UCK2	4.53432e-05	47.8844	1	165825340	165825340	-2274
MGST3	0.00152769	35.0941	1	165628685	165628685	-2528
RGS5	0.000206193	-36.7102	1	163222098	163222098	-4463
FCRLB	0.00628638	-33.5358	1	161718650	161718650	-2913
FCRLA	4.3814e-11	-57.1462	1	161710467	161710467	3174
ADAMTS4	0.000580834	39.9057	1	161193843	161193843	5211
DEDD	0.00353714	33.4166	1	161128338	161128338	2500
ARHGAP30	0.000199598	-36.3841	1	161070254	161070254	-285
ITLN2	0.00489251	33.3398	1	160947595	160947595	7215
CD84	0.000170998	-31.4904	1	160570658	160570658	8816
CASQ1	2.36142e-06	37.1069	1	160193808	160193808	3235
KCNJ9	0.000635315	-31.8841	1	160084558	160084558	3022
SLAMF9	0.000595768	36.871	1	159950928	159950928	3293
VSIG8	8.68837e-06	-35.8221	1	159859745	159859745	2913
SLAMF8	0.000742121	-32.1432	1	159826644	159826644	-167
FCER1A	0.000778932	-35.4541	1	159297139	159297139	-5197
AIM2	0.0046167	-30.1146	1	159077244	159077244	-479
OR6K6	2.24893e-07	59.7832	1	158745500	158745500	-9220
FCRL1	0.00218811	-37.6623	1	157820143	157820143	-24
INSRR	0.000577137	30.8545	1	156852813	156852813	6305
PTPRK	0.00226391	43.537	6	128518324	128518324	2035
NAXE	0.00596412	35.6431	1	156593542	156593542	1766
TSACC	0.00462872	33.6538	1	156345463	156345463	6563
UBQLN4	0.000653355	32.7584	1	156048205	156048205	5594
GBA	0.00436451	-30.3349	1	155233268	155233268	7982
NUS1	1.47855e-07	-55.102	6	117682629	117682629	7162
FUOM	0.000755575	34.7083	10	133359511	133359511	-1487
FAM162B	0.000706914	-31.6695	6	116769996	116769996	-4278
CREB3L4	0.00108807	-32.728	1	153969428	153969428	1187
LRRC27	0.000328663	30.72	10	132342585	132342585	7479
S100A14	0.00905246	32.8863	1	153617767	153617767	-782
S100A16	5.99663e-05	-39.4341	1	153610589	153610589	-1246
S100A8	0.00229022	-32.488	1	153386707	153386707	4270
SPRR2E	0.00780633	30.9989	1	153088759	153088759	5768
HRNR	0.00719121	-40.0513	1	152229209	152229209	-5017
S100A10	0.00378221	38.9001	1	151988225	151988225	4354
THEM4	3.1145e-08	47.1264	1	151907284	151907284	2228
LINGO4	4.87855e-10	55.4186	1	151812518	151812518	-6365
TDRKH	0.00383716	40.2159	1	151787356	151787356	3124
LHPP	0.000238269	-34.3151	10	124469834	124469834	7993
PSMD4	4.79644e-05	-37.112	1	151246152	151246152	-8551
PIP5K1A	0.000281833	-40.9091	1	151201024	151201024	2473
LYSMD1	0.000756243	32.5962	1	151165120	151165120	783
DDO	0.00240236	33.9496	6	110415219	110415219	344
FIG4	3.61781e-17	59.1569	6	109711377	109711377	-5129
CERS2	0.000557162	37.1572	1	150978084	150978084	-3081
CTSS	0.00201894	-33.3333	1	150760255	150760255	5524
ENSA	0.000992672	37.5527	1	150636061	150636061	-6466
SCML4	0.00764184	33.8304	6	107817355	107817355	6959
ECM1	0.00570595	-30.0813	1	150507425	150507425	-651
MCMBP	3.23886e-16	67.6667	10	119882387	119882387	-9539
RAB11FIP2	0.00497324	38.2749	10	118045725	118045725	868
KLHL32	0.000190057	-42.0448	6	96932025	96932025	7299
SCAF11	0.00909935	-35.5438	12	45984797	45984797	5778
MDN1	0.00510856	36.6556	6	89823069	89823069	-3276
ZDHHC6	0.00715593	-33.9921	10	112444071	112444071	2831
TENT5C	0.00386011	33.5573	1	117610762	117610762	4716
CD2	0.00213094	-32.2043	1	116756276	116756276	1811
ATP1A1-AS1	0.00348626	32.8125	1	116417677	116417677	860
MAB21L3	0.000329958	35.9012	1	116111988	116111988	235
SYCP1	0.000364893	-34.218	1	114854862	114854862	0
BCAS2	0.00145058	33.7121	1	114582152	114582152	-538
AP4B1	0.00870571	31.8627	1	113899947	113899947	4853
XPNPEP1	3.11521e-05	39.8772	10	109920932	109920932	2580
CFAP58	0.00722784	-33.004	10	104377691	104377691	838
ME1	0.00876101	35.8741	6	83431696	83431696	-646
TMIGD3	1.66043e-05	30.507	1	111573626	111573626	-9665
KCNA3	8.94599e-05	-34.4445	1	110673631	110673631	1310
NEURL1	0.000927235	38.8462	10	103492257	103492257	-1722
PDCD11	3.54019e-11	51.8223	10	103402121	103402121	5497
GSTM2	0.00196676	33.3147	1	109668668	109668668	578
TAF5	3.93217e-11	54.4273	10	103362294	103362294	-5682
SAMD10	0.000252795	-38.3069	20	63975412	63975412	4231
PSRC1	4.95372e-06	38.117	1	109279781	109279781	3335
ABHD16B	0.00699605	36.5359	20	63857831	63857831	-3667
MFSD13A	0.00415589	30.2919	10	102464279	102464279	2868
WDR47	0.00202101	39.2915	1	109042877	109042877	-765
TNFRSF6B	0.00575547	-30.303	20	63700083	63700083	3433
STMN3	4.24194e-14	50.5294	20	63655517	63655517	-2094
VAV3	9.33243e-13	70.5882	1	107968750	107968750	-3571
COX7A2	0.00789073	36.5788	6	75250814	75250814	-492
POLL	5.35931e-05	-34.4048	10	101580298	101580298	2896
PPDPF	0.003419	32.5256	20	63528036	63528036	7263
BTRC	2.76267e-07	-58.8235	10	101357895	101357895	3732
ALG14	0.00209013	34.8129	1	95079366	95079366	-6416
GCLM	9.4697e-10	72.7368	1	93901540	93901540	7891
SEMA4G	0.00118469	35.2713	10	100971782	100971782	-758
NKAIN4	0.000162379	32.385	20	63265109	63265109	7586
CGAS	3.11802e-08	-42.0557	6	73454998	73454998	-2702
GBP1	0.0010665	-37.2596	1	89061894	89061894	3315
GBP3	0.00287013	37.5479	1	89024295	89024295	-1430
MRGBP	0.00082264	32.7243	20	62798412	62798412	1941
SLC25A28	7.42999e-07	35.1653	10	99613972	99613972	6468
NTSR1	1.91441e-05	38.9474	20	62711839	62711839	3005
SLCO4A1	0.00927509	-32.7342	20	62658959	62658959	2602
CLCA4	6.51253e-05	-52.5439	1	86537270	86537270	-9808
COL24A1	0.00039038	37.4432	1	86163957	86163957	-7186
WDR63	0.00460098	-30.5502	1	85008278	85008278	9133
LPAR3	4.83294e-05	-38.3547	1	84895756	84895756	-2551
AVPI1	0.00494079	30.4553	10	97683980	97683980	3262
HOGA1	0.000171383	-32.4691	10	97578660	97578660	-5683
PRKACB	0.00479341	-38.1118	1	84144443	84144443	174
ZNF451	0.00663792	-32.8782	6	57091707	57091707	1502
FUBP1	0.00379129	36.7458	1	77974423	77974423	4664
USP33	0.000839863	35.3832	1	77763309	77763309	-3458
COL21A1	9.43886e-06	-42.2085	6	56395414	56395414	-1321
MTG2	1.68236e-05	-30.4741	20	62178452	62178452	-4593
RABGGTB	0.00654656	35.8772	1	75779923	75779923	-6308
SS18L1	0.00919328	-30.3226	20	62166045	62166045	4629
KLHL31	0.0055606	-38.4058	6	53674510	53674510	-8755
GNG12	1.41058e-13	48.004	1	67835396	67835396	-1930
ZNF831	0.00136201	-43.6293	20	59182531	59182531	-8489
PRELID3B	0.00223939	31.8336	20	59043410	59043410	-606
RAVER2	0.00173389	37.9906	1	64747761	64747761	2668
CYP2J2	0.0098407	-35.3846	1	59916973	59916973	9801
TMEM61	0.00506886	32.155	1	54983238	54983238	2612
SSBP3	0.00865222	35.0355	1	54409907	54409907	-3489
FAM209B	4.13197e-05	-34.0548	20	56540320	56540320	7076
TMEM59	0.000260618	43.2624	1	54049112	54049112	-1100
CACNA1B	4.61088e-06	-32.5331	9	137878121	137878121	189
LGI1	0.00125942	-35.6719	10	93758411	93758411	268
RUNX2	0.00684066	-31.0147	6	45323032	45323032	-5285
MRPL41	0.000648614	34.891	9	137552630	137552630	753
DMRTB1	1.35216e-05	-36.4469	1	53465173	53465173	5776
NSMF	0.0056485	32.055	9	137455105	137455105	4198
CPT2	0.00435601	38.8415	1	53198309	53198309	1487
SLC1A7	4.09499e-05	32.6087	1	53146274	53146274	-3658
TCTE1	0.00615177	32.1918	6	44291529	44291529	-5177
LRRC26	0.00947503	-30.2359	9	137170673	137170673	-623
DPP7	0.000258962	45.9893	9	137110507	137110507	4227
NPDC1	0.00173694	31.4363	9	137044226	137044226	-135
PARD6B	0.00958827	-31.4888	20	50726711	50726711	-4869
PAXX	0.00824478	-34.359	9	136991922	136991922	-500
LINC02692	0.00336717	-30.1825	9	136966106	136966106	-3137
LCN12	4.40276e-05	38.8795	9	136954236	136954236	1965
C8G	0.00080673	32.4106	9	136947059	136947059	1818
HECTD2	0.0024555	31.0431	10	91476606	91476606	-7502
AGPAT2	0.00745498	30.2414	9	136694747	136694747	-7291
EGFL7	0.00150121	33.7496	9	136667945	136667945	2155
INPP5E	0.00025053	41.6274	9	136430738	136430738	9108
EPS15	0.00551791	33.2589	1	51520430	51520430	-1165
CARD9	0.000431696	38.8532	9	136378352	136378352	-4672
DNLZ	0.0003377	-40.608	9	136367481	136367481	-3738
LHX3	0.000816417	35.2273	9	136209925	136209925	-4798
SLC16A12	0.00229804	-30.974	10	89535082	89535082	513
FCN1	0.00288622	-40.0083	9	134922224	134922224	-4313
CMPK1	0.000551303	30.4403	1	47333168	47333168	-629
SLC2A6	0.00122315	36.5079	9	133472008	133472008	7089
ADAMTS13	0.00032194	-36.2947	9	133455321	133455321	-327
STAMBPL1	0.00407612	33.3571	10	88904037	88904037	2964
SURF2	0.00134742	31.8334	9	133361163	133361163	4615
LURAP1	6.99044e-08	47.3662	1	46201118	46201118	-2216
SURF4	0.000268152	31.0325	9	133368920	133368920	7124
PRDX1	0.00507859	30.1587	1	45514932	45514932	6923
GTF3C5	0.000708751	-42.167	9	133025966	133025966	-4709
C10orf99	2.11997e-09	-57.4914	10	84181708	84181708	7909
POLH	6.85543e-08	45.5844	6	43577164	43577164	869
FAM78A	0.00911663	-32.7862	9	131262900	131262900	7594
AIF1L	0.000107727	41.7142	9	131104414	131104414	6267
CCDC24	0.00110351	33.8571	1	43990078	43990078	-1521
MMP9	0.000718307	-39.7847	20	46011292	46011292	2386
IPO13	1.69366e-11	-51.5183	1	43949743	43949743	2795
PCIF1	0.000116336	36.2119	20	45933453	45933453	-1230
PRRX2	0.00674779	30.8824	9	129668038	129668038	2393
C9orf50	0.00155778	38.2691	9	129621083	129621083	-308
NTMT1	0.000654582	-31.7654	9	129631687	129631687	5245
DLK2	1.00113e-08	-56.7766	6	43446495	43446495	9054
ERMAP	3.12503e-08	-51.3458	1	42830502	42830502	4944
GUCA2B	0.00102696	32.3377	1	42153761	42153761	353
PHYHD1	0.00582418	35.8903	9	128919597	128919597	-1385
ZDHHC12	3.27611e-05	35.991	9	128720219	128720219	3905
SET	0.00153085	31.0482	9	128677667	128677667	-5988
ZFP69	5.54086e-07	-52.9744	1	40482997	40482997	5369
DBNDD2	0.00121834	30.3991	20	45407496	45407496	291
TP53TG5	4.80151e-06	-42.263	20	45376164	45376164	2162
WFDC12	0.00552679	32.7164	20	45129185	45129185	-4721
GNMT	1.97176e-07	48.2323	6	42956303	42956303	-4451
MFSD2A	0.00125911	33.1006	1	39962185	39962185	7037
FUT11	2.70589e-06	-40.7323	10	73768371	73768371	-3905
HPCAL4	0.00133643	-31.9419	1	39682946	39682946	8488
UBR2	0.000645921	44.8542	6	42556529	42556529	-7533
CIZ1	0.0044913	33.633	9	128205644	128205644	-1262
UTP11	0.00913168	31.2238	1	38015183	38015183	2451
PGC	0.000251132	-34.1544	6	41746761	41746761	637
INPP5B	0.00202056	-32.5442	1	37926524	37926524	5226
SLC25A25	4.06012e-05	-36.8944	9	128097585	128097585	-719
NAIF1	0.00108149	-33.687	9	128066990	128066990	331
NCR2	0.00169038	-37.5741	6	41345052	41345052	9203
CSF3R	0.000875304	-30.2464	1	36485487	36485487	-2210
STK40	0.00847119	31.7003	1	36384443	36384443	1442
ENG	0.000784966	30.8642	9	127856594	127856594	-1839
AGO1	1.81408e-05	-45.8093	1	35867885	35867885	-1923
EIF4EBP2	0.00101788	31.162	10	70405808	70405808	1665
FAM241B	1.53961e-09	39.0241	10	69636256	69636256	6011
CFAP157	0.00648343	33.6526	9	127701806	127701806	-5182
ARHGAP40	0.0076485	32.7189	20	38594536	38594536	-7398
GJB3	0.000970164	39.1579	1	34782554	34782554	278
ZFAND3	0.00986052	30.3357	6	37821856	37821856	2060
CCDC167	0.00585131	30.7928	6	37493694	37493694	6200
TMEM54	0.00342614	-32.9248	1	32906409	32906409	-5021
[truncated: 3,281 more rows]
