# Supplementary material for: Altered Genome-Wide DNA Methylation in the Duodenum of Common Variable Immunodeficiency Patients
Source: J Clin Immunol. 2024 May 23;44(6):133. doi: 10.1007/s10875-024-01726-5 (PMC11116262; doi:10.1007/s10875-024-01726-5)
Supplement: Supplementary file 8 — Supplementary file8 (XLSX 78 KB) [file 10875_2024_1726_MOESM8_ESM.xlsx]

## Sheet: CVID_N vs Control
hgnc_symbol	meth.diff	DMC_sites	qvalue
ACOT7	52.5178	5	0.000398922
ADRA2A	-39.3404	5	0.00142683
AGPAT3	42.0512	5	0.00152823
APOD	46.3019	6	5.28033e-05
ARVCF	46.173	5	0.000958958
C13orf46	43.9424	5	0.00176006
CLPSL1	24.4101	8	0.00165221
CMIP	22.0354	5	0.00202472
CRHR1	-8.84586	14	0.00233975
DEFB136	-41.0473	6	0.000382159
DYM-AS1	27.8174	5	0.000259756
ECHDC3	-30.3138	7	0.00099149
GCNT2	26.0048	7	0.0011227
GPIHBP1	-5.22381	5	0.00216496
GPR146	-9.65077	5	0.0045477
IGFALS	45.5206	5	0.000459814
IQSEC1	-32.6966	5	3.22543e-06
LINC02205	-13.7022	5	0.00147909
LINC02318	2.9798	6	0.00172188
MEGF6	15.184	5	0.00290526
MIR4786	-29.9415	6	0.00153753
PPP2R2C	-20.5506	8	0.000595484
RARRES2	42.364	5	0.00257828
RNA5S12	44.6556	26	0.000935668
SLC19A1	-47.7728	6	0.00123629
SLC2A9	-5.25314	12	0.00111668
SLC39A4	31.7154	12	0.00314412
SPPL2C	18.5679	6	0.00427547
STH	-9.30304	5	0.00180531
VTRNA2-1	33.7033	8	0.000981678
WDR97	34.2423	10	0.00174036
ZBTB46-AS2	-27.8477	6	0.000532225

## Sheet: CVID_IEL vs Control
hgnc_symbol	meth.diff	DMC_sites	qvalue
ACOT7	52.0381	6	9.48155e-10
ACTB	29.1886	7	7.76081e-06
ADAMTS14	40.4952	5	0.00014485
ADRA2A	-32.534	34	0.00180205
ADSS1	27.2307	5	0.00109295
ALPI	21.2053	9	0.00133573
ALPL	-30.8441	5	0.000306055
ANPEP	19.9122	5	0.000810634
ARRB2	31.6206	6	0.0015611
BOK-AS1	33.4617	6	0.00116484
BRSK2	1.36676	5	0.00230555
C13orf46	4.47546	16	0.00103776
C1QTNF6	-10.0488	6	0.00150782
CABLES1	15.8475	5	0.00275112
CBARP	-32.9649	7	0.00255077
CBLN4	-38.1549	7	0.00210476
CCDC167	29.2167	9	0.00264964
CD248	-29.1513	5	0.00163499
CFL1	30.8245	6	0.000667561
CLN6	27.3647	6	0.00101619
CRACR2A	-28.8373	5	0.00446494
CTBP2	-9.39509	14	0.0015615
CYP11B2	5.16393	6	0.00207741
DEF8	30.2239	6	0.000129698
DNASE1L2	31.9119	8	0.00384397
ECHDC3	-30.7657	22	0.00183173
EDN2	36.5681	5	0.00155098
ENPP7	16.7283	6	0.00222044
EPCAM	29.6342	25	0.000198746
EPS8L1	-30.0994	6	0.00290862
FAM182A	27.658	5	0.00394248
FAM50B	-9.57595	5	0.0035965
FRMD1	26.4035	5	0.00412602
GAA	13.234	5	0.00201602
GP5	-26.7258	10	0.000905177
GP6	29.7893	5	0.00356443
GPR137B	34.0942	5	0.00201003
GRAMD4	29.1806	6	0.00199385
GRB10	31.4459	5	0.00427986
HCG9	2.7972	5	0.00384406
HERPUD1	0.451044	6	0.00221071
HLA-F	-16.9071	5	0.00106236
HMGCS2	30.2477	5	0.00119366
IGFALS	44.777	8	0.000294045
IGHV3-16	32.927	6	0.00149981
ITM2B	25.7779	6	0.000201976
KCNH2	-28.2243	9	0.000988506
KRT15	27.7102	5	0.000451055
KRT19	28.503	15	0.000126326
KRT71	-7.99305	8	0.000194967
KRTAP2-4	-32.8458	8	0.000939576
LINC00029	15.7687	5	0.00257107
LINC00322	22.9534	6	0.00256374
LINC00620	-33.7346	6	0.000333612
LINC01133	30.4004	5	0.00272662
LINC01238	28.6062	7	0.00151689
LINC01814	-34.1882	6	0.00237012
LINC01863	-21.1126	5	0.0015291
LINC01971	30.5004	6	0.00256145
LINC02205	-5.42318	5	1.44981e-06
LINC02247	-28.745	8	0.00187721
LINC02691	16.1317	5	0.00127516
LINC03021	-32.0191	6	0.00188316
MEGF6	20.1392	7	0.00248357
MIR100HG	-32.7543	6	0.00331923
MIR3142HG	-38.1136	11	0.000606005
MIR3646	31.4541	5	0.00241579
MIR4761	28.1564	5	0.0039548
MIR589	-39.9336	5	0.000440874
MMP23B	31.2885	11	0.00276867
MYEOV	22.0113	5	0.00178433
NCS1	28.624	5	0.000956219
NLRC5	-32.1141	5	0.00168417
PARVB	-32.154	6	0.000912779
PAX8	-30.6321	8	0.00592923
PECAM1	-28.6205	6	0.000301662
PFN1	33.4385	21	8.57652e-06
PHACTR3	22.8931	5	9.05635e-07
PIEZO1	-29.3076	6	0.000764101
PPP2R2C	-2.52393	6	0.00112153
PROM2	28.9403	7	0.00171595
PSAPL1	19.2614	5	0.00013444
QPRT	-30.8528	7	0.00179002
RAB40B	27.5623	5	0.00170296
RBM39	33.734	7	0.00240008
RGL4	43.5724	5	7.99405e-05
RN7SL66P	28.5838	5	0.00632967
RNF215	-9.15858	6	0.00145283
RNU6-968P	-10.6336	5	0.00084912
RPF2	-30.6189	6	0.00196521
RPS6	32.9003	5	0.00168684
RXRA	29.4393	10	0.00140435
SBNO2	-34.357	6	0.00168462
SEPTIN9	-32.5196	8	0.00368209
SETDB1	-36.457	5	0.00157531
SIGLEC15	-24.4334	8	0.0013519
SLC19A1	-19.4667	9	0.000914005
SLC27A4	30.3924	5	0.00305053
SLC2A9	-2.16807	11	0.00154015
SLC6A19	26.4912	24	0.00137475
SLC6A3	-6.62506	5	0.0028127
SNORA47	-28.4096	6	0.00294765
SNORD68	27.6047	8	2.69561e-05
SNX18	31.5175	11	0.00156857
SNX30	19.7132	7	0.00289773
SPPL2C	12.4803	5	0.00069989
SSTR3	-6.70825	5	0.000600789
STXBP6	28.5041	6	0.000335777
TACR2	-3.73764	6	0.0042968
TC2N	-26.2283	8	0.000783051
TJAP1	29.0697	5	0.00311668
TMEM204	16.7419	5	0.000341987
TMSB10	33.8658	5	3.55627e-05
TNIP2	-10.3681	5	3.52815e-08
TPRN	31.9197	5	0.00224931
TST	27.5589	6	0.0032825
VIL1	31.8991	5	0.00499702
VTRNA2-1	7.79577	8	0.00110898
ZBTB20	33.0686	5	0.00167624
ZBTB46-AS1	15.6335	5	0.000407036
ZBTB46-AS2	-8.27808	5	0.00044073
ZFP37	-34.3135	6	7.58401e-05
ZFPM1-AS1	8.12713	6	0.00371453
ZNF276	3.00374	5	0.00101862
ZNF665	-30.6425	13	0.000520661

## Sheet: Celiac vs Control
hgnc_symbol	meth.diff	DMC_sites	qvalue
A4GALT	43.0731	7	0.00166724
AAAS	-33.3901	5	0.000831439
AATK	32.7524	7	0.00111065
ABAT	29.1913	5	0.00318048
ABCA5	38.9084	6	0.00147214
ABCC5	-29.6617	7	0.00174256
ABCC6	31.9434	7	0.000773982
ABCG1	-21.2396	5	0.00166945
ABR	28.8898	6	0.00432958
ACADS	31.7068	6	0.00198982
ACSS1	27.7319	5	0.00340982
ACTRT2	8.98422	6	0.00221001
ACVR1	28.6671	5	0.00268796
ADAM9	31.0718	5	0.00216944
ADAMTS13	3.80888	5	0.00396498
ADAP1	30.3229	13	0.00401009
ADARB2-AS1	7.6764	5	0.00117223
ADCK5	18.1516	5	0.00259358
ADCY5	13.1968	7	0.000838117
ADGRA1	-22.6095	7	0.00355832
ADGRB2	35.1785	6	0.00100453
ADPRHL1	28.6617	6	0.00521547
ADRA1D	-21.1344	6	0.00212196
ADRA2A	-32.3499	9	0.00364815
ADRA2B	-10.802	10	0.00285916
AGAP1-IT1	29.072	5	0.005951
AGAP2-AS1	26.3468	5	0.00765119
AGPAT3	30.6816	24	0.00243585
AGRN	11.4394	7	0.00279904
AGXT	-34.9384	5	0.00233234
AHNAK2	27.7423	5	0.00244026
ALDOA	30.4939	6	0.000492112
AMH	34.8146	6	0.00160198
AMHR2	35.6831	5	0.00291297
ANPEP	29.2082	5	0.000417341
APOBEC1	22.3988	5	0.00511601
APOD	42.7747	7	0.000277298
AQP11	45.2172	5	0.00249764
AQP7	30.072	7	0.0041421
ARHGAP27	30.5456	10	0.00349343
ARHGAP45	14.8803	6	0.00132173
ARHGAP9	42.0775	6	0.000459653
ARHGEF17	29.1744	7	0.00123108
ARL17B	21.8393	21	0.00321372
ARRB2	44.1405	14	0.000168848
ARRDC2	12.8989	7	0.00334464
ARSA	22.9561	8	0.00375597
ASPSCR1	21.8071	6	0.0020819
ATN1	32.8935	5	0.00411826
ATP11A-AS1	-15.4527	5	0.00241711
ATP2B2	7.53249	5	0.00412089
ATP2C2-AS1	-35.3175	5	2.74325e-06
AVPR1B	28.3975	6	0.00409952
B3GAT1	-21.837	6	0.0036467
B3GAT1-DT	31.003	13	0.00360482
B3GNT3	8.81197	7	0.0024286
B4GALNT4	16.5975	5	0.00325185
BAG6	33.8519	5	0.0016416
BARX2	-12.6552	7	0.00545398
BCR	-29.2976	6	0.00392314
BICRA-AS1	28.1784	15	0.00294106
BIK	-24.024	6	0.00252116
BIN1	-13.1742	5	0.00179019
BNIP5	21.2743	6	0.0020109
BOK-AS1	19.7645	5	0.00253736
BRI3	27.5615	7	0.00233351
BRSK2	24.6481	5	0.00125717
C13orf46	17.6302	27	0.00147939
C19orf53	40.3614	8	0.00139372
C1orf167-AS1	-22.8367	7	0.00131666
C1orf220	9.07089	6	0.00288533
C2CD4D	-14.3966	8	0.00347065
C4orf36	18.9504	5	0.00600733
C5orf67	26.213	6	0.00396144
CABLES1	9.76899	5	0.00411695
CACNA1B	-17.0356	5	0.00573423
CACNA1C-AS1	-36.7879	7	0.00150508
CACNA1I	-30.57	5	0.000847032
CACUL1	31.3683	6	0.000999132
CALCB	-31.4111	11	0.00156835
CAMK2G	35.4763	9	0.00176148
CAMTA1-IT1	-30.852	5	0.00389511
CANT1	10.0919	6	0.00254087
CARHSP1	30.191	5	0.00265822
CARMIL3	34.5976	5	0.000514642
CAVIN3	-30.0115	7	0.00257919
CBARP	34.5471	13	0.0027215
CCDC102A	19.1459	7	0.0052523
CCDC167	29.0564	21	0.00408393
CCDC177	-35.8707	18	0.00280516
CCDC85C	29.4869	7	0.00336485
CCDC88B	29.7007	5	0.00412871
CCND2-AS1	32.8263	10	0.00215054
CCNYL1	35.0196	5	0.00173937
CCRL2	34.1879	5	0.000368069
CD248	-30.8822	5	0.00318988
CD93	-22.5579	6	0.00426762
CDH4	-15.2439	10	0.0033049
CDKN3	35.1053	5	0.000667052
CEACAM16-AS1	-31.6939	6	0.00278567
CELA3B	4.41391	6	0.00223429
CEND1	21.8815	13	0.00239649
CENPS-CORT	34.1897	5	0.00286955
CEP131	-2.19719	5	0.00378811
CERK	35.3944	10	0.0022526
CFAP99	31.7373	5	0.000742782
CFL1	33.0896	15	0.00233643
CIDEA	-5.66092	5	0.00102494
CILP2	6.53883	5	0.00229312
CLDN15	27.8748	12	0.00102587
CLDN4	33.4396	5	0.00540386
CLIP2	29.3456	5	0.00184852
CLN6	29.3266	10	0.00289641
CNPY1	16.0252	5	0.00340568
COL4A2-AS1	-12.1927	9	0.00189031
COMT	32.2561	8	0.00229778
COQ8A	36.0569	5	0.00246245
CPT1A	33.4851	9	0.00434939
CRACD	29.3383	7	0.00254676
CREB3L3	30.3915	5	0.00142889
CRELD2	-30.7467	6	0.00199
CRHR1	-18.5316	14	0.00387113
CRK	29.9916	6	0.00294661
CROCC2	-7.04076	5	0.00156399
CRTC1	6.30327	5	0.00385487
CTBP2	-2.86839	23	0.00400033
CYB5A	33.0778	6	0.00476599
CYBC1	-28.6402	8	0.00359643
CYGB	21.7874	7	0.000829636
CYP2D6	-31.2841	8	0.00172134
DCHS1-AS1	24.3439	7	0.000991593
DEFB136	-39.2461	5	0.00169159
DGKZ	33.6159	6	0.00229474
DHFR	23.5892	6	0.000191751
DHX34	28.8999	7	0.00120494
DIPK1B	28.9709	6	0.00342589
DIRAS2	-36.3689	5	0.00382513
DIXDC1	29.5727	6	0.0032275
DLGAP2	21.3048	5	0.000878573
DMBT1	6.96636	5	0.00388163
DNAH10	16.2619	5	0.0031146
DNAJB12	34.8698	5	0.000631906
DNAJC5	35.0389	5	0.00394582
DNASE1L2	25.6727	9	0.00322009
DNM2	34.5401	24	0.00308717
DNMBP	13.0302	5	0.00322565
DOK7	5.46588	18	0.00205677
DPEP1	14.7159	10	0.00394018
DPP9	28.0049	10	0.00159436
DRD4	6.23216	5	0.00347769
DUSP14	17.7813	8	0.00157652
DUSP8	21.414	5	0.00298899
ECHDC3	-29.7216	12	0.0011725
EDN2	40.0089	5	0.000141638
ENPP7	32.4526	6	0.00196404
EPHB3	-23.0221	5	0.00377199
EPHX1	32.1918	5	0.00323228
EPIST	-15.369	5	0.00438209
EPS8L1	-32.2333	11	0.00208119
ERFE	21.2847	5	0.00150347
ERI3-IT1	37.9889	13	0.000853506
EXOC3L4	23.1142	10	0.00369917
F10-AS1	-8.27345	6	0.00413921
FAAP20	17.5332	6	0.00261311
FADS2	29.3734	5	0.00242608
FALEC	9.43269	5	0.00625454
FAM110A	18.4239	6	0.00184257
FAM151A	13.6722	6	0.00274121
FAM163B	6.00406	6	0.00232709
FAM167A	18.248	15	0.0024343
FAM167A-AS1	9.88021	5	0.00423073
FAM167B	33.711	8	0.00280956
FAM240C	34.359	5	0.00149664
FAM43B	-7.47492	5	0.00658548
FBXO6	33.3789	5	0.00178543
FDX1	37.6328	5	0.00210337
FGFR3	20.8017	14	0.00180057
FLNB	31.8492	5	0.00310375
FNDC11	17.6774	6	0.00203319
FOCAD	28.7356	5	0.0036775
FPR2	-34.1099	5	0.00294367
FRMD1	27.6573	11	0.00136557
GAS7	-12.9131	8	0.00216473
GATA2	30.3903	5	0.00104382
GATA6	31.5002	6	0.00106348
GATAD2A	7.20661	8	0.00131935
GCH1	20.7712	5	0.00350564
GCK	-17.8959	5	0.00173822
GCOM1	31.8152	5	0.0023641
GGT1	19.6417	6	0.00347388
GK5	36.1445	5	0.00286491
GLB1L2	35.4071	5	0.00052239
GMEB2	10.6126	11	0.000737566
GNA11	32.0697	20	0.00200459
GNA12	20.5054	5	0.00396491
GNAT1	-20.2098	5	0.00505896
GNB1L	29.7313	6	0.00393663
GP5	-24.4652	16	0.00145668
GP6	34.0165	10	0.00238949
GPA33	37.9715	6	0.00189812
GPC1-AS1	22.6367	6	0.00232599
GPER1	31.4867	5	0.00347769
GPHA2	30.9516	7	0.00323085
GPR17	28.9363	5	0.00608755
GPR75	33.2264	5	0.0013618
GPRIN3	32.4007	10	0.00139811
GRAMD1A	32.748	8	0.00339676
GRAMD1B	32.438	9	0.000658331
GRAMD4	13.327	8	0.00200428
GRHPR	30.3702	10	0.00285563
GRIP2	30.0569	5	0.00215312
GRK6	-28.5206	6	0.0050216
GSDMD	32.4665	6	0.00311022
HCAR1	-22.6224	6	0.00306225
HDAC10	33.954	5	0.00120627
HDAC7	-12.0345	6	0.00274898
HDHD3	32.6265	8	0.0020844
HEBP1	27.905	5	0.00361275
HES5	17.9371	6	0.00317086
HKDC1	34.0672	5	0.00210782
HLA-E	-24.3109	8	0.00196943
HMGCS2	34.766	15	0.00219734
HOGA1	-22.4585	7	0.00177743
HOXA-AS2	32.4699	7	0.00397072
HS1BP3	31.7733	6	0.00122598
HSD17B2	33.229	5	0.0048439
HTR4	28.4768	5	0.00468108
HYAL2	35.7834	9	0.0021997
IFFO2	-32.4504	11	0.00542594
IFI27L1	-19.9415	6	0.00203268
IFI30	-8.0132	5	0.00409314
IGFALS	31.5499	10	0.00362047
IGFN1	26.5672	5	0.00209826
IGSF23	30.4144	7	0.00375865
IGSF8	33.6383	5	0.00210827
IL16	-31.7232	7	0.00265399
IL22RA1	36.1387	5	0.00259189
INPP5D	-28.7202	7	0.00229663
INPP5E	33.3651	6	0.00120025
IQCE	-22.1774	7	0.00527945
IQSEC1	0.0883354	13	0.0030673
IRF1	34.0754	7	0.00181388
IRF7	30.0856	6	0.00389657
ISLR2	-28.3669	8	0.00359784
ISM2	3.81772	5	0.00148121
ITGAE	-18.3715	5	0.00218154
ITPKA	-10.5225	6	0.00362824
JAKMIP3	0.785645	6	0.00330522
JDP2	23.1341	6	0.00311392
JRK	44.0666	7	0.00106159
KCNA3	-33.2441	12	0.0020215
KCNAB2	23.888	9	0.00143442
KCNH2	-27.9596	25	0.00179017
KCTD15	29.2529	6	0.00266325
KHK	33.7389	8	0.00128737
KIAA1614-AS1	20.2484	7	0.00407297
KIR2DS4	31.2263	11	0.00494513
KLHL29	33.952	5	0.00185227
KLHL6	-35.6563	6	0.00178058
KNCN	39.8402	5	9.76357e-05
KRT17	22.1272	5	0.00142937
KRT2	11.6178	5	0.00229226
KRT8	-2.16044	6	0.00278483
KRT83	-42.5274	10	0.00193461
KSR1	22.0523	7	0.00193531
LAIR2	-21.6543	5	0.00139623
LAMA5	11.1651	10	0.00123584
LAMB3	32.1511	6	0.00374266
LAPTM5	-29.4132	5	0.00521232
LASTR	5.6882	10	6.14276e-05
LCN15	26.1898	5	0.00126678
LCT	32.0301	5	0.000674899
LENG9	-4.74332	7	0.00247708
LGALS4	32.3051	5	0.00345483
LGR6	-3.75438	5	0.00490878
LHX8	-33.1137	5	0.00459412
LIMK1	-33.5344	5	0.00183887
LIMS1	-32.0797	6	0.00519466
LINC00051	-18.8653	5	0.00456589
LINC00200	6.10108	5	0.00578036
LINC00261	-32.2196	9	0.00206579
LINC00322	5.82149	5	0.00123636
LINC00336	5.47743	9	0.00153003
LINC00511	35.5394	10	0.000284306
LINC00524	0.925927	6	0.00375334
LINC00552	3.82006	6	0.00332506
LINC00621	-22.9302	5	0.000636018
LINC00689	22.3168	5	0.00276194
LINC00877	-40.0703	8	0.000899774
LINC00899	33.1067	12	0.00180527
LINC00940	29.5203	6	0.00389771
LINC00942	-14.123	5	0.0020663
LINC00955	-6.88835	5	0.00423193
LINC01044	8.67553	5	0.00268102
LINC01133	34.6277	8	0.00185118
LINC01165	19.8514	5	0.00244097
LINC01226	17.5515	5	0.00213362
LINC01341	6.3287	9	0.00311417
LINC01342	34.0061	19	0.00196026
LINC01348	12.1736	13	0.00284517
LINC01358	24.614	7	0.00282779
LINC01624	-7.85717	5	0.0025089
LINC01648	23.2215	5	0.00102901
LINC01711	-41.5794	6	0.00357354
LINC01804	-35.1991	5	0.0042081
LINC01814	-15.6922	5	0.0028137
LINC01913	-35.3937	7	0.00182153
LINC01975	-24.0069	6	0.00256894
LINC01979	29.0138	6	0.00460708
LINC01983	-9.00158	6	0.00176103
LINC01993	6.57699	5	0.0021587
LINC02000	-2.95043	5	0.00267646
LINC02012	23.7754	7	0.00294891
LINC02185	2.9449	5	0.00232245
LINC02205	3.60922	7	0.00109601
LINC02318	-8.42268	5	0.00124429
LINC02557	6.97189	5	0.0025193
LINC02593	29.8044	7	0.00272827
LINC02703	33.6611	14	0.00211663
LINC02714	11.2021	7	0.0031279
LINC02777	35.2688	5	0.00180145
LINC02783	32.4945	10	0.000208846
LINC02793	-29.0381	11	0.00212463
LINC02846	21.2085	8	0.00299844
LINC02908	16.8639	5	0.00322731
LINC02922	29.3343	5	0.00482836
LINC02939	29.1149	9	0.00164743
LINC02940	-32.4203	8	0.00231794
LINC02956	-4.86039	5	0.00082116
LINC02960	34.7093	6	0.00187605
LINC02970	1.03424	5	0.00267498
LINC02988	18.9699	6	0.00176647
LINC02991	-14.4547	5	7.947e-05
LINC03032	-32.9519	5	0.00419174
LINC03037	30.868	6	0.00137278
LINC03067	16.2114	7	0.00244397
LITAF	17.0098	5	0.00273729
LITAFD	31.6457	8	0.00253703
LMNTD1	21.8215	7	0.0012617
LNX2	35.6982	10	0.0024419
LRRC4	33.6766	5	0.0040369
LYSMD4	36.0245	11	0.000500232
MAB21L4	29.4931	17	0.00289444
MAFK	19.6809	7	0.00430122
MALL	32.1439	8	0.00217902
MAMDC4	32.2062	10	0.00248779
MAMSTR	18.0362	5	0.00262934
MAN2B2	3.9786	6	0.00231815
MAP3K13	14.7428	6	0.00426289
MAPK11	18.2392	5	0.00344708
MAPK12	20.097	5	0.00556018
MARCHF8	26.2818	17	0.00219097
MARK2	31.6097	5	0.00622416
MCF2L	-1.05013	8	0.00224019
MCTP2	-39.101	5	0.00114956
MEAK7	-15.1193	11	0.00236426
MEGF6	16.8771	8	0.00172062
MELTF-AS1	18.394	8	0.00196405
MERTK	16.487	7	0.00216402
METRNL	31.8299	7	0.00349141
MFNG	-6.56145	8	0.00387584
MFSD2A	13.4445	6	0.00186127
MFSD6L	-4.43144	5	0.00289691
MGAT3-AS1	36.3579	5	0.00230579
MIR1208	29.484	5	0.00497007
MIR1228	-16.7506	7	0.00226863
MIR1302-8	19.6056	8	0.0018129
MIR142	-30.6807	5	0.00689733
MIR1825	33.288	6	0.00491835
MIR192	29.1264	9	0.00334802
MIR200B	31.7938	8	0.00226923
MIR2467	36.2711	11	0.00226476
MIR3138	19.2938	5	0.00180998
MIR3186	9.5987	5	0.0047226
MIR3189	23.2843	5	0.00145017
MIR3646	26.4684	9	0.00227801
MIR3667HG	31.2057	7	0.00251489
MIR378D1	-16.8609	8	0.00314344
MIR4287	-10.8129	6	0.00187051
MIR4310	7.66012	12	0.000797693
MIR4456	15.2973	9	0.0031818
MIR4457	-32.756	5	0.00306458
MIR4489	15.4987	5	0.00199449
MIR4635	-8.07205	5	0.00181426
MIR4645	-17.9282	5	0.00259893
MIR4648	27.978	5	0.00466679
MIR4655	22.3553	7	0.00215663
MIR4673	32.3108	10	0.0037302
MIR4748	37.1181	5	0.00238712
MIR4758	-0.268745	13	0.00115626
MIR4761	32.9935	7	0.00222993
MIR4786	12.1178	5	0.00230191
MIR5093	17.1264	9	0.00225681
MIR5189	-35.4894	6	0.00372851
MIR5191	7.40017	5	0.00163449
MIR5195	-18.809	5	0.00398845
MIR5587	36.7808	14	0.00116513
MIR5692B	-1.52341	10	0.00148847
MIR6071	-30.9864	5	0.00474091
MIR6075	-25.9447	6	0.00157941
MIR646HG	-32.8007	13	0.00153
MIR6511A3	-29.0977	11	0.001413
MIR657	-31.8264	7	0.00320655
MIR6765	28.2692	6	0.00291621
MIR6769A	31.3744	11	0.00244359
MIR6785	33.5445	5	0.00188515
MIR6823	31.3985	5	0.00155136
MIR6863	19.6983	7	0.00218132
MIR6872	-32.7287	6	0.00549718
MIR6881	18.9832	5	0.0016695
MIR7160	26.5354	11	0.00442525
MIR7847	30.6539	8	0.00280685
MIR939	29.8141	5	0.0042023
MIRLET7A3	8.81945	8	0.00285475
MN1	24.6149	10	0.00209897
MOGAT2	32.4908	9	0.00127767
MOV10L1	-10.3976	5	0.0021802
MTA1-DT	35.7144	5	0.00347854
MTA2	33.086	7	0.00247176
MTIF3	31.4048	8	0.00183201
MTRR	-32.2155	5	0.00290303
MUC6	10.6175	14	0.00398575
MYH14	-27.0064	5	0.00206285
NACC2	27.8296	24	0.00252298
NADSYN1	28.2215	6	0.00352233
NANOS2	-7.17755	5	0.00303145
NAT8L	32.6999	5	0.00385402
NATD1	30.9645	5	0.00309115
NBEAL1	34.3376	5	0.00414902
NBR1	40.5323	5	0.00226359
NCLN	15.6627	13	0.00263118
NCS1	-19.8814	8	0.00289103
NDRG1	32.5986	9	0.00337075
NECTIN1-AS1	15.0735	5	0.00465679
NEIL1	31.3407	5	0.00186162
NEK6	10.6258	10	0.00268745
NHERF4	26.1889	13	0.000947255
NHIP	-11.1242	5	0.000775433
NKAIN4	-5.78519	5	0.00382819
NLRC5	-1.43983	12	0.00270982
NME4	-41.7646	5	0.00242762
NOP58	-32.8674	8	0.00334035
NPAS1	-13.0653	5	0.00144
NPC1L1	25.3632	15	0.00252218
NPDC1	-41.3235	5	0.00154028
NPEPL1	22.1919	10	0.00285644
NPIPB5	28.576	11	0.00325222
NR0B2	28.0538	6	0.00518282
NR1D1	-16.1608	7	0.00214806
NR1H4	33.8014	5	0.00195694
NR2E3	5.2866	6	0.00127948
NRARP	30.3811	14	0.00228823
NTF3	-10.1268	6	0.00303477
NTSR1	10.3418	8	0.000588017
NUDT18	32.3321	10	0.00370628
NUP205	5.78565	5	3.27062e-05
NUP210	-32.5843	6	0.00440677
OR14I1	12.9611	6	0.00222212
OR6S1	-43.0696	5	0.0018126
OTULINL	33.3465	6	0.0028629
P2RX4	29.6278	5	0.00351832
PADI2	19.8493	5	0.00327156
PAK4	29.7862	5	0.00205453
PAPOLB	-34.6246	10	0.00218115
PARVB	-31.7519	8	0.00365869
PASK	31.2283	5	0.0046205
PAX8	-6.89373	6	0.00292301
PBLD	22.8647	6	0.00265758
PCBP3	-1.0225	5	0.00223201
PCDHGA2	-32.1177	5	0.00489033
PCGF3-AS1	26.271	11	0.00152601
PDLIM4	34.3919	8	0.00214488
PDXDC1	15.0574	5	0.000319681
PDXK	32.4814	9	0.00122761
PECAM1	-12.6128	5	0.00379462
PEDS1	32.6196	10	0.00292695
PEMT	30.8375	8	0.00267757
PEX11G	20.0419	6	0.00501319
PFKFB4	18.6057	5	0.00493403
PGAP6	20.8047	6	0.00172552
PGGHG	33.1624	16	0.0022645
PHACTR3	21.0514	5	0.0028235
PHGR1	22.6545	7	0.0021499
PIEZO1	-13.7726	13	0.00339093
PIGR	33.5022	7	0.0021329
PIK3CD	-35.182	8	0.00254793
PIM3	7.54841	5	0.00321168
PIP4K2A	20.3701	5	0.00125632
PITX1-AS1	-6.46581	15	0.00211439
PKD1-AS1	30.6474	17	0.000743054
PKLR	-18.8434	13	0.00131729
PKP1	18.3486	6	0.00528135
PKP3	3.60307	9	0.00140254
PLA2G10	27.6634	6	0.00493672
PLA2G12B	29.5771	5	0.00354807
PLA2G4F	31.6368	9	0.00292297
PLCB3	32.7018	6	0.00446011
PLCD3	31.4028	5	0.00436217
PLEC	-31.8287	6	0.00350499
PLIN2	36.3839	6	0.000603233
PMM1	30.1244	6	0.00416863
POR	32.76	14	0.00277151
POU2AF1	-36.4697	6	0.00234682
PPARGC1B	27.5524	5	0.00382125
PPFIA4	25.0464	8	0.0040506
PPP2R2C	-12.2054	5	2.9913e-08
PPP6R1	-35.7865	6	0.00251921
PRKAG2	34.1847	8	0.00135801
PRKAR1B-AS2	28.8586	8	0.00360369
PRKAR2A	32.2565	5	0.00633799
PRKCQ	-4.45339	5	0.00128191
PRKCZ	20.1483	5	0.00430697
PRKCZ-DT	30.5261	9	0.0030422
PROM2	28.9611	18	0.00233696
PSMG3	30.9077	8	0.00446637
PSMG4	31.2032	6	0.00132764
PTGES	19.5058	6	0.000981668
PTGR1	36.2738	7	0.00377802
PTGR2	22.4324	6	0.00284499
PTK6	29.1402	12	0.00201478
PTPRE	-35.5644	5	0.000709131
PVALEF	6.5978	11	0.0031958
PWWP2B	-34.2674	5	0.00295741
PXDN	-26.5333	5	0.00101662
PXN	31.6135	7	0.00374657
QRFP	19.3475	6	0.00256589
RAB11FIP1	36.8024	5	0.00247552
RAB11FIP3	26.7956	6	0.00473239
RAB35	-30.2935	5	0.00244056
RAB40B	28.1277	6	0.00530669
RABAC1	35.477	8	0.00320306
RADIL	-33.0742	5	0.00158939
RAP1GAP	2.54159	5	0.00179042
RASA3	29.4189	5	0.00245621
RASSF2	-29.663	5	0.00767334
RBBP8NL	19.5162	6	0.00106915
RBFOX3	30.6032	5	0.0018667
RBM39	26.7069	5	0.00160942
RCN3	-33.2266	9	0.00225811
REC8	-14.7804	9	0.00163689
RELB	27.1787	5	0.00463116
RER1	29.3767	6	0.00317362
RETSAT	28.8292	6	0.00083116
RGS11	31.1799	6	0.00236301
RGS3	12.6668	11	0.00359265
RHOF	-23.6111	8	0.00476558
RHPN1	30.5812	6	0.00195381
RIN2	20.3368	6	0.00352352
RN7SKP178	7.39412	5	0.00544281
RN7SKP250	-0.34993	6	0.0033582
RN7SL116P	-19.7559	5	0.00173847
RN7SL321P	-16.1742	5	0.00180189
RN7SL364P	17.3366	5	0.00205899
RN7SL41P	34.5265	5	0.00144492
RN7SL596P	17.3909	5	0.00292057
RN7SL636P	8.0979	5	0.00251334
RN7SL66P	35.0203	8	0.00325394
RN7SL789P	30.6463	8	0.00358887
RN7SL838P	20.358	7	0.00314382
RNA5SP528	-29.1927	12	0.00140322
RNF166	-29.0029	5	0.00553609
RNF186	29.3029	9	0.00357783
RNF215	-20.9693	6	0.00105667
RNU4-30P	33.6746	5	0.000734828
RNU6-174P	33.9274	8	0.00170295
RNU6-190P	45.1917	5	0.000898785
RNU6-244P	31.2962	9	0.00414274
RNU6-450P	36.7945	5	0.00233154
RNU6-588P	15.1949	5	0.00138628
RNU6-728P	34.2216	5	0.00185247
RNU6-987P	15.0086	6	0.000303651
RPF2	-35.3861	11	0.00148841
RPH3AL-AS1	29.5771	7	0.00331572
RPS15A	26.6617	8	0.00337801
RPS16	-31.4489	5	0.00341545
RPS6KA1	31.304	5	0.0050308
RPS6KA2-IT1	9.87051	5	0.000204242
RRP1	19.8614	7	0.00388711
RSPH1-DT	32.6005	5	0.0032879
RTCB	33.4245	5	0.00442749
RTP5	-32.5113	9	0.00234485
RXFP3	-29.6426	7	0.00363918
RXRA	12.3817	20	0.00264104
S1PR4	-29.8544	15	0.00308511
SBNO2	-31.7282	11	0.00111988
SCUBE1-AS1	-3.53376	6	0.00185801
SECTM1	19.4398	13	0.00400763
SELENBP1	28.5937	5	0.00426568
SEMA4B	18.4111	5	0.00332016
SEMA4D	-16.2454	13	0.00198608
SEPTIN9	11.7113	6	0.00138638
SH3BGRL3	-30.8239	6	0.00355688
SH3BP2	8.78856	14	0.00385256
SH3GL1	28.1445	5	0.00330095
SH3TC1	13.4429	15	0.00390374
SHANK3	28.9814	7	0.00296211
SIGLEC15	-12.2231	6	0.00389721
SIVA1	42.8459	7	0.000581127
SLA	-27.6751	11	0.00176834
SLC12A4	16.0062	5	0.0035069
SLC12A7	10.835	10	0.00524737
SLC19A1	17.6854	39	0.000933557
SLC25A25	9.58802	10	0.00190394
SLC25A25-AS1	30.0664	16	0.00279228
SLC27A4	37.9435	5	0.000186011
SLC28A1	33.7226	6	0.000882761
SLC2A6	31.092	10	0.00207388
SLC2A9	22.0286	23	0.00162007
SLC37A4	29.8648	8	0.00415159
SLC39A5	32.1784	14	0.0021842
SLC49A3	35.36	6	0.00481426
SLC52A1	35.9609	5	0.00304149
SLC6A18	-12.8606	11	0.00344504
SLC6A19	29.0625	34	0.00190135
SLC6A3	9.48258	11	0.00353532
SLC9A3-AS1	34.357	12	0.00219765
SLCO2B1	28.9249	5	0.000682874
SLURP1	31.2452	11	0.00314115
SMAD3	22.7027	5	0.0012597
SMIM47	39.3304	6	0.000862625
SMOX	-9.45034	16	0.00260653
SMTN	32.7161	5	0.00221502
SNN	30.4446	5	0.00180491
SNORA47	-31.4196	7	0.00289301
SNORC	46.2142	8	0.00115259
SNORD23	31.107	5	0.00373932
SNX18	33.7962	32	0.00286455
SNX30	18.843	9	0.001498
SORBS3	32.4902	5	0.00439748
SOX9-AS1	-29.667	9	0.00277165
SP6	-27.6393	5	0.0036016
SPATA18	-20.9797	5	0.00154776
SPATA31E1	-33.849	5	0.00195569
SPATA5L1	31.3071	5	0.00191821
SPECC1	32.0596	5	0.00409399
SPHK1	32.6596	10	0.00230754
SPRING1	-9.50155	6	0.00422559
SPRY2	29.8064	7	0.00215127
SPSB1	35.3484	6	0.00381145
SQSTM1	30.413	5	0.00224434
SRCIN1	-31.1881	5	0.00524171
SRGN	-7.42127	6	0.00128289
SRL	18.2991	5	0.00396649
SRP68	-33.3566	5	0.00364031
SSTR1	29.284	7	0.000181614
ST6GALNAC1	31.7334	5	0.00199241
STAT1	-32.8797	7	0.00145331
STK24	8.52749	10	0.00151908
SUN1	33.9217	5	0.00101914
SUSD3	-40.7964	5	0.000346384
SYBU	28.5435	6	0.0062068
SYDE2	28.556	5	0.00487952
SYNM	25.1774	6	0.00145698
SYNM-AS2	1.76833	5	0.00183156
SYTL1	32.7923	12	0.0025884
TAFA5	-18.1881	5	0.00418046
TAS1R3	32.9471	5	0.000749763
TBC1D13	21.6908	5	0.00126726
TBC1D14	26.5119	15	0.00204704
TBC1D16	6.01292	7	0.00212236
TC2N	-30.0808	5	0.00480117
TDP2	37.8395	5	0.00273287
TERLR1	-20.3855	7	0.00461888
TEX29	-31.2033	5	0.00248568
TEX52	38.4876	5	0.00145746
TFCP2L1	1.20873	5	0.000507224
TFDP1	32.9422	9	0.000988257
TGFB1I1	31.3482	5	0.00276195
THOP1	-0.190067	5	0.00233745
TILRLS	29.1057	5	0.00463773
TJP2	-27.997	7	0.00466947
TMCC3	-11.5035	6	0.00454697
TMEM105	18.329	5	0.00381762
TMEM115	29.4188	7	0.00157297
TMEM25	34.1408	10	0.00255359
TMEM37	33.2025	5	0.00172752
TMEM78	31.7019	6	0.00212287
TMEM86B	-18.1905	5	0.00152726
TNFRSF10D	-9.9907	5	0.00129461
TOLLIP	25.0335	16	0.00402109
TOR1B	28.0989	14	0.000534493
TOR4A	29.9944	5	0.00239515
TP73	-5.05998	6	0.00288131
TP73-AS2	-15.1763	6	0.00232012
TP73-AS3	14.4987	5	0.00342245
TPRN	31.113	10	0.00269626
TRAC	1.91708	5	0.00301136
TRAF7	33.4769	8	0.0021507
TRIM65	30.295	7	0.00208136
TRPC3	-35.3329	16	0.00244219
TRPM4	-34.7923	5	0.000232919
TRPV3	-7.96224	5	0.00249773
TSBP1-AS1	-37.451	7	0.00106537
TSPAN9-IT1	-10.3517	6	0.00409195
TST	30.4781	9	0.000986804
TTC30B	25.0686	7	0.000130629
TTLL10	-29.3051	5	0.00278676
TUBGCP3	40.5347	6	6.90974e-05
TXNDC5	18.5429	5	0.00343175
TXNIP	36.161	10	0.00336951
UAP1L1	35.2322	5	0.00199488
UBE3C	-34.9143	6	0.0048224
UBR4	25.3378	7	0.00301446
UICLM	8.76933	5	0.00310639
UMODL1-AS1	9.47113	9	0.00239826
USP2-AS1	17.0625	8	0.00307357
VDR	30.3419	8	0.00293375
VIPR1-AS1	34.671	6	0.00308878
VMO1	-29.3971	14	0.0034813
WBP4	35.0879	8	0.00166199
WDR18	29.1793	8	6.0342e-05
WDR97	-33.8895	40	0.000784499
WIZ	45.7883	5	0.000367393
WSCD2	22.1009	5	0.000803389
WSPAR	22.6912	8	0.00108569
YBEY	-38.4657	6	0.00149611
YDJC	-29.732	12	0.00109659
YIPF2	35.5638	8	0.00155077
ZBTB46-AS2	-21.3183	5	0.00171875
ZC3H12D	-26.5488	8	0.00354441
ZFP37	-31.6364	12	0.00124866
ZFPM1-AS1	-19.9403	6	0.00163123
ZFR	-33.1422	5	0.00324031
ZFTA	33.6355	13	0.0034329
ZFYVE19	17.6663	5	0.00169512
ZMIZ1	32.4571	5	0.00270989
ZNF180	-7.18048	6	0.000256977
ZNF217	-34.9244	9	0.000999296
ZNF467	31.4915	8	0.00182541
ZNF469	4.1938	9	0.00253262
ZNF565	-53.1911	6	2.91803e-05
ZNF623	30.2735	5	0.0034358
ZNF710	27.5975	5	0.00366403
ZNF775-AS1	32.326	9	0.0031953
ZNF83	-57.2569	6	6.49408e-06
ZNF91	12.2085	6	0.00296611

## Sheet: sum_count
condition	count
Celiac_vs_Control	736
CVID_IEL_vs_Control	125
CVID_N_vs_Control	32
