# Supplementary material for: Altered Genome-Wide DNA Methylation in the Duodenum of Common Variable Immunodeficiency Patients
Source: J Clin Immunol. 2024 May 23;44(6):133. doi: 10.1007/s10875-024-01726-5 (PMC11116262; doi:10.1007/s10875-024-01726-5)
Supplement: Supplementary file 9 — Supplementary file9 (XLSX 13 KB) [file 10875_2024_1726_MOESM9_ESM.xlsx]

## Sheet: cell type deconvolution
Sample	B.Memory	B.Naive	Basophils.LD	MAIT	mDCs	Monocytes.C	Monocytes.NC.I	Neutrophils.LD	NK	pDCs	Plasmablasts	T.CD4.Memory	T.CD4.Naive	T.CD8.Memory	T.CD8.Naive	T.gd.non.Vd2	T.gd.Vd2
celiac_1	2.97	0	6.93	12.87	0	0.99	1.98	19.8	0	0.99	0	20.79	16.83	0	13.86	0	0
celiac_2	2.97	0	6.93	13.86	0	0.99	2.97	19.8	0	0.99	0	19.8	16.83	0	13.86	0	0
celiac_3	2.97	0	7.92	12.87	0	0.99	1.98	19.8	0	0.99	0	20.79	16.83	0	13.86	0	0
control_1	2.97	0	6.93	12.87	0	0.99	2.97	19.8	0	0.99	0	20.79	16.83	0	13.86	0	0
control_2	2.97	0	6.93	13.86	0	0.99	1.98	19.8	0	0.99	0	20.79	16.83	0	13.86	0	0
control_3	2.97	0	6.93	13.86	0	0.99	2.97	19.8	0	0.99	0	20.79	16.83	0	13.86	0	0
CVID_IEL_1	2.97	0	6.93	13.86	0	0.99	1.98	19.8	0	0.99	0	19.8	17.82	0	13.86	0	0
CVID_IEL_2	2.97	0	6.93	14.85	0	0.99	2.97	18.81	0	0.99	0	18.81	16.83	0	13.86	0	0
CVID_IEL_3	2.97	0	6.93	14.85	0	0.99	2.97	19.8	0	0.99	0	18.81	16.83	0	13.86	0	0
CVID_IEL_4	2.97	0	6.93	14.85	0	0.99	1.98	18.81	0	0.99	0	19.8	16.83	0	13.86	0	0
CVID_IEL_5	2.97	0	7.92	12.87	0	0.99	2.97	19.8	0	0.99	0	20.79	15.84	0	13.86	0	0
CVID_N_1	2.97	0	6.93	13.86	0	0.99	1.98	19.8	0	0.99	0	20.79	16.83	0	13.86	0	0
CVID_N_2	3.96	0	6.93	14.85	0	0.99	2.97	19.8	0	0.99	0	18.81	15.84	0	13.86	0	0
CVID_N_3	2.97	0	6.93	12.87	0	0.99	1.98	19.8	0	0.99	0	20.79	16.83	0	13.86	0	0
