# Supplementary material for: Altered Genome-Wide DNA Methylation in the Duodenum of Common Variable Immunodeficiency Patients
Source: J Clin Immunol. 2024 May 23;44(6):133. doi: 10.1007/s10875-024-01726-5 (PMC11116262; doi:10.1007/s10875-024-01726-5)
Supplement: Supplementary file 10 — Supplementary file10 (XLSX 12 KB) [file 10875_2024_1726_MOESM10_ESM.xlsx]

## Sheet: CVID_IEL_vs Control
gene_name	meth.diff	DMC_sites	DMC_qvalue	RNA_seq_log2FC	RNA_seq_qvalue
CD8A	0.396825	2	0.00326699	1.60269	0.024238
CD8B	-28.7494	2	0.00355804	2.11531	0.00615969
EPHX1	31.9834	2	0.00424351	-1.76924	0.00923551
GBP1	-39.4	2	0.000556074	1.7811	0.00233202
NKG7	-7.17628	2	0.00205234	1.39835	0.0164315

## Sheet: Celiac vs Control
gene_name	meth.diff	DMC_sites	DMC_qvalue	RNA_seq_log2FC	RNA_seq_qvalue
ALDOB	6.04682	2	0.000767155	-1.19254	0.0498647
ANXA13	12.1955	3	0.00493839	-1.26209	0.00392106
CLDN4	33.4396	5	0.00540386	-21.5471	1.8372e-05
EPHX1	30.8177	8	0.00291723	-1.89192	0.0172459
GBP1	-35.2059	2	0.00233779	2.20305	0.000247185
GUCA2B	9.31518	3	0.000467114	-2.06862	0.00725283
IFI30	-8.0132	5	0.00409314	1.12996	0.0433469
LAMB3	32.1511	6	0.00374266	-1.42197	0.00734258
ME1	30.5304	2	0.00789818	-1.22524	0.0340812
MIF	-3.72504	2	0.000102646	1.08191	0.0144732
NOS2	-42.9932	2	0.00148803	2.749	0.000890294
NR0B2	28.0538	6	0.00518282	-1.04681	0.0156194
RTN4	-5.02927	5	0.00106815	-1.34122	0.0193475
SORBS3	32.4902	5	0.00439748	-1.39805	0.0350628
TM4SF4	38.8653	2	0.00627628	-1.79975	0.00129757
